# Supplementary material for: The De Novo Transcriptome and Its Functional Annotation in the Seed Beetle Callosobruchus maculatus
Source: PLoS One. 2016 Jul 21;11(7):e0158565. doi: 10.1371/journal.pone.0158565 (PMC4956038; doi:10.1371/journal.pone.0158565)
Supplement: S1 File — (ZIP) [file pone.0158565.s001.zip › S1 File - revised.xlsx]

## Sheet: Table 1
Table 1: Transcriptome annotations with Blast2GO.
SeqName	Description	Length	#Hits	e-Value	sim mean	#GO	GO Names list	Enzyme Codes list	InterPro IDs
TR10000|c0_g1_i1	Uncharacterized protein OBRU01_16529	1227	1	1.1e-11	0.48	0	-	-	Coil (COILS)
TR10001|c0_g1_i1	---NA---	241	0	-	-		-	-	NON_CYTOPLASMIC_DOMAIN (PHOBIUS); TRANSMEMBRANE (PHOBIUS); CYTOPLASMIC_DOMAIN (PHOBIUS); TMhelix (TMHMM)
TR10002|c0_g1_i1	---NA---	322	0	-	-		-	-	no IPS match
TR10002|c0_g2_i1	---NA---	443	0	-	-		-	-	no IPS match
TR10003|c0_g1_i1	---NA---	1214	0	-	-		-	-	no IPS match
TR10004|c0_g1_i1	---NA---	609	0	-	-		-	-	no IPS match
TR10004|c0_g2_i1	dna-directed rna polymerases and iii subunit rpabc4	503	1	5.6e-29	0.91	6	F:DNA binding; F:DNA-directed RNA polymerase activity; P:transcription, DNA-templated; C:nucleolus; P:purine nucleobase metabolic process; P:pyrimidine nucleobase metabolic process	EC:2.7.7.6	IPR006591 (SMART); IPR006591 (PFAM); IPR006591 (G3DSA:2.20.28.GENE3D); PTHR12056 (PANTHER); PD012151 (PRODOM); IPR029040 (SUPERFAMILY)
TR10005|c0_g1_i1	thap domain-containing protein 2-like	297	1	7.9e-08	0.61	0	-	-	no IPS match
TR10005|c0_g2_i1	methyl- -binding domain protein 2 isoform x1	245	1	2.8e-09	0.58	0	-	-	no IPS match
TR10006|c0_g1_i1	craniofacial development protein partial	769	1	3e-21	0.75	0	-	-	IPR005135 (G3DSA:3.60.10.GENE3D); IPR005135 (SUPERFAMILY)
TR10007|c1_g1_i1	---NA---	523	0	-	-		-	-	no IPS match
TR10007|c2_g1_i1	---NA---	536	0	-	-		-	-	no IPS match
TR10008|c0_g1_i1	---NA---	274	0	-	-		-	-	CYTOPLASMIC_DOMAIN (PHOBIUS); NON_CYTOPLASMIC_DOMAIN (PHOBIUS); TRANSMEMBRANE (PHOBIUS)
TR10009|c0_g1_i1	---NA---	344	0	-	-		-	-	no IPS match
TR10009|c0_g2_i1	---NA---	253	0	-	-		-	-	no IPS match
TR1000|c0_g1_i1	---NA---	649	0	-	-		-	-	NON_CYTOPLASMIC_DOMAIN (PHOBIUS); CYTOPLASMIC_DOMAIN (PHOBIUS); TRANSMEMBRANE (PHOBIUS); TMhelix (TMHMM)
TR10010|c0_g1_i1	---NA---	441	0	-	-		-	-	no IPS match
TR10011|c0_g1_i1	---NA---	520	0	-	-		-	-	NON_CYTOPLASMIC_DOMAIN (PHOBIUS); TRANSMEMBRANE (PHOBIUS); CYTOPLASMIC_DOMAIN (PHOBIUS); TMhelix (TMHMM)
TR10011|c0_g2_i1	---NA---	361	0	-	-		-	-	CYTOPLASMIC_DOMAIN (PHOBIUS); NON_CYTOPLASMIC_DOMAIN (PHOBIUS); TRANSMEMBRANE (PHOBIUS); TMhelix (TMHMM); TMhelix (TMHMM)
TR10011|c0_g3_i1	---NA---	257	0	-	-		-	-	NON_CYTOPLASMIC_DOMAIN (PHOBIUS); TRANSMEMBRANE (PHOBIUS); CYTOPLASMIC_DOMAIN (PHOBIUS); TMhelix (TMHMM)
TR10012|c0_g1_i1	hypothetical protein TcasGA2_TC002592	767	1	4.3e-51	0.65	0	-	-	IPR000477 (PFAM); PTHR19446:SF352 (PANTHER); PTHR19446 (PANTHER); IPR000477 (PROSITE_PROFILES); SSF56672 (SUPERFAMILY)
TR10013|c0_g1_i1	---NA---	406	0	-	-		-	-	no IPS match
TR10013|c0_g2_i1	---NA---	406	0	-	-		-	-	TMhelix (TMHMM)
TR10014|c0_g1_i1	---NA---	1139	0	-	-		-	-	no IPS match
TR10014|c0_g1_i2	---NA---	1246	0	-	-		-	-	TRANSMEMBRANE (PHOBIUS); NON_CYTOPLASMIC_DOMAIN (PHOBIUS); CYTOPLASMIC_DOMAIN (PHOBIUS); TMhelix (TMHMM)
TR10014|c0_g2_i1	---NA---	414	0	-	-		-	-	no IPS match
TR10015|c0_g1_i1	---NA---	641	0	-	-		-	-	no IPS match
TR10015|c0_g2_i1	---NA---	471	0	-	-		-	-	no IPS match
TR10016|c0_g1_i1	Hypothetical protein in type-1 retrotransposable element R1DM, partial	2270	1	2.5e-26	0.45	3	F:nucleic acid binding; P:RNA phosphodiester bond hydrolysis, endonucleolytic; F:RNA-DNA hybrid ribonuclease activity	-	PTHR19446 (PANTHER)
TR10016|c0_g2_i1	Hypothetical protein in type-1 retrotransposable element R1DM, partial	2270	1	2.5e-26	0.45	3	F:nucleic acid binding; P:RNA phosphodiester bond hydrolysis, endonucleolytic; F:RNA-DNA hybrid ribonuclease activity	-	PTHR19446 (PANTHER)
TR10016|c1_g1_i1	Hypothetical protein in type-1 retrotransposable element R1DM, partial	913	1	4.5e-18	0.51	0	-	-	no IPS match
TR10016|c2_g1_i1	reverse partial	669	1	2e-26	0.51	0	-	-	no IPS match
TR10016|c2_g2_i1	reverse partial	670	1	5.5e-37	0.52	0	-	-	IPR000477 (PFAM); PTHR19446 (PANTHER); IPR000477 (PROSITE_PROFILES); SSF56672 (SUPERFAMILY)
TR10016|c3_g1_i1	polyprotein	3089	1	8.3e-63	0.43	0	-	-	CYTOPLASMIC_DOMAIN (PHOBIUS); TRANSMEMBRANE (PHOBIUS); NON_CYTOPLASMIC_DOMAIN (PHOBIUS); TMhelix (TMHMM)
TR10016|c3_g1_i2	polyprotein	2697	1	3e-67	0.43	3	F:nucleic acid binding; F:RNA-DNA hybrid ribonuclease activity; P:regulation of RNA metabolic process	EC:3.1.30; EC:3.1; EC:3.1.26; EC:3.1.26.4	Coil (COILS); IPR000477 (PFAM); IPR002156 (PFAM); IPR012337 (G3DSA:3.30.420.GENE3D); PTHR19446:SF364 (PANTHER); PTHR19446 (PANTHER); IPR000477 (PROSITE_PROFILES); IPR002156 (PROSITE_PROFILES); SSF56672 (SUPERFAMILY); IPR012337 (SUPERFAMILY)
TR10016|c3_g1_i3	reverse partial	781	1	3.4e-40	0.5	0	-	-	Coil (COILS); IPR000477 (PFAM); PTHR19446 (PANTHER); PTHR19446:SF364 (PANTHER); IPR000477 (PROSITE_PROFILES); SSF56672 (SUPERFAMILY)
TR10016|c3_g2_i1	---NA---	282	0	-	-		-	-	no IPS match
TR10016|c4_g1_i1	Hypothetical protein in type-1 retrotransposable element R1DM, partial	658	1	1.3e-09	0.42	3	F:nucleic acid binding; F:RNA-DNA hybrid ribonuclease activity; P:regulation of RNA metabolic process	EC:3.1.30; EC:3.1; EC:3.1.26; EC:3.1.26.4	IPR002156 (PFAM); IPR012337 (G3DSA:3.30.420.GENE3D); IPR002156 (PROSITE_PROFILES); IPR012337 (SUPERFAMILY)
TR10017|c0_g1_i1	---NA---	928	0	-	-		-	-	no IPS match
TR10017|c0_g2_i1	---NA---	927	0	-	-		-	-	no IPS match
TR10017|c0_g3_i1	transport and golgi organization protein 6	3579	1	0	0.66	1	F:binding	-	Coil (COILS); IPR019451 (PFAM); IPR019414 (PFAM); IPR011989 (G3DSA:1.25.10.GENE3D); PTHR20959:SF1 (PANTHER); PTHR20959 (PANTHER); IPR016024 (SUPERFAMILY)
TR10017|c0_g3_i2	hypothetical protein YQE_12404, partial	3423	1	1.9e-157	0.65	1	F:binding	-	Coil (COILS); IPR019451 (PFAM); IPR019414 (PFAM); IPR011989 (G3DSA:1.25.10.GENE3D); PTHR20959 (PANTHER); PTHR20959:SF1 (PANTHER); IPR016024 (SUPERFAMILY)
TR10018|c2_g1_i1	PREDICTED: uncharacterized protein LOC105693654	702	1	8.4e-13	0.69	0	-	-	NON_CYTOPLASMIC_DOMAIN (PHOBIUS); CYTOPLASMIC_DOMAIN (PHOBIUS); TRANSMEMBRANE (PHOBIUS); TRANSMEMBRANE (PHOBIUS); CYTOPLASMIC_DOMAIN (PHOBIUS)
TR10018|c2_g1_i2	---NA---	277	0	-	-		-	-	no IPS match
TR10018|c2_g2_i1	PREDICTED: uncharacterized protein LOC105693654	535	1	2.6e-20	0.66	0	-	-	no IPS match
TR10018|c3_g1_i1	ph-response transcription factor pacc rim101-like isoform x3	4104	1	5.3e-93	0.64	2	F:nucleic acid binding; F:metal ion binding	-	IPR015880 (SMART); IPR013087 (G3DSA:3.30.160.GENE3D); IPR013087 (G3DSA:3.30.160.GENE3D); PTHR24409 (PANTHER); IPR007087 (PROSITE_PATTERNS); IPR007087 (PROSITE_PROFILES); IPR007087 (PROSITE_PROFILES); SSF57667 (SUPERFAMILY)
TR10018|c3_g1_i2	ph-response transcription factor pacc rim101-like isoform x3	4218	1	6.3e-95	0.61	2	F:nucleic acid binding; F:metal ion binding	-	IPR015880 (SMART); IPR013087 (G3DSA:3.30.160.GENE3D); IPR013087 (G3DSA:3.30.160.GENE3D); PTHR24409 (PANTHER); IPR007087 (PROSITE_PATTERNS); IPR007087 (PROSITE_PROFILES); IPR007087 (PROSITE_PROFILES); SSF57667 (SUPERFAMILY)
TR10018|c3_g1_i3	ph-response transcription factor pacc rim101-like isoform x1	4932	1	0	0.69	2	F:nucleic acid binding; F:metal ion binding	-	IPR015880 (SMART); IPR013087 (G3DSA:3.30.160.GENE3D); IPR013087 (G3DSA:3.30.160.GENE3D); PTHR24409 (PANTHER); IPR007087 (PROSITE_PATTERNS); IPR007087 (PROSITE_PATTERNS); IPR007087 (PROSITE_PATTERNS); IPR007087 (PROSITE_PATTERNS); IPR007087 (PROSITE_PATTERNS); IPR007087 (PROSITE_PROFILES); IPR007087 (PROSITE_PROFILES); IPR007087 (PROSITE_PROFILES); IPR007087 (PROSITE_PROFILES); IPR007087 (PROSITE_…
TR10018|c3_g1_i4	ph-response transcription factor pacc rim101-like isoform x1	5046	1	0	0.68	2	F:nucleic acid binding; F:metal ion binding	-	IPR015880 (SMART); IPR013087 (G3DSA:3.30.160.GENE3D); IPR013087 (G3DSA:3.30.160.GENE3D); PTHR24409 (PANTHER); IPR007087 (PROSITE_PATTERNS); IPR007087 (PROSITE_PATTERNS); IPR007087 (PROSITE_PATTERNS); IPR007087 (PROSITE_PATTERNS); IPR007087 (PROSITE_PATTERNS); IPR007087 (PROSITE_PROFILES); IPR007087 (PROSITE_PROFILES); IPR007087 (PROSITE_PROFILES); IPR007087 (PROSITE_PROFILES); IPR007087 (PROSITE_…
TR10018|c4_g1_i1	---NA---	293	0	-	-		-	-	no IPS match
TR10018|c4_g1_i2	---NA---	226	0	-	-		-	-	no IPS match
TR10018|c4_g2_i1	---NA---	322	0	-	-		-	-	SignalP-TM (SIGNALP_GRAM_POSITIVE)
TR10018|c5_g1_i1	ribosomal protein s4	1216	1	4.1e-180	0.98	5	C:ribosome; F:RNA binding; F:structural constituent of ribosome; P:translation; P:ribosome biogenesis	-	IPR002942 (SMART); IPR005824 (SMART); IPR002942 (PFAM); IPR000876 (PIRSF); IPR013845 (PFAM); IPR013843 (PFAM); IPR032277 (PFAM); IPR005824 (PFAM); IPR000876 (PANTHER); IPR018199 (PROSITE_PATTERNS); IPR013845 (PRODOM); IPR002942 (PROSITE_PROFILES); SSF55174 (SUPERFAMILY)
TR10018|c5_g2_i1	PREDICTED: uncharacterized protein LOC105556066, partial	395	1	1.9e-30	0.67	0	-	-	IPR000477 (PROSITE_PROFILES); SSF56672 (SUPERFAMILY)
TR10018|c5_g3_i1	ribosomal protein s4	1047	1	1.9e-180	0.98	5	C:ribosome; F:RNA binding; F:structural constituent of ribosome; P:translation; P:ribosome biogenesis	-	IPR002942 (SMART); IPR005824 (SMART); IPR002942 (PFAM); IPR005824 (PFAM); IPR013843 (PFAM); IPR032277 (PFAM); IPR000876 (PIRSF); IPR013845 (PFAM); IPR000876 (PANTHER); IPR013845 (PRODOM); IPR002942 (PROSITE_PROFILES); SSF55174 (SUPERFAMILY)
TR10018|c5_g4_i1	PREDICTED: uncharacterized protein LOC105282903	1597	1	2.5e-82	0.65	0	-	-	PTHR21301 (PANTHER); PTHR21301:SF7 (PANTHER); IPR000305 (PROSITE_PROFILES); IPR000305 (SUPERFAMILY)
TR10018|c6_g1_i1	PREDICTED: uncharacterized protein LOC105282903	2148	1	2.5e-83	0.55	0	-	-	IPR000305 (PFAM); PTHR21301:SF7 (PANTHER); PTHR21301 (PANTHER); IPR000305 (PROSITE_PROFILES); IPR000305 (SUPERFAMILY); SSF56672 (SUPERFAMILY)
TR10018|c6_g1_i2	PREDICTED: uncharacterized protein LOC105282903	2095	1	7.5e-69	0.58	0	-	-	PTHR21301:SF7 (PANTHER); PTHR21301 (PANTHER); SSF56672 (SUPERFAMILY)
TR10018|c6_g1_i3	---NA---	607	0	-	-		-	-	CYTOPLASMIC_DOMAIN (PHOBIUS); NON_CYTOPLASMIC_DOMAIN (PHOBIUS); TRANSMEMBRANE (PHOBIUS); NON_CYTOPLASMIC_DOMAIN (PHOBIUS); TRANSMEMBRANE (PHOBIUS); TMhelix (TMHMM); TMhelix (TMHMM)
TR10018|c7_g1_i1	PREDICTED: uncharacterized protein LOC105560344, partial	425	1	7.9e-31	0.66	0	-	-	PTHR21301 (PANTHER); PTHR21301:SF7 (PANTHER)
TR10019|c0_g1_i1	---NA---	306	0	-	-		-	-	no IPS match
TR10019|c1_g1_i1	hypothetical protein YQE_00903, partial	3044	1	7.7e-60	0.91	0	-	-	IPR031828 (PFAM)
TR10019|c1_g1_i10	hypothetical protein YQE_00903, partial	2288	1	1.6e-60	0.91	0	-	-	IPR031828 (PFAM)
TR10019|c1_g1_i11	hypothetical protein D910_10665	656	1	3.3e-75	0.89	0	-	-	no IPS match
TR10019|c1_g1_i12	hypothetical protein YQE_00903, partial	1479	1	2e-62	0.91	0	-	-	IPR031828 (PFAM)
TR10019|c1_g1_i13	hypothetical protein YQE_00903, partial	3163	1	1.1e-59	0.91	0	-	-	no IPS match
TR10019|c1_g1_i14	hypothetical protein D910_10665	761	1	2.9e-75	0.89	0	-	-	no IPS match
TR10019|c1_g1_i2	hypothetical protein YQE_00903, partial	1360	1	8.1e-63	0.91	0	-	-	IPR031828 (PFAM)
TR10019|c1_g1_i3	hypothetical protein YQE_00903, partial	2292	1	1.6e-60	0.91	0	-	-	CYTOPLASMIC_DOMAIN (PHOBIUS); TRANSMEMBRANE (PHOBIUS); NON_CYTOPLASMIC_DOMAIN (PHOBIUS)
TR10019|c1_g1_i4	hypothetical protein YQE_00903, partial	3360	1	1.7e-59	0.91	0	-	-	no IPS match
TR10019|c1_g1_i5	hypothetical protein YQE_00903, partial	1378	1	9.4e-63	0.91	0	-	-	no IPS match
TR10019|c1_g1_i6	hypothetical protein YQE_00903, partial	3017	1	7.1e-60	0.91	0	-	-	IPR031828 (PFAM)
TR10019|c1_g1_i7	hypothetical protein D910_10665	660	1	3.5e-75	0.89	0	-	-	no IPS match
TR10019|c1_g1_i8	hypothetical protein YQE_00903, partial	3058	1	8e-60	0.91	0	-	-	no IPS match
TR10019|c1_g1_i9	hypothetical protein YQE_00903, partial	1374	1	8.9e-63	0.91	0	-	-	no IPS match
TR1001|c0_g1_i1	---NA---	248	0	-	-		-	-	no IPS match
TR1001|c0_g2_i1	---NA---	253	0	-	-		-	-	no IPS match
TR10020|c1_g1_i1	---NA---	303	0	-	-		-	-	no IPS match
TR10020|c1_g2_i1	---NA---	312	0	-	-		-	-	no IPS match
TR10020|c3_g1_i1	---NA---	258	0	-	-		-	-	no IPS match
TR10020|c3_g1_i2	---NA---	258	0	-	-		-	-	no IPS match
TR10020|c3_g1_i3	---NA---	258	0	-	-		-	-	NON_CYTOPLASMIC_DOMAIN (PHOBIUS); TRANSMEMBRANE (PHOBIUS); CYTOPLASMIC_DOMAIN (PHOBIUS); TRANSMEMBRANE (PHOBIUS); CYTOPLASMIC_DOMAIN (PHOBIUS); TMhelix (TMHMM); TMhelix (TMHMM)
TR10020|c3_g2_i1	---NA---	233	0	-	-		-	-	no IPS match
TR10020|c3_g3_i1	PREDICTED: uncharacterized protein LOC106694222	1171	1	1.2e-15	0.58	0	-	-	no IPS match
TR10020|c3_g4_i1	PREDICTED: uncharacterized protein LOC106694222	723	1	4.8e-16	0.58	0	-	-	SignalP-TM (SIGNALP_GRAM_POSITIVE)
TR10020|c3_g5_i1	---NA---	258	0	-	-		-	-	TMhelix (TMHMM)
TR10020|c3_g6_i1	---NA---	258	0	-	-		-	-	no IPS match
TR10020|c4_g10_i1	---NA---	270	0	-	-		-	-	no IPS match
TR10020|c4_g11_i1	---NA---	270	0	-	-		-	-	no IPS match
TR10020|c4_g12_i1	---NA---	270	0	-	-		-	-	no IPS match
TR10020|c4_g1_i1	---NA---	270	0	-	-		-	-	no IPS match
TR10020|c4_g2_i1	---NA---	270	0	-	-		-	-	no IPS match
TR10020|c4_g3_i1	---NA---	270	0	-	-		-	-	no IPS match
TR10020|c4_g4_i1	---NA---	379	0	-	-		-	-	no IPS match
TR10020|c4_g4_i2	---NA---	412	0	-	-		-	-	no IPS match
TR10020|c4_g4_i3	---NA---	349	0	-	-		-	-	SIGNAL_PEPTIDE_H_REGION (PHOBIUS); NON_CYTOPLASMIC_DOMAIN (PHOBIUS); SIGNAL_PEPTIDE (PHOBIUS); SIGNAL_PEPTIDE_N_REGION (PHOBIUS); SIGNAL_PEPTIDE_C_REGION (PHOBIUS)
TR10020|c4_g4_i4	---NA---	231	0	-	-		-	-	no IPS match
TR10020|c4_g4_i5	---NA---	412	0	-	-		-	-	no IPS match
TR10020|c4_g5_i1	PREDICTED: uncharacterized protein LOC106694222	230	1	6.7e-12	0.76	0	-	-	no IPS match
TR10020|c4_g5_i2	PREDICTED: uncharacterized protein LOC106694222	241	1	2e-11	0.74	0	-	-	no IPS match
TR10020|c4_g6_i1	---NA---	694	0	-	-		-	-	no IPS match
TR10020|c4_g7_i1	---NA---	270	0	-	-		-	-	no IPS match
TR10020|c4_g8_i1	---NA---	270	0	-	-		-	-	no IPS match
TR10020|c4_g9_i1	---NA---	270	0	-	-		-	-	no IPS match
TR10020|c5_g1_i1	---NA---	1186	0	-	-		-	-	no IPS match
TR10021|c0_g1_i1	---NA---	485	0	-	-		-	-	no IPS match
TR10021|c0_g1_i2	---NA---	376	0	-	-		-	-	no IPS match
TR10021|c1_g1_i1	---NA---	606	0	-	-		-	-	no IPS match
TR10021|c1_g2_i1	---NA---	805	0	-	-		-	-	no IPS match
TR10021|c2_g1_i1	PREDICTED: syntaxin-16	2135	1	1.4e-159	0.91	4	C:SNARE complex; F:protein binding; P:intracellular protein transport; P:vesicle-mediated transport	-	IPR000727 (SMART); IPR000727 (PFAM); G3DSA:1.20.58.70 (GENE3D); PTHR19957 (PANTHER); IPR028673 (PTHR19957:PANTHER); NON_CYTOPLASMIC_DOMAIN (PHOBIUS); TRANSMEMBRANE (PHOBIUS); CYTOPLASMIC_DOMAIN (PHOBIUS); IPR000727 (PROSITE_PROFILES); IPR010989 (SUPERFAMILY); TMhelix (TMHMM)
TR10021|c3_g1_i1	hypothetical protein TcasGA2_TC006075	2009	1	2e-39	0.57	2	F:protein binding; F:zinc ion binding	-	Coil (COILS); IPR001965 (SMART); IPR013083 (G3DSA:3.30.40.GENE3D); IPR019786 (PROSITE_PATTERNS); IPR019787 (PROSITE_PROFILES); IPR011011 (SUPERFAMILY)
TR10021|c3_g1_i2	hypothetical protein TcasGA2_TC006075	1893	1	1.6e-39	0.57	2	F:protein binding; F:zinc ion binding	-	Coil (COILS); IPR001965 (SMART); IPR013083 (G3DSA:3.30.40.GENE3D); IPR019786 (PROSITE_PATTERNS); IPR019787 (PROSITE_PROFILES); IPR011011 (SUPERFAMILY)
TR10021|c4_g1_i1	---NA---	272	0	-	-		-	-	no IPS match
TR10021|c4_g1_i2	---NA---	327	0	-	-		-	-	no IPS match
TR10021|c4_g2_i1	---NA---	236	0	-	-		-	-	no IPS match
TR10021|c4_g3_i1	rna-directed dna polymerase from mobile element jockey-like	6025	1	1.7e-134	0.55	0	-	-	IPR000477 (PFAM); IPR005135 (PFAM); IPR005135 (G3DSA:3.60.10.GENE3D); PTHR19446:SF352 (PANTHER); PTHR19446 (PANTHER); IPR000477 (PROSITE_PROFILES); SSF56672 (SUPERFAMILY); IPR005135 (SUPERFAMILY)
TR10021|c4_g3_i2	rna-directed dna polymerase from mobile element jockey-like	6026	1	1.9e-132	0.54	0	-	-	IPR005135 (G3DSA:3.60.10.GENE3D); IPR005135 (PFAM); IPR000477 (PFAM); PTHR19446:SF352 (PANTHER); PTHR19446 (PANTHER); IPR000477 (PROSITE_PROFILES); SSF56672 (SUPERFAMILY); IPR005135 (SUPERFAMILY)
TR10021|c4_g3_i3	rna-directed dna polymerase from mobile element jockey-like	5835	1	1.2e-134	0.55	0	-	-	IPR005135 (G3DSA:3.60.10.GENE3D); IPR005135 (PFAM); IPR000477 (PFAM); PTHR19446:SF352 (PANTHER); PTHR19446 (PANTHER); IPR000477 (PROSITE_PROFILES); SSF56672 (SUPERFAMILY); IPR005135 (SUPERFAMILY)
TR10021|c4_g3_i4	---NA---	443	0	-	-		-	-	no IPS match
TR10021|c4_g3_i5	rna-directed dna polymerase from mobile element jockey-like	4987	1	1.8e-135	0.55	0	-	-	IPR005135 (PFAM); IPR000477 (PFAM); IPR005135 (G3DSA:3.60.10.GENE3D); PTHR19446:SF352 (PANTHER); PTHR19446 (PANTHER); IPR000477 (PROSITE_PROFILES); SSF56672 (SUPERFAMILY); IPR005135 (SUPERFAMILY)
TR10021|c4_g3_i6	rna-directed dna polymerase from mobile element jockey-like	4898	1	1.8e-135	0.55	0	-	-	IPR000477 (PFAM); IPR005135 (PFAM); IPR005135 (G3DSA:3.60.10.GENE3D); PTHR19446:SF352 (PANTHER); PTHR19446 (PANTHER); IPR000477 (PROSITE_PROFILES); SSF56672 (SUPERFAMILY); IPR005135 (SUPERFAMILY)
TR10021|c4_g3_i7	rna-directed dna polymerase from mobile element jockey-like	3680	1	6e-135	0.54	0	-	-	IPR000477 (PFAM); IPR005135 (G3DSA:3.60.10.GENE3D); IPR005135 (PFAM); PTHR19446 (PANTHER); PTHR19446:SF352 (PANTHER); IPR000477 (PROSITE_PROFILES); SSF56672 (SUPERFAMILY); IPR005135 (SUPERFAMILY)
TR10021|c4_g3_i8	rna-directed dna polymerase from mobile element jockey-like	5069	1	2.4e-135	0.55	0	-	-	IPR005135 (PFAM); IPR000477 (PFAM); IPR005135 (G3DSA:3.60.10.GENE3D); PTHR19446:SF352 (PANTHER); PTHR19446 (PANTHER); IPR000477 (PROSITE_PROFILES); SSF56672 (SUPERFAMILY); IPR005135 (SUPERFAMILY)
TR10022|c0_g1_i1	hypothetical protein D910_02401, partial	2877	1	0	0.69	1	F:binding	-	IPR011989 (G3DSA:1.25.10.GENE3D); IPR005612 (PFAM); PTHR12048 (PANTHER); CYTOPLASMIC_DOMAIN (PHOBIUS); NON_CYTOPLASMIC_DOMAIN (PHOBIUS); TRANSMEMBRANE (PHOBIUS); IPR016024 (SUPERFAMILY)
TR10022|c0_g1_i2	hypothetical protein YQE_08270, partial	3051	1	0	0.68	0	-	-	TRANSMEMBRANE (PHOBIUS); NON_CYTOPLASMIC_DOMAIN (PHOBIUS); CYTOPLASMIC_DOMAIN (PHOBIUS)
TR10022|c0_g1_i3	hypothetical protein TcasGA2_TC002139	2884	1	0	0.75	1	F:binding	-	IPR005612 (PFAM); IPR011989 (G3DSA:1.25.10.GENE3D); PTHR12048 (PANTHER); NON_CYTOPLASMIC_DOMAIN (PHOBIUS); TRANSMEMBRANE (PHOBIUS); CYTOPLASMIC_DOMAIN (PHOBIUS); IPR016024 (SUPERFAMILY)
TR10022|c0_g1_i4	hypothetical protein TcasGA2_TC002139	3052	1	0	0.74	0	-	-	no IPS match
TR10023|c0_g1_i1	---NA---	241	0	-	-		-	-	CYTOPLASMIC_DOMAIN (PHOBIUS); NON_CYTOPLASMIC_DOMAIN (PHOBIUS); TRANSMEMBRANE (PHOBIUS); TMhelix (TMHMM)
TR10023|c0_g2_i1	cys-loop ligand-gated ion channel subunit precursor	3470	1	0	0.86	9	C:plasma membrane; C:integral component of membrane; C:cell junction; C:synapse; F:GABA-A receptor activity; F:extracellular ligand-gated ion channel activity; P:ion transmembrane transport; P:chloride transport; P:gamma-aminobutyric acid signaling pathway	-	CYTOPLASMIC_DOMAIN (PHOBIUS); TRANSMEMBRANE (PHOBIUS); TRANSMEMBRANE (PHOBIUS); NON_CYTOPLASMIC_DOMAIN (PHOBIUS); CYTOPLASMIC_DOMAIN (PHOBIUS); TMhelix (TMHMM)
TR10023|c0_g2_i2	cys-loop ligand-gated ion channel subunit	803	1	2.8e-91	0.76	3	C:integral component of membrane; F:extracellular ligand-gated ion channel activity; P:ion transport	-	IPR006201 (PRINTS); IPR006202 (G3DSA:2.70.170.GENE3D); IPR006202 (PFAM); IPR006201 (PANTHER); PTHR18945:SF493 (PANTHER); IPR018000 (PROSITE_PATTERNS); IPR006202 (SUPERFAMILY)
TR10023|c0_g2_i3	cys-loop ligand-gated ion channel subunit precursor	3584	1	0	0.86	9	C:plasma membrane; C:integral component of membrane; C:cell junction; C:synapse; F:GABA-A receptor activity; F:extracellular ligand-gated ion channel activity; P:ion transmembrane transport; P:chloride transport; P:gamma-aminobutyric acid signaling pathway	-	CYTOPLASMIC_DOMAIN (PHOBIUS); TRANSMEMBRANE (PHOBIUS); TRANSMEMBRANE (PHOBIUS); CYTOPLASMIC_DOMAIN (PHOBIUS); NON_CYTOPLASMIC_DOMAIN (PHOBIUS); TMhelix (TMHMM)
TR10023|c0_g2_i4	cys-loop ligand-gated ion channel subunit	672	1	6.7e-115	0.93	3	C:integral component of membrane; F:extracellular ligand-gated ion channel activity; P:ion transport	-	IPR006201 (PRINTS); IPR006202 (PFAM); IPR006202 (G3DSA:2.70.170.GENE3D); IPR006201 (PANTHER); PTHR18945:SF493 (PANTHER); IPR018000 (PROSITE_PATTERNS); IPR006202 (SUPERFAMILY)
TR10023|c0_g2_i5	cys-loop ligand-gated ion channel subunit precursor	2126	1	0	0.86	9	C:plasma membrane; C:integral component of membrane; C:cell junction; C:synapse; F:GABA-A receptor activity; F:extracellular ligand-gated ion channel activity; P:ion transmembrane transport; P:chloride transport; P:gamma-aminobutyric acid signaling pathway	-	no IPS match
TR10023|c0_g2_i6	cys-loop ligand-gated ion channel subunit	611	1	5.9e-92	0.73	3	C:integral component of membrane; F:extracellular ligand-gated ion channel activity; P:ion transport	-	IPR006201 (PRINTS); IPR006202 (PFAM); IPR006202 (G3DSA:2.70.170.GENE3D); PTHR18945:SF493 (PANTHER); IPR006201 (PANTHER); IPR018000 (PROSITE_PATTERNS); IPR006202 (SUPERFAMILY)
TR10023|c0_g2_i7	cys-loop ligand-gated ion channel subunit precursor	2565	1	0	0.86	9	C:plasma membrane; C:integral component of membrane; C:cell junction; C:synapse; F:GABA-A receptor activity; F:extracellular ligand-gated ion channel activity; P:ion transmembrane transport; P:chloride transport; P:gamma-aminobutyric acid signaling pathway	-	NON_CYTOPLASMIC_DOMAIN (PHOBIUS); CYTOPLASMIC_DOMAIN (PHOBIUS); CYTOPLASMIC_DOMAIN (PHOBIUS); TRANSMEMBRANE (PHOBIUS); TRANSMEMBRANE (PHOBIUS); TMhelix (TMHMM)
TR10023|c0_g2_i8	cys-loop ligand-gated ion channel subunit	1031	1	4.8e-157	0.98	3	C:integral component of membrane; F:extracellular ligand-gated ion channel activity; P:ion transport	-	IPR006028 (PRINTS); IPR006201 (PRINTS); G3DSA:1.20.58.390 (GENE3D); IPR006202 (G3DSA:2.70.170.GENE3D); IPR006029 (PFAM); IPR006202 (PFAM); PTHR18945:SF493 (PANTHER); IPR006201 (PANTHER); IPR018000 (PROSITE_PATTERNS); CYTOPLASMIC_DOMAIN (PHOBIUS); TRANSMEMBRANE (PHOBIUS); NON_CYTOPLASMIC_DOMAIN (PHOBIUS); IPR006202 (SUPERFAMILY); IPR006029 (SUPERFAMILY); TMhelix (TMHMM)
TR10023|c1_g1_i1	hypothetical protein AMK59_8447, partial	4563	1	1.5e-32	0.51	0	-	-	Coil (COILS); Coil (COILS); Coil (COILS); Coil (COILS); Coil (COILS); Coil (COILS); Coil (COILS); Coil (COILS); Coil (COILS); Coil (COILS)
TR10023|c1_g1_i2	hypothetical protein AMK59_8447, partial	4518	1	1.4e-32	0.51	0	-	-	Coil (COILS); Coil (COILS); Coil (COILS); Coil (COILS); Coil (COILS); Coil (COILS); Coil (COILS); Coil (COILS); Coil (COILS); Coil (COILS)
TR10023|c2_g1_i1	---NA---	500	0	-	-		-	-	Coil (COILS); G3DSA:1.20.5.170 (GENE3D)
TR10023|c3_g1_i1	---NA---	697	0	-	-		-	-	Coil (COILS)
TR10024|c0_g1_i1	---NA---	5589	0	-	-		-	-	CYTOPLASMIC_DOMAIN (PHOBIUS); NON_CYTOPLASMIC_DOMAIN (PHOBIUS); TRANSMEMBRANE (PHOBIUS); TMhelix (TMHMM)
TR10024|c0_g1_i10	novel protein	5847	1	3.8e-14	0.72	0	-	-	CYTOPLASMIC_DOMAIN (PHOBIUS); TRANSMEMBRANE (PHOBIUS); NON_CYTOPLASMIC_DOMAIN (PHOBIUS); TMhelix (TMHMM)
TR10024|c0_g1_i2	---NA---	5590	0	-	-		-	-	NON_CYTOPLASMIC_DOMAIN (PHOBIUS); TRANSMEMBRANE (PHOBIUS); CYTOPLASMIC_DOMAIN (PHOBIUS); TMhelix (TMHMM)
TR10024|c0_g1_i3	---NA---	3695	0	-	-		-	-	no IPS match
TR10024|c0_g1_i4	novel protein	5846	1	3.8e-14	0.72	0	-	-	no IPS match
TR10024|c0_g1_i5	---NA---	5396	0	-	-		-	-	no IPS match
TR10024|c0_g1_i6	---NA---	3696	0	-	-		-	-	no IPS match
TR10024|c0_g1_i7	novel protein	6040	1	3.9e-14	0.72	0	-	-	NON_CYTOPLASMIC_DOMAIN (PHOBIUS); TRANSMEMBRANE (PHOBIUS); CYTOPLASMIC_DOMAIN (PHOBIUS); TMhelix (TMHMM)
TR10024|c0_g1_i8	---NA---	5397	0	-	-		-	-	TRANSMEMBRANE (PHOBIUS); CYTOPLASMIC_DOMAIN (PHOBIUS); NON_CYTOPLASMIC_DOMAIN (PHOBIUS); TMhelix (TMHMM)
TR10024|c0_g1_i9	novel protein	6039	1	3.9e-14	0.72	0	-	-	NON_CYTOPLASMIC_DOMAIN (PHOBIUS); CYTOPLASMIC_DOMAIN (PHOBIUS); TRANSMEMBRANE (PHOBIUS); TMhelix (TMHMM)
TR10024|c0_g2_i1	---NA---	459	0	-	-		-	-	NON_CYTOPLASMIC_DOMAIN (PHOBIUS); CYTOPLASMIC_DOMAIN (PHOBIUS); TRANSMEMBRANE (PHOBIUS); TMhelix (TMHMM)
TR10025|c0_g1_i1	---NA---	303	0	-	-		-	-	CYTOPLASMIC_DOMAIN (PHOBIUS); TRANSMEMBRANE (PHOBIUS); NON_CYTOPLASMIC_DOMAIN (PHOBIUS); TMhelix (TMHMM)
TR10025|c0_g1_i2	hypothetical protein AMK59_2717, partial	1143	1	2.2e-25	0.94	0	-	-	no IPS match
TR10025|c0_g1_i3	---NA---	433	0	-	-		-	-	no IPS match
TR10025|c0_g1_i4	lim domain only protein 3 isoform x1	1131	1	1.4e-65	0.79	1	F:zinc ion binding	-	IPR001781 (SMART); IPR001781 (PFAM); IPR001781 (G3DSA:2.10.110.GENE3D); IPR001781 (G3DSA:2.10.110.GENE3D); PTHR24208 (PANTHER); IPR001781 (PROSITE_PATTERNS); IPR001781 (PROSITE_PATTERNS); IPR001781 (PROSITE_PROFILES); IPR001781 (PROSITE_PROFILES); SSF57716 (SUPERFAMILY); SSF57716 (SUPERFAMILY); SSF57716 (SUPERFAMILY)
TR10025|c0_g1_i5	lim domain only protein 3 isoform x1	1363	1	6.6e-104	0.84	1	F:zinc ion binding	-	IPR001781 (SMART); IPR001781 (G3DSA:2.10.110.GENE3D); IPR001781 (PFAM); IPR001781 (G3DSA:2.10.110.GENE3D); PTHR24208 (PANTHER); IPR001781 (PROSITE_PATTERNS); IPR001781 (PROSITE_PATTERNS); IPR001781 (PROSITE_PROFILES); IPR001781 (PROSITE_PROFILES); SSF57716 (SUPERFAMILY); SSF57716 (SUPERFAMILY); SSF57716 (SUPERFAMILY)
TR10025|c0_g1_i6	hypothetical protein AMK59_2717, partial	1009	1	1.5e-25	0.94	0	-	-	no IPS match
TR10025|c0_g1_i7	hypothetical protein TcasGA2_TC007525	1536	1	6.2e-104	0.83	1	F:zinc ion binding	-	IPR001781 (SMART); IPR001781 (G3DSA:2.10.110.GENE3D); IPR001781 (PFAM); IPR001781 (G3DSA:2.10.110.GENE3D); PTHR24208 (PANTHER); IPR001781 (PROSITE_PATTERNS); IPR001781 (PROSITE_PATTERNS); IPR001781 (PROSITE_PROFILES); IPR001781 (PROSITE_PROFILES); SSF57716 (SUPERFAMILY); SSF57716 (SUPERFAMILY); SSF57716 (SUPERFAMILY)
TR10025|c1_g10_i1	---NA---	354	0	-	-		-	-	no IPS match
TR10025|c1_g11_i1	ino80 complex subunit d-b-like	511	1	8.6e-08	0.85	0	-	-	NON_CYTOPLASMIC_DOMAIN (PHOBIUS); CYTOPLASMIC_DOMAIN (PHOBIUS); TRANSMEMBRANE (PHOBIUS); TMhelix (TMHMM)
TR10025|c1_g12_i1	ino80 complex subunit d-b-like	2955	1	6.8e-110	0.65	0	-	-	Coil (COILS); IPR025927 (PFAM); PTHR16198 (PANTHER)
TR10025|c1_g1_i1	---NA---	324	0	-	-		-	-	no IPS match
TR10025|c1_g1_i2	---NA---	286	0	-	-		-	-	no IPS match
TR10025|c1_g2_i1	---NA---	353	0	-	-		-	-	no IPS match
TR10025|c1_g3_i1	---NA---	262	0	-	-		-	-	no IPS match
TR10025|c1_g4_i1	---NA---	226	0	-	-		-	-	no IPS match
TR10025|c1_g5_i1	---NA---	228	0	-	-		-	-	SIGNAL_PEPTIDE_C_REGION (PHOBIUS); SIGNAL_PEPTIDE (PHOBIUS); SIGNAL_PEPTIDE_N_REGION (PHOBIUS); NON_CYTOPLASMIC_DOMAIN (PHOBIUS); SIGNAL_PEPTIDE_H_REGION (PHOBIUS); TMhelix (TMHMM)
TR10025|c1_g6_i1	---NA---	251	0	-	-		-	-	no IPS match
TR10025|c1_g7_i1	---NA---	262	0	-	-		-	-	no IPS match
TR10025|c1_g8_i1	fumarate mitochondrial	1909	1	0	0.92	4	C:tricarboxylic acid cycle enzyme complex; F:fumarate hydratase activity; P:fumarate metabolic process; P:reductive tricarboxylic acid cycle	EC:4.2.1.2	IPR000362 (PRINTS); IPR024083 (G3DSA:1.10.275.GENE3D); IPR018951 (PFAM); IPR005677 (TIGRFAM); G3DSA:1.20.200.10 (GENE3D); G3DSA:1.10.40.30 (GENE3D); IPR022761 (PFAM); PTHR11444:SF20 (PANTHER); IPR000362 (PANTHER); IPR020557 (PROSITE_PATTERNS); IPR005677 (HAMAP); IPR008948 (SUPERFAMILY)
TR10025|c1_g8_i2	---NA---	277	0	-	-		-	-	NON_CYTOPLASMIC_DOMAIN (PHOBIUS); TRANSMEMBRANE (PHOBIUS); CYTOPLASMIC_DOMAIN (PHOBIUS); TMhelix (TMHMM)
TR10025|c1_g8_i3	---NA---	370	0	-	-		-	-	NON_CYTOPLASMIC_DOMAIN (PHOBIUS); CYTOPLASMIC_DOMAIN (PHOBIUS); TRANSMEMBRANE (PHOBIUS); TRANSMEMBRANE (PHOBIUS); CYTOPLASMIC_DOMAIN (PHOBIUS)
TR10025|c1_g8_i4	---NA---	248	0	-	-		-	-	G3DSA:2.60.260.20 (GENE3D); NON_CYTOPLASMIC_DOMAIN (PHOBIUS); TRANSMEMBRANE (PHOBIUS); CYTOPLASMIC_DOMAIN (PHOBIUS); TMhelix (TMHMM)
TR10025|c1_g8_i5	fumarate mitochondrial	1992	1	0	0.92	4	C:tricarboxylic acid cycle enzyme complex; F:fumarate hydratase activity; P:fumarate metabolic process; P:reductive tricarboxylic acid cycle	EC:4.2.1.2	IPR000362 (PRINTS); IPR018951 (PFAM); IPR005677 (TIGRFAM); IPR022761 (PFAM); G3DSA:1.10.40.30 (GENE3D); G3DSA:1.20.200.10 (GENE3D); IPR024083 (G3DSA:1.10.275.GENE3D); PTHR11444:SF20 (PANTHER); IPR000362 (PANTHER); IPR020557 (PROSITE_PATTERNS); IPR005677 (HAMAP); IPR008948 (SUPERFAMILY)
TR10025|c1_g9_i1	fumarate mitochondrial	1758	1	0	0.95	4	C:tricarboxylic acid cycle enzyme complex; F:fumarate hydratase activity; P:fumarate metabolic process; P:reductive tricarboxylic acid cycle	EC:4.2.1.2	IPR000362 (PRINTS); IPR022761 (PFAM); G3DSA:1.10.40.30 (GENE3D); IPR018951 (PFAM); IPR005677 (TIGRFAM); G3DSA:1.20.200.10 (GENE3D); IPR024083 (G3DSA:1.10.275.GENE3D); PTHR11444:SF20 (PANTHER); IPR000362 (PANTHER); IPR020557 (PROSITE_PATTERNS); IPR005677 (HAMAP); IPR008948 (SUPERFAMILY)
TR10025|c2_g1_i1	---NA---	3667	0	-	-		-	-	CYTOPLASMIC_DOMAIN (PHOBIUS); TRANSMEMBRANE (PHOBIUS); NON_CYTOPLASMIC_DOMAIN (PHOBIUS); TMhelix (TMHMM)
TR10026|c0_g1_i1	---NA---	325	0	-	-		-	-	SIGNAL_PEPTIDE_N_REGION (PHOBIUS); SIGNAL_PEPTIDE_C_REGION (PHOBIUS); CYTOPLASMIC_DOMAIN (PHOBIUS); TRANSMEMBRANE (PHOBIUS); SIGNAL_PEPTIDE_H_REGION (PHOBIUS); SIGNAL_PEPTIDE (PHOBIUS); NON_CYTOPLASMIC_DOMAIN (PHOBIUS); TRANSMEMBRANE (PHOBIUS); NON_CYTOPLASMIC_DOMAIN (PHOBIUS); SignalP-TM (SIGNALP_EUK); TMhelix (TMHMM); TMhelix (TMHMM); TMhelix (TMHMM)
TR10026|c2_g1_i1	---NA---	243	0	-	-		-	-	no IPS match
TR10026|c2_g1_i2	---NA---	264	0	-	-		-	-	no IPS match
TR10026|c2_g1_i3	---NA---	243	0	-	-		-	-	no IPS match
TR10026|c2_g1_i4	---NA---	230	0	-	-		-	-	no IPS match
TR10026|c2_g1_i5	---NA---	247	0	-	-		-	-	no IPS match
TR10026|c2_g2_i1	---NA---	264	0	-	-		-	-	no IPS match
TR10026|c3_g1_i1	---NA---	552	0	-	-		-	-	no IPS match
TR10026|c3_g2_i1	---NA---	709	0	-	-		-	-	NON_CYTOPLASMIC_DOMAIN (PHOBIUS); TRANSMEMBRANE (PHOBIUS); CYTOPLASMIC_DOMAIN (PHOBIUS); TMhelix (TMHMM)
TR10026|c3_g2_i10	---NA---	665	0	-	-		-	-	no IPS match
TR10026|c3_g2_i11	---NA---	506	0	-	-		-	-	NON_CYTOPLASMIC_DOMAIN (PHOBIUS); TRANSMEMBRANE (PHOBIUS); CYTOPLASMIC_DOMAIN (PHOBIUS); TMhelix (TMHMM)
TR10026|c3_g2_i12	---NA---	377	0	-	-		-	-	CYTOPLASMIC_DOMAIN (PHOBIUS); TRANSMEMBRANE (PHOBIUS); NON_CYTOPLASMIC_DOMAIN (PHOBIUS)
TR10026|c3_g2_i2	---NA---	928	0	-	-		-	-	no IPS match
TR10026|c3_g2_i3	---NA---	262	0	-	-		-	-	no IPS match
TR10026|c3_g2_i4	---NA---	419	0	-	-		-	-	no IPS match
TR10026|c3_g2_i5	---NA---	266	0	-	-		-	-	no IPS match
TR10026|c3_g2_i6	---NA---	889	0	-	-		-	-	no IPS match
TR10026|c3_g2_i7	---NA---	683	0	-	-		-	-	CYTOPLASMIC_DOMAIN (PHOBIUS); TRANSMEMBRANE (PHOBIUS); NON_CYTOPLASMIC_DOMAIN (PHOBIUS); TMhelix (TMHMM)
TR10026|c3_g2_i8	---NA---	277	0	-	-		-	-	no IPS match
TR10026|c3_g2_i9	---NA---	380	0	-	-		-	-	no IPS match
TR10026|c3_g3_i1	---NA---	348	0	-	-		-	-	no IPS match
TR10026|c3_g4_i1	---NA---	485	0	-	-		-	-	no IPS match
TR10026|c3_g5_i1	---NA---	612	0	-	-		-	-	no IPS match
TR10027|c0_g1_i1	hypothetical protein YQE_11373, partial	3785	1	0	0.6	0	-	-	Coil (COILS); Coil (COILS); Coil (COILS); Coil (COILS); Coil (COILS); Coil (COILS); Coil (COILS); Coil (COILS); Coil (COILS); Coil (COILS); PTHR13140 (PANTHER)
TR10027|c0_g1_i2	hypothetical protein YQE_11373, partial	3814	1	0	0.59	0	-	-	Coil (COILS); Coil (COILS); Coil (COILS); Coil (COILS); Coil (COILS); Coil (COILS); Coil (COILS); Coil (COILS); Coil (COILS); PTHR13140 (PANTHER)
TR10027|c0_g2_i1	---NA---	268	0	-	-		-	-	no IPS match
TR10028|c7_g1_i1	---NA---	232	0	-	-		-	-	TMhelix (TMHMM)
TR10028|c7_g2_i1	---NA---	262	0	-	-		-	-	no IPS match
TR10028|c8_g1_i1	---NA---	241	0	-	-		-	-	TMhelix (TMHMM)
TR10028|c8_g1_i2	---NA---	252	0	-	-		-	-	TRANSMEMBRANE (PHOBIUS); NON_CYTOPLASMIC_DOMAIN (PHOBIUS); CYTOPLASMIC_DOMAIN (PHOBIUS); TMhelix (TMHMM)
TR10028|c8_g2_i1	---NA---	478	0	-	-		-	-	TRANSMEMBRANE (PHOBIUS); CYTOPLASMIC_DOMAIN (PHOBIUS); NON_CYTOPLASMIC_DOMAIN (PHOBIUS)
TR10028|c8_g2_i2	---NA---	551	0	-	-		-	-	no IPS match
TR10028|c8_g3_i1	---NA---	406	0	-	-		-	-	TMhelix (TMHMM)
TR10028|c8_g3_i2	---NA---	294	0	-	-		-	-	TMhelix (TMHMM)
TR10028|c8_g3_i3	---NA---	229	0	-	-		-	-	no IPS match
TR10028|c8_g4_i1	---NA---	243	0	-	-		-	-	no IPS match
TR10028|c8_g5_i1	---NA---	260	0	-	-		-	-	no IPS match
TR10029|c0_g1_i1	---NA---	288	0	-	-		-	-	no IPS match
TR10029|c0_g2_i1	---NA---	289	0	-	-		-	-	CYTOPLASMIC_DOMAIN (PHOBIUS); TRANSMEMBRANE (PHOBIUS); NON_CYTOPLASMIC_DOMAIN (PHOBIUS); TMhelix (TMHMM)
TR10029|c1_g1_i1	---NA---	272	0	-	-		-	-	no IPS match
TR10029|c1_g2_i1	---NA---	918	0	-	-		-	-	no IPS match
TR10029|c2_g1_i1	---NA---	249	0	-	-		-	-	no IPS match
TR10029|c5_g10_i1	---NA---	665	0	-	-		-	-	no IPS match
TR10029|c5_g10_i2	---NA---	287	0	-	-		-	-	no IPS match
TR10029|c5_g11_i1	---NA---	564	0	-	-		-	-	no IPS match
TR10029|c5_g12_i1	---NA---	1641	0	-	-		-	-	no IPS match
TR10029|c5_g12_i10	---NA---	1793	0	-	-		-	-	NON_CYTOPLASMIC_DOMAIN (PHOBIUS); CYTOPLASMIC_DOMAIN (PHOBIUS); TRANSMEMBRANE (PHOBIUS); TMhelix (TMHMM)
TR10029|c5_g12_i11	---NA---	1075	0	-	-		-	-	no IPS match
TR10029|c5_g12_i12	---NA---	1594	0	-	-		-	-	no IPS match
TR10029|c5_g12_i2	---NA---	1247	0	-	-		-	-	SIGNAL_PEPTIDE_N_REGION (PHOBIUS); NON_CYTOPLASMIC_DOMAIN (PHOBIUS); SIGNAL_PEPTIDE_H_REGION (PHOBIUS); SIGNAL_PEPTIDE_C_REGION (PHOBIUS); SIGNAL_PEPTIDE (PHOBIUS); TMhelix (TMHMM)
TR10029|c5_g12_i3	---NA---	1780	0	-	-		-	-	no IPS match
TR10029|c5_g12_i4	---NA---	1794	0	-	-		-	-	CYTOPLASMIC_DOMAIN (PHOBIUS); NON_CYTOPLASMIC_DOMAIN (PHOBIUS); TRANSMEMBRANE (PHOBIUS); TMhelix (TMHMM)
TR10029|c5_g12_i5	---NA---	1747	0	-	-		-	-	NON_CYTOPLASMIC_DOMAIN (PHOBIUS); CYTOPLASMIC_DOMAIN (PHOBIUS); TRANSMEMBRANE (PHOBIUS); TMhelix (TMHMM)
TR10029|c5_g12_i6	---NA---	1640	0	-	-		-	-	no IPS match
TR10029|c5_g12_i7	---NA---	1294	0	-	-		-	-	NON_CYTOPLASMIC_DOMAIN (PHOBIUS); SIGNAL_PEPTIDE (PHOBIUS); SIGNAL_PEPTIDE_N_REGION (PHOBIUS); SIGNAL_PEPTIDE_C_REGION (PHOBIUS); SIGNAL_PEPTIDE_H_REGION (PHOBIUS); TMhelix (TMHMM)
TR10029|c5_g12_i8	---NA---	1827	0	-	-		-	-	no IPS match
TR10029|c5_g12_i9	---NA---	1121	0	-	-		-	-	no IPS match
TR10029|c5_g13_i1	---NA---	318	0	-	-		-	-	no IPS match
TR10029|c5_g13_i2	---NA---	482	0	-	-		-	-	no IPS match
TR10029|c5_g1_i1	---NA---	422	0	-	-		-	-	no IPS match
TR10029|c5_g1_i2	---NA---	520	0	-	-		-	-	no IPS match
TR10029|c5_g1_i3	---NA---	887	0	-	-		-	-	no IPS match
TR10029|c5_g1_i4	---NA---	596	0	-	-		-	-	no IPS match
TR10029|c5_g1_i5	---NA---	731	0	-	-		-	-	no IPS match
TR10029|c5_g1_i6	---NA---	824	0	-	-		-	-	no IPS match
TR10029|c5_g1_i7	---NA---	1128	0	-	-		-	-	TRANSMEMBRANE (PHOBIUS); CYTOPLASMIC_DOMAIN (PHOBIUS); NON_CYTOPLASMIC_DOMAIN (PHOBIUS); CYTOPLASMIC_DOMAIN (PHOBIUS); TRANSMEMBRANE (PHOBIUS); TMhelix (TMHMM); TMhelix (TMHMM)
TR10029|c5_g1_i8	---NA---	722	0	-	-		-	-	no IPS match
TR10029|c5_g2_i1	---NA---	774	0	-	-		-	-	no IPS match
TR10029|c5_g3_i1	---NA---	233	0	-	-		-	-	no IPS match
TR10029|c5_g4_i1	---NA---	287	0	-	-		-	-	NON_CYTOPLASMIC_DOMAIN (PHOBIUS); CYTOPLASMIC_DOMAIN (PHOBIUS); TRANSMEMBRANE (PHOBIUS)
TR10029|c5_g5_i1	transmembrane and coiled-coil domains protein 2 isoform x6	921	1	2e-85	0.89	0	-	-	Coil (COILS); Coil (COILS); IPR019394 (PFAM); G3DSA:1.20.5.50 (GENE3D); PTHR17613 (PANTHER); PTHR17613:SF14 (PANTHER); CYTOPLASMIC_DOMAIN (PHOBIUS); TRANSMEMBRANE (PHOBIUS); NON_CYTOPLASMIC_DOMAIN (PHOBIUS); CYTOPLASMIC_DOMAIN (PHOBIUS); TRANSMEMBRANE (PHOBIUS); TMhelix (TMHMM); TMhelix (TMHMM)
TR10029|c5_g6_i1	---NA---	275	0	-	-		-	-	no IPS match
TR10029|c5_g7_i1	---NA---	260	0	-	-		-	-	no IPS match
TR10029|c5_g8_i1	transmembrane and coiled-coil domains protein 2 isoform x6	1828	1	2.7e-108	0.88	0	-	-	Coil (COILS); Coil (COILS); IPR019394 (PFAM); G3DSA:1.20.5.50 (GENE3D); PTHR17613:SF14 (PANTHER); PTHR17613 (PANTHER); NON_CYTOPLASMIC_DOMAIN (PHOBIUS); CYTOPLASMIC_DOMAIN (PHOBIUS); NON_CYTOPLASMIC_DOMAIN (PHOBIUS); TRANSMEMBRANE (PHOBIUS); TRANSMEMBRANE (PHOBIUS); TMhelix (TMHMM); TMhelix (TMHMM)
TR10029|c5_g9_i1	---NA---	332	0	-	-		-	-	NON_CYTOPLASMIC_DOMAIN (PHOBIUS); TRANSMEMBRANE (PHOBIUS); CYTOPLASMIC_DOMAIN (PHOBIUS); TMhelix (TMHMM)
TR10029|c5_g9_i2	---NA---	356	0	-	-		-	-	TRANSMEMBRANE (PHOBIUS); NON_CYTOPLASMIC_DOMAIN (PHOBIUS); CYTOPLASMIC_DOMAIN (PHOBIUS); TMhelix (TMHMM)
TR10029|c6_g1_i1	---NA---	251	0	-	-		-	-	no IPS match
TR1002|c0_g1_i1	---NA---	333	0	-	-		-	-	no IPS match
TR1002|c0_g2_i1	---NA---	395	0	-	-		-	-	no IPS match
TR10030|c0_g1_i1	---NA---	231	0	-	-		-	-	no IPS match
TR10030|c0_g2_i1	---NA---	338	0	-	-		-	-	no IPS match
TR10030|c0_g2_i10	hypothetical protein TcasGA2_TC015919	1592	1	3.7e-95	0.72	1	F:protein binding	-	IPR013783 (G3DSA:2.60.40.GENE3D); IPR007110 (SUPERFAMILY)
TR10030|c0_g2_i11	PREDICTED: uncharacterized protein LOC103314839	1330	1	1.3e-62	0.69	0	-	-	no IPS match
TR10030|c0_g2_i12	hypothetical protein TcasGA2_TC015919	1103	1	7.3e-104	0.69	1	F:protein binding	-	IPR013783 (G3DSA:2.60.40.GENE3D); IPR007110 (SUPERFAMILY)
TR10030|c0_g2_i13	hypothetical protein YQE_11274, partial	1292	1	2.2e-71	0.61	1	F:protein binding	-	IPR013783 (G3DSA:2.60.40.GENE3D); IPR013783 (G3DSA:2.60.40.GENE3D); G3DSA:2.20.100.10 (GENE3D); TRANSMEMBRANE (PHOBIUS); NON_CYTOPLASMIC_DOMAIN (PHOBIUS); CYTOPLASMIC_DOMAIN (PHOBIUS); IPR007110 (PROSITE_PROFILES); IPR007110 (SUPERFAMILY); IPR007110 (SUPERFAMILY); TMhelix (TMHMM)
TR10030|c0_g2_i14	hypothetical protein TcasGA2_TC015919	1859	1	4.1e-131	0.71	1	F:protein binding	-	IPR013783 (G3DSA:2.60.40.GENE3D); IPR007110 (SUPERFAMILY)
TR10030|c0_g2_i15	hypothetical protein TcasGA2_TC015919	1751	1	3.3e-133	0.7	1	F:protein binding	-	IPR003599 (SMART); IPR013783 (G3DSA:2.60.40.GENE3D); IPR013783 (G3DSA:2.60.40.GENE3D); PTHR32178:SF6 (PANTHER); PTHR32178 (PANTHER); NON_CYTOPLASMIC_DOMAIN (PHOBIUS); CYTOPLASMIC_DOMAIN (PHOBIUS); TRANSMEMBRANE (PHOBIUS); IPR007110 (PROSITE_PROFILES); IPR007110 (SUPERFAMILY); IPR007110 (SUPERFAMILY); TMhelix (TMHMM)
TR10030|c0_g2_i16	---NA---	928	0	-	-		-	-	no IPS match
TR10030|c0_g2_i2	hypothetical protein TcasGA2_TC015919	1389	1	1.4e-101	0.65	1	F:protein binding	-	IPR013783 (G3DSA:2.60.40.GENE3D); IPR007110 (SUPERFAMILY)
TR10030|c0_g2_i3	PREDICTED: uncharacterized protein LOC103314839	1297	1	1.5e-64	0.81	1	F:protein binding	-	G3DSA:2.20.100.10 (GENE3D); IPR013783 (G3DSA:2.60.40.GENE3D); CYTOPLASMIC_DOMAIN (PHOBIUS); NON_CYTOPLASMIC_DOMAIN (PHOBIUS); TRANSMEMBRANE (PHOBIUS); IPR007110 (PROSITE_PROFILES); IPR007110 (SUPERFAMILY); TMhelix (TMHMM)
TR10030|c0_g2_i4	---NA---	689	0	-	-		-	-	no IPS match
TR10030|c0_g2_i5	hypothetical protein TcasGA2_TC015919	1278	1	4.4e-102	0.65	1	F:protein binding	-	IPR013783 (G3DSA:2.60.40.GENE3D); IPR007110 (SUPERFAMILY)
TR10030|c0_g2_i6	---NA---	997	0	-	-		-	-	no IPS match
TR10030|c0_g2_i7	---NA---	300	0	-	-		-	-	no IPS match
TR10030|c0_g2_i8	PREDICTED: uncharacterized protein LOC103314839	449	1	3.1e-17	0.82	0	-	-	no IPS match
TR10030|c0_g2_i9	hypothetical protein YQE_11274, partial	1559	1	8.8e-98	0.64	1	F:protein binding	-	IPR003599 (SMART); IPR013783 (G3DSA:2.60.40.GENE3D); IPR013783 (G3DSA:2.60.40.GENE3D); NON_CYTOPLASMIC_DOMAIN (PHOBIUS); TRANSMEMBRANE (PHOBIUS); CYTOPLASMIC_DOMAIN (PHOBIUS); IPR007110 (PROSITE_PROFILES); IPR007110 (SUPERFAMILY); IPR007110 (SUPERFAMILY); TMhelix (TMHMM)
TR10030|c0_g3_i1	---NA---	384	0	-	-		-	-	no IPS match
TR10030|c0_g3_i2	---NA---	395	0	-	-		-	-	TRANSMEMBRANE (PHOBIUS); CYTOPLASMIC_DOMAIN (PHOBIUS); NON_CYTOPLASMIC_DOMAIN (PHOBIUS)
TR10030|c0_g3_i3	---NA---	311	0	-	-		-	-	CYTOPLASMIC_DOMAIN (PHOBIUS); TRANSMEMBRANE (PHOBIUS); NON_CYTOPLASMIC_DOMAIN (PHOBIUS); TRANSMEMBRANE (PHOBIUS); NON_CYTOPLASMIC_DOMAIN (PHOBIUS); TMhelix (TMHMM); TMhelix (TMHMM)
TR10030|c0_g3_i4	---NA---	418	0	-	-		-	-	NON_CYTOPLASMIC_DOMAIN (PHOBIUS); TRANSMEMBRANE (PHOBIUS); CYTOPLASMIC_DOMAIN (PHOBIUS); TRANSMEMBRANE (PHOBIUS); CYTOPLASMIC_DOMAIN (PHOBIUS)
TR10031|c0_g1_i1	tonsoku-like protein isoform x2	3862	1	1.1e-172	0.54	1	F:protein binding	-	Coil (COILS); IPR002110 (PRINTS); IPR003590 (SMART); IPR002110 (SMART); IPR011990 (G3DSA:1.25.40.GENE3D); G3DSA:3.80.10.10 (GENE3D); IPR020683 (PFAM); IPR020683 (G3DSA:1.25.40.GENE3D); PTHR24171:SF10 (PANTHER); PTHR24171 (PANTHER); PTHR24171:SF10 (PANTHER); IPR020683 (PROSITE_PROFILES); IPR019734 (PROSITE_PROFILES); IPR002110 (PROSITE_PROFILES); IPR013026 (PROSITE_PROFILES); IPR002110 (PROSITE_PR…
TR10031|c0_g1_i2	tonsoku-like protein isoform x2	3964	1	2.5e-172	0.54	1	F:protein binding	-	Coil (COILS); IPR002110 (PRINTS); IPR003590 (SMART); IPR002110 (SMART); IPR011990 (G3DSA:1.25.40.GENE3D); IPR020683 (PFAM); IPR020683 (G3DSA:1.25.40.GENE3D); G3DSA:3.80.10.10 (GENE3D); PTHR24171 (PANTHER); PTHR24171:SF10 (PANTHER); PTHR24171 (PANTHER); PTHR24171:SF10 (PANTHER); IPR002110 (PROSITE_PROFILES); IPR013026 (PROSITE_PROFILES); IPR002110 (PROSITE_PROFILES); IPR002110 (PROSITE_PROFILES); …
TR10031|c0_g1_i3	general transcription factor ii-i repeat domain-containing protein 2b- partial	482	1	7.7e-35	0.7	0	-	-	no IPS match
TR10031|c0_g2_i1	tonsoku-like protein isoform x2	3831	1	8.9e-173	0.54	1	F:protein binding	-	Coil (COILS); IPR002110 (PRINTS); IPR003590 (SMART); IPR002110 (SMART); IPR020683 (G3DSA:1.25.40.GENE3D); IPR011990 (G3DSA:1.25.40.GENE3D); G3DSA:3.80.10.10 (GENE3D); IPR020683 (PFAM); PTHR24171:SF10 (PANTHER); PTHR24171:SF10 (PANTHER); PTHR24171 (PANTHER); PTHR24171 (PANTHER); IPR020683 (PROSITE_PROFILES); IPR019734 (PROSITE_PROFILES); IPR002110 (PROSITE_PROFILES); IPR002110 (PROSITE_PROFILES); …
TR10031|c0_g3_i1	tonsoku-like protein isoform x2	3591	1	7.2e-174	0.54	1	F:protein binding	-	Coil (COILS); IPR002110 (PRINTS); IPR002110 (SMART); IPR003590 (SMART); IPR011990 (G3DSA:1.25.40.GENE3D); IPR020683 (G3DSA:1.25.40.GENE3D); G3DSA:3.80.10.10 (GENE3D); IPR020683 (PFAM); PTHR24171:SF10 (PANTHER); PTHR24171 (PANTHER); IPR002110 (PROSITE_PROFILES); IPR019734 (PROSITE_PROFILES); IPR020683 (PROSITE_PROFILES); IPR002110 (PROSITE_PROFILES); IPR013026 (PROSITE_PROFILES); IPR002110 (PROSIT…
TR10031|c0_g4_i1	---NA---	422	0	-	-		-	-	CYTOPLASMIC_DOMAIN (PHOBIUS); TRANSMEMBRANE (PHOBIUS); NON_CYTOPLASMIC_DOMAIN (PHOBIUS); TMhelix (TMHMM)
TR10031|c0_g5_i1	---NA---	582	0	-	-		-	-	no IPS match
TR10031|c0_g5_i2	---NA---	523	0	-	-		-	-	no IPS match
TR10031|c0_g6_i1	glyoxylate reductase hydroxypyruvate reductase-like	2223	1	1e-97	0.74	3	F:oxidoreductase activity, acting on the CH-OH group of donors, NAD or NADP as acceptor; F:NAD binding; P:oxidation-reduction process	-	IPR006140 (PFAM); IPR006139 (PFAM); G3DSA:3.40.50.720 (GENE3D); G3DSA:3.40.50.720 (GENE3D); PTHR10996 (PANTHER); PTHR10996:SF119 (PANTHER); IPR029753 (PROSITE_PATTERNS); IPR016040 (SUPERFAMILY); SSF52283 (SUPERFAMILY)
TR10031|c0_g6_i2	---NA---	1135	0	-	-		-	-	no IPS match
TR10031|c0_g6_i3	glyoxylate reductase hydroxypyruvate reductase-like	2200	1	1.9e-97	0.74	3	F:oxidoreductase activity, acting on the CH-OH group of donors, NAD or NADP as acceptor; F:NAD binding; P:oxidation-reduction process	-	IPR006140 (PFAM); G3DSA:3.40.50.720 (GENE3D); IPR006139 (PFAM); G3DSA:3.40.50.720 (GENE3D); PTHR10996:SF119 (PANTHER); PTHR10996 (PANTHER); IPR029753 (PROSITE_PATTERNS); SSF52283 (SUPERFAMILY); IPR016040 (SUPERFAMILY)
TR10031|c0_g6_i4	---NA---	1172	0	-	-		-	-	no IPS match
TR10031|c0_g6_i5	---NA---	432	0	-	-		-	-	SIGNAL_PEPTIDE_C_REGION (PHOBIUS); SIGNAL_PEPTIDE_N_REGION (PHOBIUS); SIGNAL_PEPTIDE_H_REGION (PHOBIUS); SIGNAL_PEPTIDE (PHOBIUS); NON_CYTOPLASMIC_DOMAIN (PHOBIUS)
TR10031|c0_g6_i6	glyoxylate reductase hydroxypyruvate reductase-like	535	1	3.9e-23	0.7	3	F:oxidoreductase activity, acting on the CH-OH group of donors, NAD or NADP as acceptor; F:NAD binding; P:oxidation-reduction process	-	G3DSA:3.40.50.720 (GENE3D); IPR006139 (PFAM); PTHR10996:SF137 (PANTHER); PTHR10996 (PANTHER); SSF52283 (SUPERFAMILY)
TR10031|c0_g7_i1	tonsoku-like protein isoform x1	1579	1	8.5e-50	0.66	1	F:protein binding	-	IPR019734 (SMART); IPR019734 (PFAM); IPR011990 (G3DSA:1.25.40.GENE3D); IPR001440 (PFAM); PTHR24139 (PANTHER); PTHR24139:SF31 (PANTHER); IPR013026 (PROSITE_PROFILES); SSF48452 (SUPERFAMILY)
TR10031|c0_g7_i2	tonsoku-like protein isoform x1	1526	1	6.1e-50	0.66	1	F:protein binding	-	IPR019734 (SMART); IPR019734 (PFAM); IPR011990 (G3DSA:1.25.40.GENE3D); IPR001440 (PFAM); PTHR24139:SF31 (PANTHER); PTHR24139 (PANTHER); IPR013026 (PROSITE_PROFILES); SSF48452 (SUPERFAMILY)
TR10031|c0_g7_i3	tonsoku-like protein isoform x1	1492	1	4.8e-50	0.66	1	F:protein binding	-	IPR019734 (SMART); IPR019734 (PFAM); IPR011990 (G3DSA:1.25.40.GENE3D); IPR001440 (PFAM); PTHR24139:SF31 (PANTHER); PTHR24139 (PANTHER); IPR013026 (PROSITE_PROFILES); SSF48452 (SUPERFAMILY)
TR10032|c1_g1_i1	---NA---	730	0	-	-		-	-	CYTOPLASMIC_DOMAIN (PHOBIUS); NON_CYTOPLASMIC_DOMAIN (PHOBIUS); TRANSMEMBRANE (PHOBIUS); TMhelix (TMHMM)
TR10032|c1_g2_i1	hypothetical protein YQE_11464, partial	4650	1	3e-104	0.78	1	F:metal ion binding	-	no IPS match
TR10032|c1_g2_i2	hypothetical protein YQE_11464, partial	4735	1	3.3e-104	0.78	1	F:metal ion binding	-	no IPS match
TR10032|c2_g1_i1	protein jagged-1b isoform x2	7065	1	0	0.87	5	C:integral component of membrane; F:Notch binding; F:calcium ion binding; P:Notch signaling pathway; P:multicellular organismal development	-	IPR026219 (PRINTS); IPR000742 (SMART); IPR001881 (SMART); IPR006552 (SMART); IPR001774 (SMART); IPR000742 (PFAM); IPR011651 (PFAM); IPR001774 (PFAM); G3DSA:2.10.25.10 (GENE3D); G3DSA:2.10.25.10 (GENE3D); G3DSA:2.10.25.10 (GENE3D); G3DSA:2.170.300.10 (GENE3D); IPR013111 (PFAM); PTHR24044 (PANTHER); PTHR24044:SF316 (PANTHER); IPR013032 (PROSITE_PATTERNS); IPR013032 (PROSITE_PATTERNS); IPR013032 (PR…
TR10032|c2_g1_i2	protein jagged-1b isoform x2	7051	1	0	0.87	5	C:integral component of membrane; F:Notch binding; F:calcium ion binding; P:Notch signaling pathway; P:multicellular organismal development	-	IPR026219 (PRINTS); IPR001774 (SMART); IPR001881 (SMART); IPR000742 (SMART); IPR006552 (SMART); G3DSA:2.170.300.10 (GENE3D); G3DSA:2.10.25.10 (GENE3D); IPR013111 (PFAM); IPR011651 (PFAM); IPR000742 (PFAM); G3DSA:2.10.25.10 (GENE3D); IPR001774 (PFAM); G3DSA:2.10.25.10 (GENE3D); PTHR24044 (PANTHER); PTHR24044:SF316 (PANTHER); IPR018097 (PROSITE_PATTERNS); IPR000152 (PROSITE_PATTERNS); IPR013032 (PR…
TR10032|c2_g1_i3	protein jagged-1b isoform x2	1958	1	0	0.87	0	-	-	no IPS match
TR10032|c2_g1_i4	protein jagged-1b isoform x2	3110	1	0	0.88	4	C:membrane; F:calcium ion binding; F:protein binding; P:cell communication	-	PR01983 (PRINTS); PR00010 (PRINTS); IPR001774 (SMART); IPR001881 (SMART); IPR000742 (SMART); IPR006552 (SMART); IPR013111 (PFAM); IPR001774 (PFAM); G3DSA:2.10.25.10 (GENE3D); IPR000742 (PFAM); G3DSA:2.10.25.10 (GENE3D); G3DSA:2.10.25.10 (GENE3D); G3DSA:2.170.300.10 (GENE3D); G3DSA:2.10.25.10 (GENE3D); PTHR24044 (PANTHER); PTHR24044:SF269 (PANTHER); IPR018097 (PROSITE_PATTERNS); IPR013032 (PROSITE…
TR10032|c2_g1_i5	protein jagged-1b isoform x2	6974	1	0	0.87	4	C:membrane; F:Notch binding; F:calcium ion binding; P:Notch signaling pathway	-	IPR026219 (PRINTS); IPR001774 (SMART); IPR000742 (SMART); IPR006552 (SMART); IPR001881 (SMART); G3DSA:2.10.25.10 (GENE3D); G3DSA:2.170.300.10 (GENE3D); IPR000742 (PFAM); IPR001774 (PFAM); IPR013111 (PFAM); G3DSA:2.10.25.10 (GENE3D); G3DSA:2.10.25.10 (GENE3D); PTHR24044 (PANTHER); PTHR24044:SF316 (PANTHER); IPR018097 (PROSITE_PATTERNS); IPR018097 (PROSITE_PATTERNS); IPR018097 (PROSITE_PATTERNS); I…
TR10032|c2_g2_i1	---NA---	300	0	-	-		-	-	NON_CYTOPLASMIC_DOMAIN (PHOBIUS); SIGNAL_PEPTIDE_N_REGION (PHOBIUS); SIGNAL_PEPTIDE (PHOBIUS); SIGNAL_PEPTIDE_H_REGION (PHOBIUS); SIGNAL_PEPTIDE_C_REGION (PHOBIUS)
TR10032|c3_g1_i1	---NA---	562	0	-	-		-	-	no IPS match
TR10032|c3_g1_i2	---NA---	1764	0	-	-		-	-	SIGNAL_PEPTIDE (PHOBIUS); NON_CYTOPLASMIC_DOMAIN (PHOBIUS); SIGNAL_PEPTIDE_N_REGION (PHOBIUS); SIGNAL_PEPTIDE_H_REGION (PHOBIUS); SIGNAL_PEPTIDE_C_REGION (PHOBIUS); TMhelix (TMHMM)
TR10032|c3_g2_i1	---NA---	383	0	-	-		-	-	no IPS match
TR10033|c0_g1_i1	hypothetical protein TcasGA2_TC016101	305	1	2.1e-11	0.69	0	-	-	no IPS match
TR10033|c0_g2_i1	hypothetical protein TcasGA2_TC016101	730	1	4.5e-37	0.66	0	-	-	no IPS match
TR10033|c1_g1_i1	hypothetical protein TcasGA2_TC016102	3510	1	1.4e-152	0.67	0	-	-	IPR000477 (PFAM); PTHR19446 (PANTHER); PTHR19446:SF352 (PANTHER); IPR000477 (PROSITE_PROFILES); SSF56672 (SUPERFAMILY)
TR10033|c1_g1_i2	hypothetical protein TcasGA2_TC004227	1856	1	2.6e-33	0.58	0	-	-	IPR005135 (G3DSA:3.60.10.GENE3D); IPR005135 (PFAM); IPR005135 (SUPERFAMILY); TMhelix (TMHMM)
TR10033|c1_g1_i3	hypothetical protein TcasGA2_TC004227	3508	1	0	0.63	0	-	-	IPR005135 (G3DSA:3.60.10.GENE3D); IPR000477 (PFAM); PTHR19446 (PANTHER); PTHR19446:SF352 (PANTHER); PTHR19446 (PANTHER); PTHR19446:SF352 (PANTHER); IPR000477 (PROSITE_PROFILES); SSF56672 (SUPERFAMILY); IPR005135 (SUPERFAMILY); TMhelix (TMHMM)
TR10034|c0_g1_i1	---NA---	284	0	-	-		-	-	no IPS match
TR10034|c0_g2_i1	---NA---	236	0	-	-		-	-	no IPS match
TR10034|c0_g2_i2	---NA---	399	0	-	-		-	-	no IPS match
TR10034|c0_g2_i3	---NA---	269	0	-	-		-	-	SIGNAL_PEPTIDE_N_REGION (PHOBIUS); SIGNAL_PEPTIDE_C_REGION (PHOBIUS); SIGNAL_PEPTIDE (PHOBIUS); NON_CYTOPLASMIC_DOMAIN (PHOBIUS); SIGNAL_PEPTIDE_H_REGION (PHOBIUS); TMhelix (TMHMM)
TR10034|c0_g2_i4	---NA---	348	0	-	-		-	-	no IPS match
TR10034|c0_g2_i5	---NA---	348	0	-	-		-	-	no IPS match
TR10034|c0_g2_i6	---NA---	399	0	-	-		-	-	no IPS match
TR10034|c0_g2_i7	---NA---	236	0	-	-		-	-	no IPS match
TR10034|c1_g1_i1	---NA---	260	0	-	-		-	-	NON_CYTOPLASMIC_DOMAIN (PHOBIUS); CYTOPLASMIC_DOMAIN (PHOBIUS); TRANSMEMBRANE (PHOBIUS)
TR10034|c1_g1_i2	---NA---	235	0	-	-		-	-	SIGNAL_PEPTIDE (PHOBIUS); SIGNAL_PEPTIDE_H_REGION (PHOBIUS); SIGNAL_PEPTIDE_C_REGION (PHOBIUS); SIGNAL_PEPTIDE_N_REGION (PHOBIUS); NON_CYTOPLASMIC_DOMAIN (PHOBIUS); SignalP-noTM (SIGNALP_EUK)
TR10034|c1_g1_i3	---NA---	258	0	-	-		-	-	TRANSMEMBRANE (PHOBIUS); NON_CYTOPLASMIC_DOMAIN (PHOBIUS); CYTOPLASMIC_DOMAIN (PHOBIUS)
TR10034|c1_g2_i1	---NA---	242	0	-	-		-	-	no IPS match
TR10034|c1_g2_i2	---NA---	245	0	-	-		-	-	no IPS match
TR10034|c1_g3_i1	---NA---	242	0	-	-		-	-	no IPS match
TR10034|c1_g4_i1	---NA---	368	0	-	-		-	-	no IPS match
TR10034|c1_g4_i2	---NA---	295	0	-	-		-	-	no IPS match
TR10034|c1_g5_i1	---NA---	334	0	-	-		-	-	no IPS match
TR10034|c1_g5_i2	---NA---	239	0	-	-		-	-	SIGNAL_PEPTIDE_H_REGION (PHOBIUS); SIGNAL_PEPTIDE_C_REGION (PHOBIUS); NON_CYTOPLASMIC_DOMAIN (PHOBIUS); SIGNAL_PEPTIDE_N_REGION (PHOBIUS); SIGNAL_PEPTIDE (PHOBIUS)
TR10034|c1_g5_i3	---NA---	459	0	-	-		-	-	no IPS match
TR10035|c1_g1_i1	---NA---	1126	0	-	-		-	-	NON_CYTOPLASMIC_DOMAIN (PHOBIUS); TRANSMEMBRANE (PHOBIUS); CYTOPLASMIC_DOMAIN (PHOBIUS); TMhelix (TMHMM)
TR10035|c1_g2_i1	hypothetical protein YQE_08960, partial	3219	1	8.6e-17	0.66	4	F:transposase activity; P:DNA integration; P:transposition, DNA-mediated; F:DNA binding	-	no IPS match
TR10035|c1_g2_i2	---NA---	259	0	-	-		-	-	no IPS match
TR10035|c1_g2_i3	hypothetical protein YQE_08960, partial	1436	1	4.8e-17	0.51	1	F:DNA binding	-	IPR009057 (G3DSA:1.10.10.GENE3D); PF13384 (PFAM); IPR009057 (SUPERFAMILY)
TR10035|c1_g2_i4	---NA---	392	0	-	-		-	-	no IPS match
TR10035|c1_g2_i5	hypothetical protein YQE_08960, partial	3156	1	8.4e-17	0.66	4	F:transposase activity; P:DNA integration; P:transposition, DNA-mediated; F:DNA binding	-	no IPS match
TR10036|c0_g1_i1	PREDICTED: uncharacterized protein LOC103315248	2921	1	1.3e-39	0.5	3	F:DNA binding; F:protein binding; F:metal ion binding	-	IPR020478 (PRINTS); IPR015880 (SMART); IPR017956 (SMART); IPR000210 (SMART); IPR013087 (G3DSA:3.30.160.GENE3D); G3DSA:3.30.710.10 (GENE3D); IPR013087 (G3DSA:3.30.160.GENE3D); IPR000210 (PFAM); PTHR24409 (PANTHER); IPR007087 (PROSITE_PATTERNS); IPR007087 (PROSITE_PATTERNS); IPR007087 (PROSITE_PROFILES); IPR000210 (PROSITE_PROFILES); IPR007087 (PROSITE_PROFILES); IPR011333 (SUPERFAMILY); SSF57667 (…
TR10036|c0_g1_i2	PREDICTED: uncharacterized protein LOC103315248	2893	1	1.3e-39	0.5	3	F:DNA binding; F:protein binding; F:metal ion binding	-	IPR020478 (PRINTS); IPR017956 (SMART); IPR015880 (SMART); IPR000210 (SMART); IPR000210 (PFAM); IPR013087 (G3DSA:3.30.160.GENE3D); G3DSA:3.30.710.10 (GENE3D); IPR013087 (G3DSA:3.30.160.GENE3D); PTHR24409 (PANTHER); IPR007087 (PROSITE_PATTERNS); IPR007087 (PROSITE_PATTERNS); IPR007087 (PROSITE_PROFILES); IPR007087 (PROSITE_PROFILES); IPR000210 (PROSITE_PROFILES); IPR011333 (SUPERFAMILY); SSF57667 (…
TR10036|c0_g1_i3	---NA---	434	0	-	-		-	-	no IPS match
TR10036|c0_g1_i4	PREDICTED: uncharacterized protein LOC103315248	2856	1	1.2e-39	0.5	3	F:DNA binding; F:protein binding; F:metal ion binding	-	IPR020478 (PRINTS); IPR017956 (SMART); IPR015880 (SMART); IPR000210 (SMART); IPR000210 (PFAM); IPR013087 (G3DSA:3.30.160.GENE3D); G3DSA:3.30.710.10 (GENE3D); IPR013087 (G3DSA:3.30.160.GENE3D); PTHR24409 (PANTHER); IPR007087 (PROSITE_PATTERNS); IPR007087 (PROSITE_PATTERNS); IPR007087 (PROSITE_PROFILES); IPR007087 (PROSITE_PROFILES); IPR000210 (PROSITE_PROFILES); IPR011333 (SUPERFAMILY); SSF57667 (…
TR10036|c0_g1_i5	PREDICTED: uncharacterized protein LOC103315248	3241	1	1.9e-39	0.5	3	F:DNA binding; F:protein binding; F:metal ion binding	-	IPR020478 (PRINTS); IPR017956 (SMART); IPR015880 (SMART); IPR000210 (SMART); G3DSA:3.30.710.10 (GENE3D); IPR013087 (G3DSA:3.30.160.GENE3D); IPR000210 (PFAM); IPR013087 (G3DSA:3.30.160.GENE3D); PTHR24409 (PANTHER); IPR007087 (PROSITE_PATTERNS); IPR007087 (PROSITE_PATTERNS); IPR007087 (PROSITE_PROFILES); IPR007087 (PROSITE_PROFILES); IPR000210 (PROSITE_PROFILES); IPR011333 (SUPERFAMILY); SSF57667 (…
TR10036|c0_g1_i6	PREDICTED: uncharacterized protein LOC103315248	3172	1	1.8e-39	0.5	3	F:metal ion binding; F:nucleic acid binding; F:DNA binding	-	TRANSMEMBRANE (PHOBIUS); NON_CYTOPLASMIC_DOMAIN (PHOBIUS); TRANSMEMBRANE (PHOBIUS); CYTOPLASMIC_DOMAIN (PHOBIUS); CYTOPLASMIC_DOMAIN (PHOBIUS); TMhelix (TMHMM); TMhelix (TMHMM)
TR10036|c0_g1_i7	PREDICTED: uncharacterized protein LOC103315248	3213	1	1.9e-39	0.5	3	F:DNA binding; F:protein binding; F:metal ion binding	-	IPR020478 (PRINTS); IPR017956 (SMART); IPR015880 (SMART); IPR000210 (SMART); IPR013087 (G3DSA:3.30.160.GENE3D); IPR000210 (PFAM); IPR013087 (G3DSA:3.30.160.GENE3D); G3DSA:3.30.710.10 (GENE3D); PTHR24409 (PANTHER); IPR007087 (PROSITE_PATTERNS); IPR007087 (PROSITE_PATTERNS); IPR007087 (PROSITE_PROFILES); IPR007087 (PROSITE_PROFILES); IPR000210 (PROSITE_PROFILES); IPR011333 (SUPERFAMILY); SSF57667 (…
TR10036|c0_g2_i1	---NA---	541	0	-	-		-	-	CYTOPLASMIC_DOMAIN (PHOBIUS); TRANSMEMBRANE (PHOBIUS); NON_CYTOPLASMIC_DOMAIN (PHOBIUS); TMhelix (TMHMM)
TR10037|c0_g1_i1	---NA---	291	0	-	-		-	-	no IPS match
TR10037|c0_g2_i1	---NA---	1654	0	-	-		-	-	no IPS match
TR10037|c0_g3_i1	---NA---	651	0	-	-		-	-	no IPS match
TR10037|c0_g4_i1	f-box only protein 28	3197	1	5.2e-149	0.75	1	F:protein binding	-	Coil (COILS); G3DSA:1.20.1280.50 (GENE3D); PTHR13252 (PANTHER); IPR001810 (PROSITE_PROFILES); IPR001810 (SUPERFAMILY)
TR10037|c1_g10_i1	---NA---	591	0	-	-		-	-	no IPS match
TR10037|c1_g10_i2	---NA---	726	0	-	-		-	-	no IPS match
TR10037|c1_g10_i3	---NA---	844	0	-	-		-	-	no IPS match
TR10037|c1_g11_i1	---NA---	232	0	-	-		-	-	no IPS match
TR10037|c1_g12_i1	---NA---	292	0	-	-		-	-	CYTOPLASMIC_DOMAIN (PHOBIUS); TRANSMEMBRANE (PHOBIUS); NON_CYTOPLASMIC_DOMAIN (PHOBIUS); TMhelix (TMHMM)
TR10037|c1_g1_i1	---NA---	291	0	-	-		-	-	no IPS match
TR10037|c1_g2_i1	---NA---	224	0	-	-		-	-	no IPS match
TR10037|c1_g3_i1	---NA---	326	0	-	-		-	-	NON_CYTOPLASMIC_DOMAIN (PHOBIUS); TRANSMEMBRANE (PHOBIUS); CYTOPLASMIC_DOMAIN (PHOBIUS); NON_CYTOPLASMIC_DOMAIN (PHOBIUS); TRANSMEMBRANE (PHOBIUS); TMhelix (TMHMM); TMhelix (TMHMM)
TR10037|c1_g4_i1	---NA---	998	0	-	-		-	-	no IPS match
TR10037|c1_g5_i1	---NA---	302	0	-	-		-	-	no IPS match
TR10037|c1_g5_i2	---NA---	242	0	-	-		-	-	no IPS match
TR10037|c1_g6_i1	---NA---	292	0	-	-		-	-	TRANSMEMBRANE (PHOBIUS); NON_CYTOPLASMIC_DOMAIN (PHOBIUS); CYTOPLASMIC_DOMAIN (PHOBIUS); TMhelix (TMHMM)
TR10037|c1_g7_i1	---NA---	326	0	-	-		-	-	TRANSMEMBRANE (PHOBIUS); NON_CYTOPLASMIC_DOMAIN (PHOBIUS); NON_CYTOPLASMIC_DOMAIN (PHOBIUS); CYTOPLASMIC_DOMAIN (PHOBIUS); TRANSMEMBRANE (PHOBIUS); TMhelix (TMHMM); TMhelix (TMHMM)
TR10037|c1_g7_i2	---NA---	326	0	-	-		-	-	TRANSMEMBRANE (PHOBIUS); TRANSMEMBRANE (PHOBIUS); NON_CYTOPLASMIC_DOMAIN (PHOBIUS); NON_CYTOPLASMIC_DOMAIN (PHOBIUS); CYTOPLASMIC_DOMAIN (PHOBIUS); TMhelix (TMHMM)
TR10037|c1_g8_i1	---NA---	290	0	-	-		-	-	TRANSMEMBRANE (PHOBIUS); NON_CYTOPLASMIC_DOMAIN (PHOBIUS); CYTOPLASMIC_DOMAIN (PHOBIUS); TMhelix (TMHMM)
TR10037|c1_g9_i1	---NA---	285	0	-	-		-	-	no IPS match
TR10038|c0_g1_i1	---NA---	737	0	-	-		-	-	SIGNAL_PEPTIDE_H_REGION (PHOBIUS); SIGNAL_PEPTIDE (PHOBIUS); NON_CYTOPLASMIC_DOMAIN (PHOBIUS); SIGNAL_PEPTIDE_C_REGION (PHOBIUS); SIGNAL_PEPTIDE_N_REGION (PHOBIUS); TMhelix (TMHMM)
TR10038|c0_g1_i2	PREDICTED: uncharacterized protein LOC106125668	4358	1	1e-21	0.44	0	-	-	no IPS match
TR10038|c1_g10_i1	---NA---	296	0	-	-		-	-	no IPS match
TR10038|c1_g11_i1	---NA---	407	0	-	-		-	-	no IPS match
TR10038|c1_g12_i1	---NA---	232	0	-	-		-	-	no IPS match
TR10038|c1_g13_i1	---NA---	238	0	-	-		-	-	no IPS match
TR10038|c1_g14_i1	---NA---	313	0	-	-		-	-	no IPS match
TR10038|c1_g1_i1	fgfr1 oncogene partner	1387	1	4.2e-41	0.54	0	-	-	no IPS match
TR10038|c1_g2_i1	---NA---	296	0	-	-		-	-	no IPS match
TR10038|c1_g3_i1	---NA---	296	0	-	-		-	-	no IPS match
TR10038|c1_g4_i1	---NA---	237	0	-	-		-	-	no IPS match
TR10038|c1_g5_i1	---NA---	229	0	-	-		-	-	no IPS match
TR10038|c1_g6_i1	---NA---	387	0	-	-		-	-	TRANSMEMBRANE (PHOBIUS); CYTOPLASMIC_DOMAIN (PHOBIUS); NON_CYTOPLASMIC_DOMAIN (PHOBIUS)
TR10038|c1_g6_i2	---NA---	232	0	-	-		-	-	no IPS match
TR10038|c1_g6_i3	---NA---	629	0	-	-		-	-	no IPS match
TR10038|c1_g6_i4	---NA---	1100	0	-	-		-	-	TMhelix (TMHMM)
TR10038|c1_g7_i1	---NA---	229	0	-	-		-	-	no IPS match
TR10038|c1_g8_i1	---NA---	571	0	-	-		-	-	no IPS match
TR10038|c1_g9_i1	---NA---	296	0	-	-		-	-	no IPS match
TR10039|c0_g1_i1	PREDICTED: uncharacterized protein LOC105385693	395	1	5.9e-08	0.6	0	-	-	no IPS match
TR10039|c0_g2_i1	---NA---	279	0	-	-		-	-	no IPS match
TR10039|c1_g1_i1	nuclease harbi1	2429	1	3.5e-76	0.62	0	-	-	IPR027806 (PFAM); PTHR22930 (PANTHER); SIGNAL_PEPTIDE_H_REGION (PHOBIUS); SIGNAL_PEPTIDE (PHOBIUS); NON_CYTOPLASMIC_DOMAIN (PHOBIUS); SIGNAL_PEPTIDE_N_REGION (PHOBIUS); SIGNAL_PEPTIDE_C_REGION (PHOBIUS)
TR10039|c1_g1_i2	nuclease harbi1	2540	1	2.7e-74	0.6	0	-	-	IPR027806 (PFAM); PTHR22930 (PANTHER)
TR10039|c1_g1_i3	nuclease harbi1	2368	1	2.5e-76	0.62	0	-	-	IPR027806 (PFAM); PTHR22930 (PANTHER); SIGNAL_PEPTIDE_N_REGION (PHOBIUS); SIGNAL_PEPTIDE (PHOBIUS); SIGNAL_PEPTIDE_H_REGION (PHOBIUS); NON_CYTOPLASMIC_DOMAIN (PHOBIUS); SIGNAL_PEPTIDE_C_REGION (PHOBIUS)
TR10039|c1_g1_i4	nuclease harbi1	2433	1	1.6e-74	0.6	0	-	-	IPR027806 (PFAM); PTHR22930 (PANTHER)
TR1003|c0_g1_i1	---NA---	1334	0	-	-		-	-	no IPS match
TR10040|c0_g1_i1	---NA---	290	0	-	-		-	-	no IPS match
TR10040|c0_g2_i1	---NA---	1022	0	-	-		-	-	CYTOPLASMIC_DOMAIN (PHOBIUS); TRANSMEMBRANE (PHOBIUS); NON_CYTOPLASMIC_DOMAIN (PHOBIUS); TMhelix (TMHMM)
TR10040|c1_g1_i1	---NA---	249	0	-	-		-	-	no IPS match
TR10040|c1_g1_i2	---NA---	250	0	-	-		-	-	no IPS match
TR10040|c1_g2_i1	PREDICTED: uncharacterized protein LOC106125934	797	1	1e-21	0.68	0	-	-	no IPS match
TR10040|c1_g2_i10	PREDICTED: uncharacterized protein LOC106125668	498	1	1.5e-24	0.68	0	-	-	no IPS match
TR10040|c1_g2_i2	PREDICTED: uncharacterized protein LOC106125934	2190	1	3.8e-21	0.68	0	-	-	no IPS match
TR10040|c1_g2_i3	PREDICTED: uncharacterized protein LOC106125934	2150	1	2.4e-28	0.68	0	-	-	PTHR23022 (PANTHER); PTHR23022:SF10 (PANTHER)
TR10040|c1_g2_i4	PREDICTED: uncharacterized protein LOC106125934	517	1	9.9e-25	0.68	0	-	-	no IPS match
TR10040|c1_g2_i5	PREDICTED: uncharacterized protein LOC106125934	2181	1	3.7e-21	0.68	0	-	-	no IPS match
TR10040|c1_g2_i6	PREDICTED: uncharacterized protein LOC106125934	2159	1	2.5e-28	0.68	0	-	-	PTHR23022 (PANTHER); PTHR23022:SF10 (PANTHER)
TR10040|c1_g2_i7	PREDICTED: uncharacterized protein LOC106125934	247	1	2.3e-13	0.78	0	-	-	no IPS match
TR10040|c1_g2_i8	PREDICTED: uncharacterized protein LOC106125934	813	1	8.7e-22	0.68	0	-	-	no IPS match
TR10040|c1_g2_i9	PREDICTED: uncharacterized protein LOC106125668	782	1	3.8e-32	0.69	0	-	-	PTHR23022:SF10 (PANTHER); PTHR23022 (PANTHER)
TR10040|c1_g3_i1	---NA---	663	0	-	-		-	-	no IPS match
TR10040|c1_g4_i1	---NA---	240	0	-	-		-	-	no IPS match
TR10040|c1_g4_i2	---NA---	231	0	-	-		-	-	no IPS match
TR10041|c0_g1_i1	PREDICTED: uncharacterized protein LOC100141980	3051	1	8.6e-19	0.55	0	-	-	NON_CYTOPLASMIC_DOMAIN (PHOBIUS); TRANSMEMBRANE (PHOBIUS); CYTOPLASMIC_DOMAIN (PHOBIUS); TMhelix (TMHMM)
TR10041|c0_g1_i2	PREDICTED: uncharacterized protein LOC100141980	2755	1	1.4e-18	0.56	0	-	-	no IPS match
TR10041|c0_g1_i3	---NA---	2167	0	-	-		-	-	no IPS match
TR10041|c0_g1_i4	---NA---	1871	0	-	-		-	-	no IPS match
TR10041|c0_g2_i1	---NA---	454	0	-	-		-	-	no IPS match
TR10041|c0_g2_i2	---NA---	426	0	-	-		-	-	no IPS match
TR10041|c0_g2_i3	---NA---	316	0	-	-		-	-	SIGNAL_PEPTIDE_N_REGION (PHOBIUS); SIGNAL_PEPTIDE_H_REGION (PHOBIUS); SIGNAL_PEPTIDE (PHOBIUS); SIGNAL_PEPTIDE_C_REGION (PHOBIUS); NON_CYTOPLASMIC_DOMAIN (PHOBIUS); SignalP-noTM (SIGNALP_EUK)
TR10041|c1_g1_i1	---NA---	260	0	-	-		-	-	no IPS match
TR10042|c0_g1_i1	PREDICTED: uncharacterized protein LOC105440060	289	1	6.7e-11	0.56	0	-	-	no IPS match
TR10042|c1_g1_i1	hypothetical protein AMK59_4581	2162	1	2.1e-164	0.77	8	F:L-tyrosine:2-oxoglutarate aminotransferase activity; F:pyridoxal phosphate binding; P:tryptophan biosynthetic process; P:2-oxoglutarate metabolic process; P:glutamate metabolic process; P:tyrosine biosynthetic process; P:L-phenylalanine biosynthetic process; P:alkaloid biosynthetic process	EC:2.6.1.5	IPR005957 (TIGRFAM); IPR005958 (PIRSF); IPR005958 (TIGRFAM); IPR015422 (G3DSA:3.90.1150.GENE3D); IPR015421 (G3DSA:3.40.640.GENE3D); IPR004839 (PFAM); PTHR11751:SF368 (PANTHER); PTHR11751 (PANTHER); IPR004838 (PROSITE_PATTERNS); IPR015424 (SUPERFAMILY)
TR10042|c1_g1_i2	rna-directed dna polymerase from mobile element jockey-like isoform x1	412	1	4.4e-31	0.67	0	-	-	IPR000477 (PFAM); PTHR19446 (PANTHER); PTHR19446:SF244 (PANTHER); IPR000477 (PROSITE_PROFILES); SSF56672 (SUPERFAMILY)
TR10042|c1_g1_i3	hypothetical protein L798_15519	778	1	1.2e-10	0.55	0	-	-	no IPS match
TR10042|c1_g1_i4	hypothetical protein AMK59_4581	2073	1	0	0.76	8	F:L-tyrosine:2-oxoglutarate aminotransferase activity; F:pyridoxal phosphate binding; P:tryptophan biosynthetic process; P:2-oxoglutarate metabolic process; P:glutamate metabolic process; P:tyrosine biosynthetic process; P:L-phenylalanine biosynthetic process; P:alkaloid biosynthetic process	EC:2.6.1.5	IPR015421 (G3DSA:3.40.640.GENE3D); IPR005957 (TIGRFAM); IPR004839 (PFAM); IPR015422 (G3DSA:3.90.1150.GENE3D); IPR005958 (TIGRFAM); IPR005958 (PIRSF); PTHR11751 (PANTHER); PTHR11751:SF368 (PANTHER); IPR004838 (PROSITE_PATTERNS); IPR015424 (SUPERFAMILY)
TR10042|c1_g1_i5	hypothetical protein AMK59_4581	2022	1	4.7e-165	0.77	8	F:L-tyrosine:2-oxoglutarate aminotransferase activity; F:pyridoxal phosphate binding; P:tryptophan biosynthetic process; P:2-oxoglutarate metabolic process; P:glutamate metabolic process; P:tyrosine biosynthetic process; P:L-phenylalanine biosynthetic process; P:alkaloid biosynthetic process	EC:2.6.1.5	IPR015422 (G3DSA:3.90.1150.GENE3D); IPR005958 (PIRSF); IPR015421 (G3DSA:3.40.640.GENE3D); IPR005957 (TIGRFAM); IPR005958 (TIGRFAM); IPR004839 (PFAM); PTHR11751 (PANTHER); PTHR11751:SF368 (PANTHER); IPR004838 (PROSITE_PATTERNS); IPR015424 (SUPERFAMILY)
TR10042|c1_g1_i6	tyrosine aminotransferase	1136	1	7.1e-123	0.77	4	F:transaminase activity; F:pyridoxal phosphate binding; P:cellular amino acid metabolic process; P:biosynthetic process	-	IPR015421 (G3DSA:3.40.640.GENE3D); IPR004839 (PFAM); IPR005958 (TIGRFAM); PTHR11751 (PANTHER); PTHR11751:SF368 (PANTHER); IPR004838 (PROSITE_PATTERNS); IPR015424 (SUPERFAMILY)
TR10042|c1_g2_i1	---NA---	275	0	-	-		-	-	no IPS match
TR10042|c1_g3_i1	---NA---	401	0	-	-		-	-	no IPS match
TR10042|c1_g4_i1	---NA---	239	0	-	-		-	-	no IPS match
TR10042|c2_g1_i1	wd40 domain-containing protein	2314	1	0	0.88	1	F:protein binding	-	IPR020472 (PRINTS); IPR001680 (SMART); IPR015943 (G3DSA:2.130.10.GENE3D); IPR001680 (PFAM); PTHR19855:SF12 (PANTHER); PTHR19855 (PANTHER); IPR019775 (PROSITE_PATTERNS); IPR001680 (PROSITE_PROFILES); IPR017986 (PROSITE_PROFILES); IPR001680 (PROSITE_PROFILES); IPR001680 (PROSITE_PROFILES); IPR017986 (SUPERFAMILY)
TR10042|c2_g1_i2	hypothetical protein YQE_11268, partial	1300	1	4.9e-95	0.91	1	F:protein binding	-	IPR020472 (PRINTS); IPR001680 (SMART); IPR001680 (PFAM); IPR015943 (G3DSA:2.130.10.GENE3D); PTHR19855:SF12 (PANTHER); PTHR19855 (PANTHER); IPR019775 (PROSITE_PATTERNS); IPR001680 (PROSITE_PROFILES); IPR017986 (PROSITE_PROFILES); IPR001680 (PROSITE_PROFILES); IPR017986 (SUPERFAMILY)
TR10042|c2_g1_i3	hypothetical protein YQE_11268, partial	620	1	1.9e-98	0.91	1	F:protein binding	-	IPR020472 (PRINTS); IPR001680 (SMART); IPR015943 (G3DSA:2.130.10.GENE3D); IPR001680 (PFAM); PTHR19855 (PANTHER); PTHR19855:SF12 (PANTHER); IPR019775 (PROSITE_PATTERNS); IPR001680 (PROSITE_PROFILES); IPR001680 (PROSITE_PROFILES); IPR017986 (PROSITE_PROFILES); IPR017986 (SUPERFAMILY)
TR10042|c2_g2_i1	endonuclease-reverse transcriptase	1564	1	2.2e-08	0.89	4	F:RNA-directed DNA polymerase activity; F:endonuclease activity; P:RNA-dependent DNA replication; P:nucleic acid phosphodiester bond hydrolysis	EC:3.1; EC:2.7.7.49	no IPS match
TR10042|c2_g3_i1	---NA---	236	0	-	-		-	-	no IPS match
TR10042|c2_g4_i1	PREDICTED: uncharacterized protein LOC105842659	224	1	1.1e-20	0.77	0	-	-	no IPS match
TR10042|c2_g4_i2	PREDICTED: uncharacterized protein LOC105842659	225	1	5.1e-21	0.76	0	-	-	no IPS match
TR10042|c2_g5_i1	PREDICTED: uncharacterized protein LOC105842659	224	1	3.1e-19	0.74	0	-	-	no IPS match
TR10042|c2_g5_i2	endonuclease-reverse transcriptase	281	1	3.8e-25	0.71	3	F:catalytic activity; P:macromolecule metabolic process; P:primary metabolic process	-	TRANSMEMBRANE (PHOBIUS); NON_CYTOPLASMIC_DOMAIN (PHOBIUS); CYTOPLASMIC_DOMAIN (PHOBIUS); TMhelix (TMHMM)
TR10042|c2_g6_i1	PREDICTED: uncharacterized protein LOC105842659	224	1	1.6e-19	0.77	0	-	-	no IPS match
TR10042|c3_g1_i1	glutaredoxin domain-containing cysteine-rich protein cg12206-like	1808	1	1.5e-144	0.71	4	F:electron carrier activity; F:protein disulfide oxidoreductase activity; P:cell redox homeostasis; P:obsolete electron transport	-	IPR002109 (PFAM); IPR012336 (G3DSA:3.40.30.GENE3D); PTHR10168 (PANTHER); PTHR10168:SF44 (PANTHER); IPR002109 (PROSITE_PROFILES); IPR012336 (SUPERFAMILY)
TR10042|c3_g1_i2	glutaredoxin domain-containing cysteine-rich protein cg12206-like	1738	1	8.9e-145	0.71	4	F:electron carrier activity; F:protein disulfide oxidoreductase activity; P:cell redox homeostasis; P:obsolete electron transport	-	IPR012336 (G3DSA:3.40.30.GENE3D); IPR002109 (PFAM); PTHR10168 (PANTHER); PTHR10168:SF44 (PANTHER); IPR002109 (PROSITE_PROFILES); IPR012336 (SUPERFAMILY)
TR10042|c3_g1_i3	glutaredoxin domain-containing cysteine-rich protein cg12206-like	901	1	7.4e-12	0.49	5	P:oxidation-reduction process; P:cell redox homeostasis; F:electron carrier activity; F:protein disulfide oxidoreductase activity; C:cell	-	no IPS match
TR10042|c3_g2_i1	---NA---	586	0	-	-		-	-	no IPS match
TR10042|c3_g3_i1	---NA---	296	0	-	-		-	-	no IPS match
TR10043|c0_g1_i1	hypothetical protein TcasGA2_TC009182	1743	1	0	0.74	3	C:intracellular; F:protein binding; P:RNA processing	-	IPR003107 (SMART); IPR011990 (G3DSA:1.25.40.GENE3D); SSF48452 (SUPERFAMILY)
TR10043|c0_g1_i2	hypothetical protein TcasGA2_TC009182	2700	1	0	0.69	5	C:intracellular; F:nucleotide binding; F:nucleic acid binding; F:protein binding; P:RNA processing	-	IPR003107 (SMART); IPR000504 (SMART); IPR000504 (PFAM); IPR008669 (PFAM); IPR012677 (G3DSA:3.30.70.GENE3D); IPR011990 (G3DSA:1.25.40.GENE3D); PTHR24012 (PANTHER); TRANSMEMBRANE (PHOBIUS); NON_CYTOPLASMIC_DOMAIN (PHOBIUS); CYTOPLASMIC_DOMAIN (PHOBIUS); IPR000504 (PROSITE_PROFILES); IPR000504 (PROSITE_PROFILES); SSF48452 (SUPERFAMILY); SSF54928 (SUPERFAMILY); TMhelix (TMHMM)
TR10044|c1_g1_i1	hypothetical protein BRAFLDRAFT_134906	841	1	4.1e-21	0.44	1	F:metal ion binding	-	IPR015880 (SMART); PF13909 (PFAM); PTHR24409 (PANTHER); PTHR24409:SF53 (PANTHER); IPR007087 (PROSITE_PATTERNS); IPR007087 (PROSITE_PATTERNS); IPR007087 (PROSITE_PATTERNS); IPR007087 (PROSITE_PROFILES); SSF57667 (SUPERFAMILY); SSF57667 (SUPERFAMILY)
TR10044|c2_g1_i1	hypothetical protein BRAFLDRAFT_107338	893	1	1.2e-15	0.41	1	F:metal ion binding	-	IPR015880 (SMART); PF13909 (PFAM); PTHR24409 (PANTHER); PTHR24409:SF53 (PANTHER); IPR007087 (PROSITE_PATTERNS); IPR007087 (PROSITE_PATTERNS); IPR007087 (PROSITE_PATTERNS)
TR10044|c2_g2_i1	---NA---	248	0	-	-	1	F:metal ion binding	-	IPR015880 (SMART); G3DSA:3.30.70.20 (GENE3D); PF13909 (PFAM); IPR007087 (PROSITE_PATTERNS); IPR007087 (PROSITE_PROFILES); SSF57667 (SUPERFAMILY)
TR10044|c2_g3_i1	---NA---	229	0	-	-	1	F:metal ion binding	-	IPR007087 (PROSITE_PATTERNS)
TR10044|c2_g4_i1	---NA---	240	0	-	-	2	F:nucleic acid binding; F:metal ion binding	-	IPR015880 (SMART); IPR013087 (G3DSA:3.30.160.GENE3D); IPR007087 (PROSITE_PATTERNS); IPR007087 (PROSITE_PROFILES); SSF57667 (SUPERFAMILY)
TR10044|c2_g5_i1	hypothetical protein BRAFLDRAFT_198767	548	1	5e-14	0.45	2	F:zinc ion binding; P:regulation of transcription, DNA-templated	-	IPR015880 (SMART); IPR013088 (G3DSA:3.30.50.GENE3D); PF13909 (PFAM); PTHR24409 (PANTHER); PTHR24409:SF53 (PANTHER); IPR007087 (PROSITE_PATTERNS); IPR007087 (PROSITE_PATTERNS)
TR10044|c2_g5_i2	---NA---	253	0	-	-		-	-	SSF57667 (SUPERFAMILY)
TR10044|c2_g6_i1	hypothetical protein BRAFLDRAFT_233065	403	1	2.3e-08	0.45	1	F:metal ion binding	-	IPR015880 (SMART); PF13909 (PFAM); PTHR24409 (PANTHER); PTHR24409:SF53 (PANTHER); IPR007087 (PROSITE_PATTERNS); IPR007087 (PROSITE_PATTERNS); IPR007087 (PROSITE_PROFILES); SSF57667 (SUPERFAMILY)
TR10044|c2_g6_i2	---NA---	227	0	-	-	1	F:metal ion binding	-	IPR015880 (SMART); IPR007087 (PROSITE_PATTERNS); IPR007087 (PROSITE_PROFILES); SSF57667 (SUPERFAMILY)
TR10044|c3_g1_i1	hypothetical protein BRAFLDRAFT_63004	362	1	3.8e-10	0.52	1	F:metal ion binding	-	IPR015880 (SMART); PF13909 (PFAM); PTHR24409:SF53 (PANTHER); PTHR24409 (PANTHER); IPR007087 (PROSITE_PATTERNS)
TR10044|c3_g1_i2	hypothetical protein BRAFLDRAFT_63004	351	1	9.6e-11	0.54	1	F:metal ion binding	-	IPR015880 (SMART); PF13909 (PFAM); PTHR24409 (PANTHER); PTHR24409:SF53 (PANTHER); IPR007087 (PROSITE_PATTERNS)
TR10044|c3_g1_i3	hypothetical protein BRAFLDRAFT_63004	351	1	4e-13	0.56	1	F:metal ion binding	-	IPR015880 (SMART); PF13909 (PFAM); PTHR24409:SF53 (PANTHER); PTHR24409 (PANTHER); IPR007087 (PROSITE_PATTERNS)
TR10044|c3_g1_i4	hypothetical protein BRAFLDRAFT_63004	325	1	1.3e-08	0.52	1	F:metal ion binding	-	IPR015880 (SMART); PF13909 (PFAM); PTHR24409 (PANTHER); PTHR24409:SF53 (PANTHER); IPR007087 (PROSITE_PATTERNS)
TR10044|c3_g1_i5	hypothetical protein BRAFLDRAFT_63004	351	1	5.5e-12	0.54	1	F:metal ion binding	-	IPR015880 (SMART); PF13909 (PFAM); PTHR24409 (PANTHER); PTHR24409:SF53 (PANTHER); IPR007087 (PROSITE_PATTERNS)
TR10044|c3_g1_i6	hypothetical protein BRAFLDRAFT_63004	353	1	5.9e-10	0.52	1	F:metal ion binding	-	IPR015880 (SMART); PF13909 (PFAM); PTHR24409:SF53 (PANTHER); PTHR24409 (PANTHER); IPR007087 (PROSITE_PATTERNS)
TR10044|c3_g1_i7	hypothetical protein BRAFLDRAFT_63004	322	1	1.6e-09	0.54	1	F:metal ion binding	-	IPR015880 (SMART); PTHR24409 (PANTHER); PTHR24409:SF53 (PANTHER); IPR007087 (PROSITE_PATTERNS); IPR007087 (PROSITE_PROFILES)
TR10044|c4_g1_i1	---NA---	245	0	-	-	1	F:metal ion binding	-	IPR015880 (SMART); IPR007087 (PROSITE_PATTERNS)
TR10044|c4_g2_i1	---NA---	257	0	-	-	1	F:metal ion binding	-	IPR015880 (SMART); IPR007087 (PROSITE_PATTERNS)
TR10044|c4_g3_i1	---NA---	257	0	-	-	1	F:metal ion binding	-	IPR015880 (SMART); IPR007087 (PROSITE_PATTERNS)
TR10044|c4_g4_i1	---NA---	233	0	-	-		-	-	no IPS match
TR10044|c4_g5_i1	---NA---	300	0	-	-	1	F:metal ion binding	-	IPR015880 (SMART); IPR007087 (PROSITE_PATTERNS)
TR10044|c5_g1_i1	---NA---	232	0	-	-		-	-	SSF57667 (SUPERFAMILY)
TR10044|c5_g1_i2	---NA---	232	0	-	-		-	-	SSF57667 (SUPERFAMILY)
TR10044|c5_g2_i1	---NA---	318	0	-	-	1	F:metal ion binding	-	IPR015880 (SMART); IPR007087 (PROSITE_PATTERNS)
TR10044|c5_g2_i2	---NA---	260	0	-	-		-	-	IPR015880 (SMART); SSF57667 (SUPERFAMILY)
TR10044|c5_g2_i3	---NA---	232	0	-	-		-	-	SSF57667 (SUPERFAMILY)
TR10044|c5_g3_i1	---NA---	233	0	-	-		-	-	no IPS match
TR10044|c5_g4_i1	---NA---	345	0	-	-	1	F:metal ion binding	-	IPR015880 (SMART); IPR007087 (PROSITE_PATTERNS)
TR10044|c6_g1_i1	zinc finger y-chromosomal isoform x2	1021	1	3.3e-18	0.46	1	F:metal ion binding	-	IPR015880 (SMART); PTHR24409:SF53 (PANTHER); PTHR24409 (PANTHER); IPR007087 (PROSITE_PATTERNS); IPR007087 (PROSITE_PATTERNS); IPR007087 (PROSITE_PATTERNS); IPR007087 (PROSITE_PATTERNS); IPR007087 (PROSITE_PROFILES); SSF57667 (SUPERFAMILY)
TR10044|c6_g1_i2	zinc finger protein xfin-like isoform x1	1001	1	4.1e-18	0.45	0	-	-	CYTOPLASMIC_DOMAIN (PHOBIUS); TRANSMEMBRANE (PHOBIUS); NON_CYTOPLASMIC_DOMAIN (PHOBIUS); TMhelix (TMHMM)
TR10044|c7_g1_i1	zinc finger autosomal	425	1	1.3e-07	0.44	1	F:metal ion binding	-	IPR015880 (SMART); PF12874 (PFAM); IPR007087 (PROSITE_PATTERNS)
TR10044|c7_g2_i1	---NA---	258	0	-	-	1	F:metal ion binding	-	IPR015880 (SMART); PF13894 (PFAM); IPR007087 (PROSITE_PATTERNS); IPR007087 (PROSITE_PROFILES); SSF57667 (SUPERFAMILY)
TR10045|c0_g1_i1	---NA---	1286	0	-	-		-	-	no IPS match
TR10045|c0_g2_i1	patronin isoform x6	9230	1	0	0.71	6	F:calmodulin binding; F:microtubule binding; F:spectrin binding; P:neuron projection development; C:tubulin complex; C:spectrin	-	Coil (COILS); Coil (COILS); Coil (COILS); Coil (COILS); IPR014797 (SMART); IPR031372 (PFAM); IPR014797 (PFAM); PTHR21595 (PANTHER); PTHR21595 (PANTHER); PTHR21595:SF0 (PANTHER); PTHR21595:SF0 (PANTHER); PTHR21595:SF0 (PANTHER); IPR014797 (PROSITE_PROFILES); IPR011033 (SUPERFAMILY)
TR10045|c0_g2_i10	hypothetical protein D910_04483	8505	1	0	0.65	6	F:calmodulin binding; F:microtubule binding; F:spectrin binding; P:neuron projection development; C:tubulin complex; C:spectrin	-	Coil (COILS); Coil (COILS); Coil (COILS); Coil (COILS); IPR014797 (SMART); IPR001715 (G3DSA:1.10.418.GENE3D); IPR014797 (PFAM); IPR022613 (PFAM); IPR031372 (PFAM); PTHR21595 (PANTHER); PTHR21595:SF0 (PANTHER); PTHR21595 (PANTHER); PTHR21595:SF0 (PANTHER); PTHR21595:SF0 (PANTHER); PTHR21595 (PANTHER); PTHR21595:SF0 (PANTHER); PTHR21595 (PANTHER); IPR001715 (PROSITE_PROFILES); IPR014797 (PROSITE_PR…
TR10045|c0_g2_i11	patronin isoform x8	1386	1	9.3e-98	0.66	0	-	-	no IPS match
TR10045|c0_g2_i12	patronin isoform x6	8154	1	0	0.71	6	F:calmodulin binding; F:microtubule binding; F:spectrin binding; P:neuron projection development; C:tubulin complex; C:spectrin	-	Coil (COILS); Coil (COILS); Coil (COILS); Coil (COILS); IPR014797 (SMART); IPR031372 (PFAM); IPR001715 (G3DSA:1.10.418.GENE3D); IPR022613 (PFAM); IPR014797 (PFAM); PTHR21595 (PANTHER); PTHR21595 (PANTHER); PTHR21595:SF0 (PANTHER); PTHR21595:SF0 (PANTHER); IPR001715 (PROSITE_PROFILES); IPR014797 (PROSITE_PROFILES); IPR001715 (SUPERFAMILY); IPR011033 (SUPERFAMILY)
TR10045|c0_g2_i13	patronin isoform x8	3653	1	0	0.69	4	F:calmodulin binding; F:spectrin binding; P:neuron projection development; C:spectrin	-	Coil (COILS); IPR001715 (G3DSA:1.10.418.GENE3D); IPR031372 (PFAM); IPR022613 (PFAM); PTHR21595:SF0 (PANTHER); PTHR21595 (PANTHER); PTHR21595 (PANTHER); IPR001715 (PROSITE_PROFILES); IPR001715 (SUPERFAMILY)
TR10045|c0_g2_i14	patronin isoform x6	8265	1	0	0.71	6	F:calmodulin binding; F:microtubule binding; F:spectrin binding; P:neuron projection development; C:tubulin complex; C:spectrin	-	Coil (COILS); Coil (COILS); Coil (COILS); Coil (COILS); IPR014797 (SMART); IPR022613 (PFAM); IPR001715 (G3DSA:1.10.418.GENE3D); IPR014797 (PFAM); IPR031372 (PFAM); PTHR21595:SF0 (PANTHER); PTHR21595:SF0 (PANTHER); PTHR21595 (PANTHER); PTHR21595 (PANTHER); IPR014797 (PROSITE_PROFILES); IPR001715 (PROSITE_PROFILES); IPR011033 (SUPERFAMILY); IPR001715 (SUPERFAMILY)
TR10045|c0_g2_i15	hypothetical protein D910_04483	8430	1	0	0.65	6	F:calmodulin binding; F:microtubule binding; F:spectrin binding; P:neuron projection development; C:tubulin complex; C:spectrin	-	Coil (COILS); Coil (COILS); Coil (COILS); Coil (COILS); IPR014797 (SMART); IPR001715 (G3DSA:1.10.418.GENE3D); IPR022613 (PFAM); IPR014797 (PFAM); IPR031372 (PFAM); PTHR21595:SF0 (PANTHER); PTHR21595 (PANTHER); PTHR21595:SF0 (PANTHER); PTHR21595 (PANTHER); PTHR21595:SF0 (PANTHER); PTHR21595 (PANTHER); IPR014797 (PROSITE_PROFILES); IPR001715 (PROSITE_PROFILES); IPR011033 (SUPERFAMILY); IPR001715 (S…
TR10045|c0_g2_i16	patronin isoform x6	8172	1	0	0.7	6	F:calmodulin binding; F:microtubule binding; F:spectrin binding; P:neuron projection development; C:tubulin complex; C:spectrin	-	Coil (COILS); Coil (COILS); Coil (COILS); Coil (COILS); IPR014797 (SMART); IPR031372 (PFAM); IPR001715 (G3DSA:1.10.418.GENE3D); IPR022613 (PFAM); IPR014797 (PFAM); PTHR21595:SF0 (PANTHER); PTHR21595 (PANTHER); PTHR21595:SF0 (PANTHER); IPR001715 (PROSITE_PROFILES); IPR014797 (PROSITE_PROFILES); IPR001715 (SUPERFAMILY); IPR011033 (SUPERFAMILY)
TR10045|c0_g2_i17	patronin isoform x6	8247	1	0	0.71	6	F:calmodulin binding; F:microtubule binding; F:spectrin binding; P:neuron projection development; C:tubulin complex; C:spectrin	-	Coil (COILS); Coil (COILS); Coil (COILS); Coil (COILS); IPR014797 (SMART); IPR014797 (PFAM); IPR022613 (PFAM); IPR001715 (G3DSA:1.10.418.GENE3D); IPR031372 (PFAM); PTHR21595:SF0 (PANTHER); PTHR21595 (PANTHER); PTHR21595:SF0 (PANTHER); PTHR21595 (PANTHER); IPR001715 (PROSITE_PROFILES); IPR014797 (PROSITE_PROFILES); IPR011033 (SUPERFAMILY); IPR001715 (SUPERFAMILY)
TR10045|c0_g2_i18	patronin isoform x5	9137	1	0	0.71	6	F:calmodulin binding; F:microtubule binding; F:spectrin binding; P:neuron projection development; C:tubulin complex; C:spectrin	-	Coil (COILS); Coil (COILS); Coil (COILS); Coil (COILS); IPR014797 (SMART); IPR031372 (PFAM); IPR014797 (PFAM); PTHR21595:SF0 (PANTHER); PTHR21595 (PANTHER); PTHR21595 (PANTHER); IPR014797 (PROSITE_PROFILES); IPR011033 (SUPERFAMILY)
TR10045|c0_g2_i19	patronin isoform x5	3865	1	2.9e-162	0.88	2	F:microtubule binding; C:tubulin complex	-	IPR014797 (SMART); IPR014797 (PFAM); PTHR21595 (PANTHER); IPR014797 (PROSITE_PROFILES); IPR011033 (SUPERFAMILY)
TR10045|c0_g2_i2	patronin isoform x7	3633	1	1.4e-146	0.88	2	F:microtubule binding; C:tubulin complex	-	IPR014797 (SMART); IPR014797 (PFAM); PTHR21595 (PANTHER); IPR014797 (PROSITE_PROFILES); IPR011033 (SUPERFAMILY)
TR10045|c0_g2_i20	hypothetical protein TcasGA2_TC014020	3926	1	1.7e-170	0.67	1	F:microtubule binding	-	Coil (COILS); Coil (COILS); Coil (COILS)
TR10045|c0_g2_i21	---NA---	576	0	-	-		-	-	TRANSMEMBRANE (PHOBIUS); CYTOPLASMIC_DOMAIN (PHOBIUS); NON_CYTOPLASMIC_DOMAIN (PHOBIUS); TMhelix (TMHMM)
TR10045|c0_g2_i3	hypothetical protein D910_04483	5339	1	0	0.65	4	F:calmodulin binding; F:spectrin binding; P:neuron projection development; C:spectrin	-	Coil (COILS); Coil (COILS); Coil (COILS); Coil (COILS); IPR031372 (PFAM); IPR001715 (G3DSA:1.10.418.GENE3D); IPR022613 (PFAM); PTHR21595:SF0 (PANTHER); PTHR21595:SF0 (PANTHER); PTHR21595 (PANTHER); PTHR21595:SF0 (PANTHER); PTHR21595 (PANTHER); IPR001715 (PROSITE_PROFILES); IPR001715 (SUPERFAMILY)
TR10045|c0_g2_i4	patronin isoform x6	3958	1	0	0.89	2	F:microtubule binding; C:tubulin complex	-	IPR014797 (SMART); IPR014797 (PFAM); PTHR21595 (PANTHER); PTHR21595:SF0 (PANTHER); PTHR21595 (PANTHER); PTHR21595:SF0 (PANTHER); IPR014797 (PROSITE_PROFILES); IPR011033 (SUPERFAMILY)
TR10045|c0_g2_i5	patronin isoform x6	7110	1	0	0.71	2	F:microtubule binding; C:tubulin complex	-	Coil (COILS); Coil (COILS); Coil (COILS); IPR014797 (SMART); IPR014797 (PFAM); PTHR21595:SF0 (PANTHER); PTHR21595 (PANTHER); PTHR21595 (PANTHER); PTHR21595:SF0 (PANTHER); IPR014797 (PROSITE_PROFILES); IPR011033 (SUPERFAMILY)
TR10045|c0_g2_i6	hypothetical protein D910_04483	8412	1	0	0.65	6	F:calmodulin binding; F:microtubule binding; F:spectrin binding; P:neuron projection development; C:tubulin complex; C:spectrin	-	Coil (COILS); Coil (COILS); Coil (COILS); Coil (COILS); IPR014797 (SMART); IPR022613 (PFAM); IPR001715 (G3DSA:1.10.418.GENE3D); IPR014797 (PFAM); IPR031372 (PFAM); PTHR21595 (PANTHER); PTHR21595 (PANTHER); PTHR21595 (PANTHER); PTHR21595:SF0 (PANTHER); PTHR21595:SF0 (PANTHER); PTHR21595:SF0 (PANTHER); IPR014797 (PROSITE_PROFILES); IPR001715 (PROSITE_PROFILES); IPR011033 (SUPERFAMILY); IPR001715 (S…
TR10045|c0_g2_i7	patronin isoform x4	3726	1	6.5e-168	0.88	2	F:microtubule binding; C:tubulin complex	-	IPR014797 (SMART); IPR014797 (PFAM); PTHR21595:SF0 (PANTHER); PTHR21595 (PANTHER); PTHR21595:SF0 (PANTHER); IPR014797 (PROSITE_PROFILES); IPR011033 (SUPERFAMILY)
TR10045|c0_g2_i8	hypothetical protein D910_04483	8523	1	0	0.65	6	F:calmodulin binding; F:microtubule binding; F:spectrin binding; P:neuron projection development; C:tubulin complex; C:spectrin	-	Coil (COILS); Coil (COILS); Coil (COILS); Coil (COILS); IPR014797 (SMART); IPR001715 (G3DSA:1.10.418.GENE3D); IPR014797 (PFAM); IPR022613 (PFAM); IPR031372 (PFAM); PTHR21595:SF0 (PANTHER); PTHR21595:SF0 (PANTHER); PTHR21595 (PANTHER); PTHR21595 (PANTHER); IPR014797 (PROSITE_PROFILES); IPR001715 (PROSITE_PROFILES); IPR011033 (SUPERFAMILY); IPR001715 (SUPERFAMILY)
TR10045|c0_g2_i9	patronin isoform x5	7017	1	0	0.71	2	F:microtubule binding; C:tubulin complex	-	Coil (COILS); Coil (COILS); Coil (COILS); IPR014797 (SMART); IPR014797 (PFAM); PTHR21595:SF0 (PANTHER); PTHR21595 (PANTHER); PTHR21595 (PANTHER); PTHR21595:SF0 (PANTHER); IPR014797 (PROSITE_PROFILES); IPR011033 (SUPERFAMILY)
TR10045|c0_g3_i1	---NA---	558	0	-	-		-	-	NON_CYTOPLASMIC_DOMAIN (PHOBIUS); TRANSMEMBRANE (PHOBIUS); CYTOPLASMIC_DOMAIN (PHOBIUS); TMhelix (TMHMM)
TR10045|c1_g10_i1	---NA---	606	0	-	-		-	-	no IPS match
TR10045|c1_g11_i1	thap domain-containing protein partial	2470	1	6.7e-59	0.59	0	-	-	no IPS match
TR10045|c1_g12_i1	---NA---	429	0	-	-		-	-	no IPS match
TR10045|c1_g1_i1	---NA---	509	0	-	-		-	-	no IPS match
TR10045|c1_g2_i1	---NA---	509	0	-	-		-	-	no IPS match
TR10045|c1_g3_i1	---NA---	509	0	-	-		-	-	no IPS match
TR10045|c1_g4_i1	---NA---	471	0	-	-		-	-	no IPS match
TR10045|c1_g5_i1	---NA---	527	0	-	-		-	-	no IPS match
TR10045|c1_g6_i1	---NA---	527	0	-	-		-	-	no IPS match
TR10045|c1_g7_i1	---NA---	606	0	-	-		-	-	no IPS match
TR10045|c1_g8_i1	---NA---	512	0	-	-		-	-	no IPS match
TR10045|c1_g9_i1	---NA---	527	0	-	-		-	-	no IPS match
TR10045|c2_g10_i1	---NA---	494	0	-	-		-	-	NON_CYTOPLASMIC_DOMAIN (PHOBIUS); CYTOPLASMIC_DOMAIN (PHOBIUS); TRANSMEMBRANE (PHOBIUS); TMhelix (TMHMM)
TR10045|c2_g1_i1	---NA---	494	0	-	-		-	-	TRANSMEMBRANE (PHOBIUS); CYTOPLASMIC_DOMAIN (PHOBIUS); NON_CYTOPLASMIC_DOMAIN (PHOBIUS); TMhelix (TMHMM)
TR10045|c2_g2_i1	---NA---	536	0	-	-		-	-	no IPS match
TR10045|c2_g3_i1	---NA---	494	0	-	-		-	-	CYTOPLASMIC_DOMAIN (PHOBIUS); NON_CYTOPLASMIC_DOMAIN (PHOBIUS); TRANSMEMBRANE (PHOBIUS); TMhelix (TMHMM)
TR10045|c2_g4_i1	---NA---	231	0	-	-		-	-	no IPS match
TR10045|c2_g4_i2	---NA---	285	0	-	-		-	-	no IPS match
TR10045|c2_g4_i3	---NA---	231	0	-	-		-	-	no IPS match
TR10045|c2_g5_i1	---NA---	328	0	-	-		-	-	no IPS match
TR10045|c2_g6_i1	---NA---	244	0	-	-		-	-	no IPS match
TR10045|c2_g6_i2	---NA---	790	0	-	-		-	-	no IPS match
TR10045|c2_g6_i3	---NA---	546	0	-	-		-	-	no IPS match
TR10045|c2_g7_i1	---NA---	226	0	-	-		-	-	no IPS match
TR10045|c2_g8_i1	thap domain-containing protein	1784	1	8.2e-15	0.62	0	-	-	no IPS match
TR10045|c2_g9_i1	---NA---	546	0	-	-		-	-	no IPS match
TR10045|c3_g1_i1	---NA---	356	0	-	-		-	-	no IPS match
TR10046|c0_g1_i1	---NA---	504	0	-	-		-	-	NON_CYTOPLASMIC_DOMAIN (PHOBIUS); CYTOPLASMIC_DOMAIN (PHOBIUS); TRANSMEMBRANE (PHOBIUS); TMhelix (TMHMM)
TR10046|c0_g2_i1	---NA---	315	0	-	-		-	-	NON_CYTOPLASMIC_DOMAIN (PHOBIUS); CYTOPLASMIC_DOMAIN (PHOBIUS); TRANSMEMBRANE (PHOBIUS); TMhelix (TMHMM)
TR10046|c0_g3_i1	hypothetical protein YQE_07778, partial	2267	1	5.4e-71	0.6	2	F:protein binding; P:signal transduction	-	IPR000157 (SMART); IPR000488 (PFAM); IPR000157 (PFAM); IPR011029 (G3DSA:1.10.533.GENE3D); IPR000157 (G3DSA:3.40.50.GENE3D); PTHR15079 (PANTHER); IPR000488 (PROSITE_PROFILES); IPR000157 (PROSITE_PROFILES); IPR011029 (SUPERFAMILY); IPR000157 (SUPERFAMILY)
TR10046|c0_g3_i2	hypothetical protein D910_10311	2911	1	4.3e-70	0.67	2	F:protein binding; P:signal transduction	-	IPR000157 (SMART); IPR011029 (G3DSA:1.10.533.GENE3D); IPR000488 (PFAM); IPR000157 (G3DSA:3.40.50.GENE3D); IPR000157 (PFAM); PTHR15079 (PANTHER); IPR000488 (PROSITE_PROFILES); IPR000157 (PROSITE_PROFILES); IPR000157 (SUPERFAMILY); IPR011029 (SUPERFAMILY)
TR10046|c0_g3_i3	---NA---	436	0	-	-		-	-	no IPS match
TR10046|c0_g4_i1	---NA---	314	0	-	-		-	-	no IPS match
TR10047|c0_g1_i1	---NA---	229	0	-	-		-	-	no IPS match
TR10047|c1_g1_i1	---NA---	229	0	-	-		-	-	no IPS match
TR10047|c1_g1_i2	---NA---	241	0	-	-		-	-	no IPS match
TR10047|c1_g2_i1	---NA---	241	0	-	-		-	-	no IPS match
TR10047|c1_g2_i2	---NA---	229	0	-	-		-	-	no IPS match
TR10047|c2_g1_i1	---NA---	256	0	-	-		-	-	no IPS match
TR10047|c2_g2_i1	---NA---	233	0	-	-		-	-	no IPS match
TR10048|c0_g1_i1	hypothetical protein AMK59_5592	2997	1	1.8e-113	0.83	3	F:protein-L-isoaspartate (D-aspartate) O-methyltransferase activity; P:protein methylation; P:S-adenosylmethionine metabolic process	EC:2.1.1.77; EC:2.1.1	IPR000682 (PFAM); IPR029063 (G3DSA:3.40.50.GENE3D); PTHR11579:SF4 (PANTHER); IPR000682 (PANTHER); IPR029063 (SUPERFAMILY)
TR10048|c0_g1_i2	hypothetical protein AMK59_5592	1203	1	6.5e-119	0.84	3	F:protein-L-isoaspartate (D-aspartate) O-methyltransferase activity; P:protein methylation; P:S-adenosylmethionine metabolic process	EC:2.1.1.77; EC:2.1.1	IPR029063 (G3DSA:3.40.50.GENE3D); IPR000682 (PFAM); PTHR11579:SF4 (PANTHER); IPR000682 (PANTHER); IPR029063 (SUPERFAMILY)
TR10048|c0_g1_i3	---NA---	1009	0	-	-		-	-	SIGNAL_PEPTIDE (PHOBIUS); NON_CYTOPLASMIC_DOMAIN (PHOBIUS); SIGNAL_PEPTIDE_H_REGION (PHOBIUS); SIGNAL_PEPTIDE_N_REGION (PHOBIUS); SIGNAL_PEPTIDE_C_REGION (PHOBIUS)
TR10048|c0_g1_i4	hypothetical protein AMK59_5592	3573	1	1.4e-111	0.83	3	F:protein-L-isoaspartate (D-aspartate) O-methyltransferase activity; P:protein methylation; P:S-adenosylmethionine metabolic process	EC:2.1.1.77; EC:2.1.1	IPR000682 (PFAM); IPR029063 (G3DSA:3.40.50.GENE3D); PTHR11579:SF4 (PANTHER); IPR000682 (PANTHER); IPR029063 (SUPERFAMILY)
TR10049|c0_g1_i1	---NA---	278	0	-	-		-	-	no IPS match
TR10049|c0_g2_i1	---NA---	268	0	-	-		-	-	no IPS match
TR10049|c4_g1_i1	---NA---	316	0	-	-		-	-	TMhelix (TMHMM)
TR10049|c4_g1_i2	---NA---	331	0	-	-		-	-	no IPS match
TR10049|c5_g1_i1	---NA---	2294	0	-	-		-	-	TRANSMEMBRANE (PHOBIUS); NON_CYTOPLASMIC_DOMAIN (PHOBIUS); CYTOPLASMIC_DOMAIN (PHOBIUS); TMhelix (TMHMM)
TR10049|c5_g1_i2	---NA---	2425	0	-	-		-	-	no IPS match
TR10049|c5_g1_i3	---NA---	2579	0	-	-		-	-	TRANSMEMBRANE (PHOBIUS); CYTOPLASMIC_DOMAIN (PHOBIUS); NON_CYTOPLASMIC_DOMAIN (PHOBIUS); TMhelix (TMHMM)
TR10049|c5_g1_i4	---NA---	2285	0	-	-		-	-	CYTOPLASMIC_DOMAIN (PHOBIUS); TRANSMEMBRANE (PHOBIUS); NON_CYTOPLASMIC_DOMAIN (PHOBIUS); TMhelix (TMHMM)
TR10049|c5_g2_i1	cuticular protein analogous to peritrophins 1-h isoform x1	1389	1	3.1e-51	0.88	3	C:extracellular region; F:chitin binding; P:chitin metabolic process	-	IPR002557 (SMART); IPR002557 (G3DSA:2.170.140.GENE3D); IPR002557 (PFAM); PTHR22933 (PANTHER); PTHR22933:SF7 (PANTHER); IPR002557 (PROSITE_PROFILES); IPR002557 (SUPERFAMILY)
TR10049|c5_g2_i2	cuticular protein analogous to peritrophins 1-h isoform x1	2563	1	1.3e-49	0.88	3	C:extracellular region; F:chitin binding; P:chitin metabolic process	-	TRANSMEMBRANE (PHOBIUS); TRANSMEMBRANE (PHOBIUS); CYTOPLASMIC_DOMAIN (PHOBIUS); NON_CYTOPLASMIC_DOMAIN (PHOBIUS); CYTOPLASMIC_DOMAIN (PHOBIUS); TRANSMEMBRANE (PHOBIUS); NON_CYTOPLASMIC_DOMAIN (PHOBIUS)
TR10049|c5_g3_i1	---NA---	285	0	-	-		-	-	no IPS match
TR10049|c5_g4_i1	---NA---	285	0	-	-		-	-	no IPS match
TR1004|c0_g1_i1	---NA---	364	0	-	-		-	-	no IPS match
TR1004|c0_g2_i1	---NA---	461	0	-	-		-	-	no IPS match
TR10050|c0_g1_i1	---NA---	680	0	-	-		-	-	no IPS match
TR10050|c0_g1_i2	---NA---	556	0	-	-		-	-	no IPS match
TR10050|c1_g1_i1	ldlr chaperone boca	1311	1	5.4e-69	0.89	0	-	-	IPR019330 (PFAM); PTHR17600:SF2 (PANTHER); PTHR17600 (PANTHER); SIGNAL_PEPTIDE (PHOBIUS); SIGNAL_PEPTIDE_N_REGION (PHOBIUS); SIGNAL_PEPTIDE_H_REGION (PHOBIUS); SIGNAL_PEPTIDE_C_REGION (PHOBIUS); NON_CYTOPLASMIC_DOMAIN (PHOBIUS); SignalP-noTM (SIGNALP_EUK)
TR10050|c1_g1_i2	hypothetical protein AMK59_6688	1025	1	1.4e-66	0.86	0	-	-	IPR019330 (PFAM); PTHR17600 (PANTHER); PTHR17600:SF2 (PANTHER)
TR10050|c1_g2_i1	hypothetical protein AMK59_6688	871	1	8.5e-58	0.87	0	-	-	IPR019330 (PFAM); PTHR17600 (PANTHER); PTHR17600:SF2 (PANTHER)
TR10050|c1_g3_i1	---NA---	226	0	-	-		-	-	NON_CYTOPLASMIC_DOMAIN (PHOBIUS); CYTOPLASMIC_DOMAIN (PHOBIUS); TRANSMEMBRANE (PHOBIUS)
TR10050|c2_g1_i1	peptidyl-prolyl cis-trans isomerase b	1476	1	2.1e-96	0.93	3	F:peptidyl-prolyl cis-trans isomerase activity; P:protein peptidyl-prolyl isomerization; P:protein folding	EC:5.2.1.8	no IPS match
TR10050|c2_g2_i1	---NA---	372	0	-	-		-	-	TRANSMEMBRANE (PHOBIUS); NON_CYTOPLASMIC_DOMAIN (PHOBIUS); CYTOPLASMIC_DOMAIN (PHOBIUS); TMhelix (TMHMM)
TR10050|c2_g3_i1	hypothetical protein YQE_02717, partial	1289	1	9e-112	0.88	3	F:peptidyl-prolyl cis-trans isomerase activity; P:protein peptidyl-prolyl isomerization; P:protein folding	EC:5.2.1.8	CYTOPLASMIC_DOMAIN (PHOBIUS); SIGNAL_PEPTIDE_N_REGION (PHOBIUS); TRANSMEMBRANE (PHOBIUS); SIGNAL_PEPTIDE (PHOBIUS); SIGNAL_PEPTIDE_C_REGION (PHOBIUS); NON_CYTOPLASMIC_DOMAIN (PHOBIUS); SIGNAL_PEPTIDE_H_REGION (PHOBIUS); TMhelix (TMHMM)
TR10050|c2_g3_i2	hypothetical protein YQE_02717, partial	1230	1	4.6e-112	0.88	3	F:peptidyl-prolyl cis-trans isomerase activity; P:protein peptidyl-prolyl isomerization; P:protein folding	EC:5.2.1.8	CYTOPLASMIC_DOMAIN (PHOBIUS); NON_CYTOPLASMIC_DOMAIN (PHOBIUS); TRANSMEMBRANE (PHOBIUS); SIGNAL_PEPTIDE_H_REGION (PHOBIUS); SIGNAL_PEPTIDE (PHOBIUS); SIGNAL_PEPTIDE_N_REGION (PHOBIUS); SIGNAL_PEPTIDE_C_REGION (PHOBIUS); TMhelix (TMHMM)
TR10050|c2_g3_i3	hypothetical protein TcasGA2_TC004820	948	1	5.5e-92	0.95	3	F:peptidyl-prolyl cis-trans isomerase activity; P:protein peptidyl-prolyl isomerization; P:protein folding	EC:5.2.1.8	NON_CYTOPLASMIC_DOMAIN (PHOBIUS); SIGNAL_PEPTIDE_C_REGION (PHOBIUS); TRANSMEMBRANE (PHOBIUS); SIGNAL_PEPTIDE_H_REGION (PHOBIUS); CYTOPLASMIC_DOMAIN (PHOBIUS); SIGNAL_PEPTIDE_N_REGION (PHOBIUS); SIGNAL_PEPTIDE (PHOBIUS); TMhelix (TMHMM)
TR10050|c3_g1_i1	---NA---	231	0	-	-		-	-	no IPS match
TR10050|c3_g2_i1	---NA---	239	0	-	-		-	-	no IPS match
TR10050|c3_g3_i1	cytochrome p450 307a1	4323	1	0	0.84	4	F:iron ion binding; F:oxidoreductase activity, acting on paired donors, with incorporation or reduction of molecular oxygen; F:heme binding; P:oxidation-reduction process	-	IPR002401 (PRINTS); IPR001128 (PRINTS); IPR001128 (PFAM); IPR001128 (G3DSA:1.10.630.GENE3D); PTHR24303 (PANTHER); PTHR24303:SF2 (PANTHER); IPR017972 (PROSITE_PATTERNS); SIGNAL_PEPTIDE_H_REGION (PHOBIUS); SIGNAL_PEPTIDE_N_REGION (PHOBIUS); NON_CYTOPLASMIC_DOMAIN (PHOBIUS); SIGNAL_PEPTIDE_C_REGION (PHOBIUS); SIGNAL_PEPTIDE (PHOBIUS); IPR001128 (SUPERFAMILY); TMhelix (TMHMM)
TR10050|c3_g3_i2	cytochrome p450 307a1	4360	1	0	0.84	4	F:iron ion binding; F:oxidoreductase activity, acting on paired donors, with incorporation or reduction of molecular oxygen; F:heme binding; P:oxidation-reduction process	-	IPR001128 (PRINTS); IPR002401 (PRINTS); IPR001128 (PFAM); IPR001128 (G3DSA:1.10.630.GENE3D); PTHR24303 (PANTHER); PTHR24303:SF2 (PANTHER); IPR017972 (PROSITE_PATTERNS); SIGNAL_PEPTIDE_C_REGION (PHOBIUS); SIGNAL_PEPTIDE (PHOBIUS); NON_CYTOPLASMIC_DOMAIN (PHOBIUS); SIGNAL_PEPTIDE_H_REGION (PHOBIUS); SIGNAL_PEPTIDE_N_REGION (PHOBIUS); IPR001128 (SUPERFAMILY); TMhelix (TMHMM)
TR10050|c3_g3_i3	---NA---	1867	0	-	-		-	-	TRANSMEMBRANE (PHOBIUS); NON_CYTOPLASMIC_DOMAIN (PHOBIUS); CYTOPLASMIC_DOMAIN (PHOBIUS); TMhelix (TMHMM)
TR10050|c3_g3_i4	---NA---	1904	0	-	-		-	-	TRANSMEMBRANE (PHOBIUS); CYTOPLASMIC_DOMAIN (PHOBIUS); NON_CYTOPLASMIC_DOMAIN (PHOBIUS)
TR10050|c3_g4_i1	---NA---	226	0	-	-		-	-	no IPS match
TR10050|c3_g5_i1	---NA---	1504	0	-	-		-	-	no IPS match
TR10050|c3_g6_i1	---NA---	856	0	-	-		-	-	no IPS match
TR10050|c3_g7_i1	---NA---	300	0	-	-		-	-	no IPS match
TR10050|c3_g8_i1	---NA---	678	0	-	-		-	-	no IPS match
TR10051|c3_g1_i1	---NA---	254	0	-	-		-	-	no IPS match
TR10051|c3_g1_i2	---NA---	228	0	-	-		-	-	no IPS match
TR10051|c3_g1_i3	---NA---	231	0	-	-		-	-	no IPS match
TR10051|c4_g10_i1	---NA---	239	0	-	-		-	-	no IPS match
TR10051|c4_g11_i1	---NA---	287	0	-	-		-	-	no IPS match
TR10051|c4_g12_i1	---NA---	239	0	-	-		-	-	no IPS match
TR10051|c4_g13_i1	---NA---	239	0	-	-		-	-	no IPS match
TR10051|c4_g1_i1	---NA---	239	0	-	-		-	-	no IPS match
TR10051|c4_g2_i1	---NA---	239	0	-	-		-	-	no IPS match
TR10051|c4_g3_i1	---NA---	287	0	-	-		-	-	no IPS match
TR10051|c4_g4_i1	---NA---	287	0	-	-		-	-	no IPS match
TR10051|c4_g5_i1	---NA---	239	0	-	-		-	-	no IPS match
TR10051|c4_g6_i1	---NA---	287	0	-	-		-	-	no IPS match
TR10051|c4_g7_i1	---NA---	287	0	-	-		-	-	no IPS match
TR10051|c4_g8_i1	---NA---	239	0	-	-		-	-	no IPS match
TR10051|c4_g9_i1	---NA---	239	0	-	-		-	-	no IPS match
TR10051|c5_g1_i1	---NA---	244	0	-	-		-	-	TMhelix (TMHMM)
TR10051|c5_g2_i1	---NA---	278	0	-	-		-	-	no IPS match
TR10051|c5_g3_i1	---NA---	252	0	-	-		-	-	no IPS match
TR10051|c5_g4_i1	---NA---	251	0	-	-		-	-	no IPS match
TR10051|c5_g4_i2	---NA---	346	0	-	-		-	-	no IPS match
TR10051|c6_g1_i1	---NA---	299	0	-	-		-	-	no IPS match
TR10051|c6_g2_i1	---NA---	261	0	-	-		-	-	no IPS match
TR10052|c1_g1_i1	PREDICTED: uncharacterized protein LOC103310288	1208	1	4.1e-62	0.81	0	-	-	Coil (COILS); PTHR20956 (PANTHER); PTHR20956:SF3 (PANTHER)
TR10052|c2_g1_i1	endonuclease-reverse transcriptase	229	1	1.8e-14	0.72	2	F:catalytic activity; P:nucleic acid metabolic process	-	no IPS match
TR10052|c3_g1_i1	hypothetical protein TcasGA2_TC001842	989	1	3.1e-08	0.72	1	F:protein dimerization activity	-	IPR008906 (PFAM)
TR10052|c3_g2_i1	---NA---	1404	0	-	-		-	-	TMhelix (TMHMM)
TR10052|c3_g2_i2	---NA---	1038	0	-	-		-	-	no IPS match
TR10052|c3_g2_i3	hypothetical protein TcasGA2_TC001842	3049	1	2.2e-07	0.72	1	F:binding	-	no IPS match
TR10052|c3_g2_i4	hypothetical protein TcasGA2_TC001842	3044	1	2.2e-07	0.72	1	F:binding	-	no IPS match
TR10052|c4_g1_i1	---NA---	226	0	-	-		-	-	no IPS match
TR10053|c0_g1_i1	---NA---	258	0	-	-		-	-	no IPS match
TR10053|c1_g1_i1	---NA---	367	0	-	-		-	-	no IPS match
TR10053|c1_g2_i1	hypothetical protein D910_01329	2373	1	0	0.82	2	F:phosphatase activity; P:metabolic process	EC:3.1; EC:3.1.3.41	IPR001952 (PRINTS); IPR001952 (SMART); IPR017849 (G3DSA:3.40.720.GENE3D); IPR001952 (PFAM); PTHR11596:SF46 (PANTHER); PTHR11596 (PANTHER); TRANSMEMBRANE (PHOBIUS); CYTOPLASMIC_DOMAIN (PHOBIUS); NON_CYTOPLASMIC_DOMAIN (PHOBIUS); IPR017850 (SUPERFAMILY); TMhelix (TMHMM)
TR10053|c2_g1_i1	---NA---	291	0	-	-		-	-	no IPS match
TR10053|c2_g2_i1	zinc finger mym-type protein 1-like	3718	1	2.9e-56	0.54	0	-	-	no IPS match
TR10053|c3_g1_i1	---NA---	663	0	-	-		-	-	no IPS match
TR10053|c3_g1_i2	---NA---	1071	0	-	-		-	-	TRANSMEMBRANE (PHOBIUS); CYTOPLASMIC_DOMAIN (PHOBIUS); NON_CYTOPLASMIC_DOMAIN (PHOBIUS)
TR10053|c3_g1_i3	endonuclease-reverse transcriptase	4181	1	2.4e-11	0.62	4	P:RNA-dependent DNA replication; P:nucleic acid phosphodiester bond hydrolysis; F:endonuclease activity; F:RNA-directed DNA polymerase activity	-	no IPS match
TR10053|c3_g1_i4	---NA---	766	0	-	-		-	-	TRANSMEMBRANE (PHOBIUS); CYTOPLASMIC_DOMAIN (PHOBIUS); NON_CYTOPLASMIC_DOMAIN (PHOBIUS); TMhelix (TMHMM)
TR10053|c3_g2_i1	---NA---	242	0	-	-		-	-	no IPS match
TR10053|c3_g2_i2	---NA---	240	0	-	-		-	-	no IPS match
TR10053|c4_g1_i1	---NA---	829	0	-	-		-	-	no IPS match
TR10053|c4_g2_i1	PREDICTED: uncharacterized protein LOC103518869	289	1	2.4e-09	0.65	0	-	-	no IPS match
TR10053|c4_g2_i2	---NA---	397	0	-	-	3	F:nucleic acid binding; F:RNA-DNA hybrid ribonuclease activity; P:regulation of RNA metabolic process	EC:3.1.30; EC:3.1; EC:3.1.26; EC:3.1.26.4	IPR012337 (G3DSA:3.30.420.GENE3D); IPR002156 (PROSITE_PROFILES); IPR012337 (SUPERFAMILY)
TR10053|c4_g3_i1	PREDICTED: uncharacterized protein LOC105262316	287	1	1.5e-13	0.76	0	-	-	no IPS match
TR10053|c4_g4_i1	---NA---	330	0	-	-		-	-	no IPS match
TR10053|c4_g4_i2	protein beta isoform-like isoform x17	843	1	3.6e-16	0.69	0	-	-	IPR007588 (PFAM)
TR10053|c4_g5_i1	---NA---	270	0	-	-		-	-	no IPS match
TR10053|c4_g6_i1	---NA---	501	0	-	-		-	-	NON_CYTOPLASMIC_DOMAIN (PHOBIUS); SIGNAL_PEPTIDE_C_REGION (PHOBIUS); SIGNAL_PEPTIDE_N_REGION (PHOBIUS); SIGNAL_PEPTIDE (PHOBIUS); SIGNAL_PEPTIDE_H_REGION (PHOBIUS)
TR10053|c4_g6_i2	---NA---	822	0	-	-		-	-	no IPS match
TR10053|c4_g6_i3	---NA---	853	0	-	-		-	-	no IPS match
TR10053|c4_g6_i4	---NA---	729	0	-	-		-	-	no IPS match
TR10053|c4_g7_i1	PREDICTED: uncharacterized protein LOC105396567, partial	880	1	3.7e-13	0.52	0	-	-	no IPS match
TR10053|c4_g7_i2	PREDICTED: uncharacterized protein LOC105396567, partial	1607	1	2.6e-12	0.52	0	-	-	no IPS match
TR10053|c4_g8_i1	---NA---	229	0	-	-		-	-	no IPS match
TR10053|c4_g9_i1	---NA---	234	0	-	-	1	F:nucleic acid binding	-	IPR012337 (G3DSA:3.30.420.GENE3D)
TR10053|c5_g1_i1	---NA---	619	0	-	-		-	-	no IPS match
TR10053|c6_g1_i1	xylosyltransferase oxt	3287	1	0	0.72	4	C:membrane; F:acetylglucosaminyltransferase activity; F:protein xylosyltransferase activity; P:chondroitin sulfate biosynthetic process	EC:2.4.2.26; EC:2.4.1	IPR013994 (SMART); IPR024448 (PFAM); IPR002889 (PFAM); IPR003406 (PFAM); PTHR19297 (PANTHER); PTHR19297:SF108 (PANTHER); SIGNAL_PEPTIDE (PHOBIUS); NON_CYTOPLASMIC_DOMAIN (PHOBIUS); SIGNAL_PEPTIDE_N_REGION (PHOBIUS); SIGNAL_PEPTIDE_C_REGION (PHOBIUS); SIGNAL_PEPTIDE_H_REGION (PHOBIUS); IPR002889 (PROSITE_PROFILES); TMhelix (TMHMM)
TR10053|c7_g1_i1	---NA---	371	0	-	-		-	-	no IPS match
TR10054|c2_g1_i1	---NA---	237	0	-	-		-	-	no IPS match
TR10054|c2_g2_i1	---NA---	236	0	-	-		-	-	no IPS match
TR10054|c3_g1_i1	---NA---	268	0	-	-		-	-	no IPS match
TR10054|c3_g2_i1	---NA---	752	0	-	-		-	-	no IPS match
TR10054|c3_g2_i2	---NA---	773	0	-	-		-	-	no IPS match
TR10054|c3_g3_i1	---NA---	258	0	-	-		-	-	no IPS match
TR10054|c4_g1_i1	---NA---	228	0	-	-		-	-	no IPS match
TR10054|c5_g10_i1	hypothetical protein BRAFLDRAFT_58407	2724	1	5.2e-32	0.41	2	F:nucleic acid binding; F:metal ion binding	-	IPR015880 (SMART); IPR013087 (G3DSA:3.30.160.GENE3D); PTHR24409:SF53 (PANTHER); PTHR24409 (PANTHER); IPR007087 (PROSITE_PATTERNS); IPR007087 (PROSITE_PATTERNS); IPR007087 (PROSITE_PATTERNS); IPR007087 (PROSITE_PATTERNS); IPR007087 (PROSITE_PROFILES); IPR007087 (PROSITE_PROFILES); IPR007087 (PROSITE_PROFILES); IPR007087 (PROSITE_PROFILES)
TR10054|c5_g10_i2	hypothetical protein BRAFLDRAFT_58407	2656	1	4.9e-32	0.41	2	F:nucleic acid binding; F:metal ion binding	-	IPR015880 (SMART); IPR013087 (G3DSA:3.30.160.GENE3D); PTHR24409 (PANTHER); PTHR24409:SF53 (PANTHER); IPR007087 (PROSITE_PATTERNS); IPR007087 (PROSITE_PATTERNS); IPR007087 (PROSITE_PATTERNS); IPR007087 (PROSITE_PATTERNS); IPR007087 (PROSITE_PROFILES); IPR007087 (PROSITE_PROFILES); IPR007087 (PROSITE_PROFILES); IPR007087 (PROSITE_PROFILES)
TR10054|c5_g10_i3	hypothetical protein BRAFLDRAFT_58407	2605	1	2.1e-32	0.4	1	F:metal ion binding	-	IPR015880 (SMART); PTHR24409:SF53 (PANTHER); PTHR24409 (PANTHER); IPR007087 (PROSITE_PATTERNS); IPR007087 (PROSITE_PATTERNS); IPR007087 (PROSITE_PATTERNS); IPR007087 (PROSITE_PATTERNS); IPR007087 (PROSITE_PROFILES); IPR007087 (PROSITE_PROFILES); IPR007087 (PROSITE_PROFILES); IPR007087 (PROSITE_PROFILES); IPR007087 (PROSITE_PROFILES)
TR10054|c5_g10_i4	hypothetical protein BRAFLDRAFT_58407	2537	1	2e-32	0.4	1	F:metal ion binding	-	IPR015880 (SMART); PTHR24409 (PANTHER); PTHR24409:SF53 (PANTHER); IPR007087 (PROSITE_PATTERNS); IPR007087 (PROSITE_PATTERNS); IPR007087 (PROSITE_PATTERNS); IPR007087 (PROSITE_PATTERNS); IPR007087 (PROSITE_PROFILES); IPR007087 (PROSITE_PROFILES); IPR007087 (PROSITE_PROFILES); IPR007087 (PROSITE_PROFILES); IPR007087 (PROSITE_PROFILES)
TR10054|c5_g10_i5	hypothetical protein BRAFLDRAFT_58407	2750	1	5.3e-32	0.41	2	F:nucleic acid binding; F:metal ion binding	-	IPR015880 (SMART); IPR013087 (G3DSA:3.30.160.GENE3D); PTHR24409:SF53 (PANTHER); PTHR24409 (PANTHER); IPR007087 (PROSITE_PATTERNS); IPR007087 (PROSITE_PATTERNS); IPR007087 (PROSITE_PATTERNS); IPR007087 (PROSITE_PATTERNS); IPR007087 (PROSITE_PROFILES); IPR007087 (PROSITE_PROFILES); IPR007087 (PROSITE_PROFILES); IPR007087 (PROSITE_PROFILES)
TR10054|c5_g10_i6	hypothetical protein BRAFLDRAFT_58407	2682	1	5e-32	0.41	2	F:nucleic acid binding; F:metal ion binding	-	IPR015880 (SMART); IPR013087 (G3DSA:3.30.160.GENE3D); PTHR24409:SF53 (PANTHER); PTHR24409 (PANTHER); IPR007087 (PROSITE_PATTERNS); IPR007087 (PROSITE_PATTERNS); IPR007087 (PROSITE_PATTERNS); IPR007087 (PROSITE_PATTERNS); IPR007087 (PROSITE_PROFILES); IPR007087 (PROSITE_PROFILES); IPR007087 (PROSITE_PROFILES); IPR007087 (PROSITE_PROFILES)
TR10054|c5_g11_i1	---NA---	338	0	-	-		-	-	no IPS match
TR10054|c5_g1_i1	---NA---	370	0	-	-		-	-	no IPS match
TR10054|c5_g2_i1	---NA---	253	0	-	-		-	-	no IPS match
TR10054|c5_g3_i1	---NA---	1152	0	-	-		-	-	no IPS match
TR10054|c5_g4_i1	---NA---	1012	0	-	-		-	-	TRANSMEMBRANE (PHOBIUS); SIGNAL_PEPTIDE_N_REGION (PHOBIUS); SIGNAL_PEPTIDE_C_REGION (PHOBIUS); NON_CYTOPLASMIC_DOMAIN (PHOBIUS); SIGNAL_PEPTIDE (PHOBIUS); SIGNAL_PEPTIDE_H_REGION (PHOBIUS); CYTOPLASMIC_DOMAIN (PHOBIUS); TMhelix (TMHMM)
TR10054|c5_g5_i1	PREDICTED: uncharacterized protein LOC100904897	1715	1	8.3e-16	0.63	0	-	-	no IPS match
TR10054|c5_g5_i2	---NA---	543	0	-	-		-	-	SIGNAL_PEPTIDE_C_REGION (PHOBIUS); SIGNAL_PEPTIDE_H_REGION (PHOBIUS); NON_CYTOPLASMIC_DOMAIN (PHOBIUS); SIGNAL_PEPTIDE (PHOBIUS); SIGNAL_PEPTIDE_N_REGION (PHOBIUS)
TR10054|c5_g5_i3	PREDICTED: uncharacterized protein LOC100904897	478	1	8.9e-09	0.82	0	-	-	no IPS match
TR10054|c5_g5_i4	PREDICTED: uncharacterized protein LOC100904897	281	1	3.3e-06	0.63	0	-	-	no IPS match
TR10054|c5_g5_i5	PREDICTED: uncharacterized protein LOC100904897	1718	1	1.1e-16	0.56	0	-	-	SIGNAL_PEPTIDE_N_REGION (PHOBIUS); SIGNAL_PEPTIDE_H_REGION (PHOBIUS); NON_CYTOPLASMIC_DOMAIN (PHOBIUS); SIGNAL_PEPTIDE (PHOBIUS); SIGNAL_PEPTIDE_C_REGION (PHOBIUS); SignalP-noTM (SIGNALP_EUK)
TR10054|c5_g5_i6	PREDICTED: uncharacterized protein LOC100904897	378	1	1.2e-13	0.74	0	-	-	no IPS match
TR10054|c5_g6_i1	---NA---	269	0	-	-		-	-	no IPS match
TR10054|c5_g7_i1	---NA---	300	0	-	-		-	-	NON_CYTOPLASMIC_DOMAIN (PHOBIUS); TRANSMEMBRANE (PHOBIUS); CYTOPLASMIC_DOMAIN (PHOBIUS); TMhelix (TMHMM)
TR10054|c5_g8_i1	---NA---	261	0	-	-		-	-	no IPS match
TR10054|c5_g9_i1	---NA---	1008	0	-	-		-	-	SIGNAL_PEPTIDE (PHOBIUS); SIGNAL_PEPTIDE_C_REGION (PHOBIUS); TRANSMEMBRANE (PHOBIUS); NON_CYTOPLASMIC_DOMAIN (PHOBIUS); SIGNAL_PEPTIDE_H_REGION (PHOBIUS); CYTOPLASMIC_DOMAIN (PHOBIUS); SIGNAL_PEPTIDE_N_REGION (PHOBIUS); TMhelix (TMHMM)
TR10055|c0_g1_i1	---NA---	455	0	-	-		-	-	NON_CYTOPLASMIC_DOMAIN (PHOBIUS); CYTOPLASMIC_DOMAIN (PHOBIUS); TRANSMEMBRANE (PHOBIUS); TMhelix (TMHMM)
TR10055|c2_g10_i1	---NA---	331	0	-	-		-	-	no IPS match
TR10055|c2_g11_i1	---NA---	274	0	-	-		-	-	no IPS match
TR10055|c2_g12_i1	---NA---	334	0	-	-		-	-	no IPS match
TR10055|c2_g1_i1	---NA---	226	0	-	-		-	-	no IPS match
TR10055|c2_g2_i1	---NA---	296	0	-	-		-	-	no IPS match
TR10055|c2_g3_i1	---NA---	331	0	-	-		-	-	no IPS match
TR10055|c2_g4_i1	---NA---	278	0	-	-		-	-	no IPS match
TR10055|c2_g5_i1	---NA---	334	0	-	-		-	-	no IPS match
TR10055|c2_g6_i1	---NA---	296	0	-	-		-	-	no IPS match
TR10055|c2_g7_i1	---NA---	296	0	-	-		-	-	no IPS match
TR10055|c2_g8_i1	---NA---	436	0	-	-		-	-	no IPS match
TR10055|c2_g8_i2	---NA---	420	0	-	-		-	-	no IPS match
TR10055|c2_g9_i1	---NA---	311	0	-	-		-	-	no IPS match
TR10056|c0_g1_i1	microtubule-associated protein futsch isoform x1	5641	1	0	0.58	0	-	-	Coil (COILS)
TR10056|c0_g1_i2	---NA---	462	0	-	-		-	-	no IPS match
TR10056|c0_g1_i3	microtubule-associated protein futsch isoform x4	1531	1	3.4e-57	0.52	0	-	-	no IPS match
TR10056|c0_g1_i4	microtubule-associated protein futsch isoform x2	2522	1	3.8e-155	0.59	0	-	-	no IPS match
TR10056|c0_g1_i5	microtubule-associated protein futsch isoform x1	4803	1	0	0.58	0	-	-	Coil (COILS)
TR10056|c0_g1_i6	microtubule-associated protein futsch isoform x5	1587	1	2e-81	0.55	0	-	-	no IPS match
TR10057|c0_g1_i1	---NA---	255	0	-	-		-	-	no IPS match
TR10057|c2_g1_i1	PREDICTED: uncharacterized protein LOC103313788	1812	1	1.3e-52	0.52	1	F:metal ion binding	-	IPR007087 (PROSITE_PATTERNS)
TR10057|c2_g2_i1	hypothetical protein AMK59_1136, partial	921	1	6.9e-13	0.54	0	-	-	no IPS match
TR10057|c2_g3_i1	PREDICTED: uncharacterized protein LOC103313788	1845	1	3.6e-50	0.51	1	F:metal ion binding	-	IPR007087 (PROSITE_PATTERNS)
TR10057|c2_g4_i1	hypothetical protein AMK59_1136, partial	1323	1	2.8e-12	0.54	0	-	-	no IPS match
TR10057|c3_g1_i1	---NA---	592	0	-	-		-	-	TMhelix (TMHMM)
TR10057|c4_g1_i1	---NA---	247	0	-	-		-	-	no IPS match
TR10057|c4_g1_i2	---NA---	258	0	-	-		-	-	no IPS match
TR10057|c4_g1_i3	---NA---	251	0	-	-		-	-	no IPS match
TR10057|c4_g1_i4	---NA---	227	0	-	-		-	-	no IPS match
TR10057|c4_g1_i5	---NA---	239	0	-	-		-	-	no IPS match
TR10057|c4_g1_i6	---NA---	227	0	-	-		-	-	no IPS match
TR10057|c4_g2_i1	---NA---	234	0	-	-		-	-	no IPS match
TR10057|c4_g3_i1	---NA---	230	0	-	-		-	-	no IPS match
TR10057|c4_g4_i1	---NA---	288	0	-	-		-	-	no IPS match
TR10057|c5_g1_i1	---NA---	233	0	-	-		-	-	no IPS match
TR10057|c5_g1_i2	---NA---	231	0	-	-		-	-	no IPS match
TR10057|c5_g2_i1	PREDICTED: uncharacterized protein CG3556	2398	1	0	0.81	2	F:cobalamin binding; P:cobalamin transport	-	IPR002157 (PFAM); IPR008930 (G3DSA:1.50.10.GENE3D); PTHR10559:SF18 (PANTHER); IPR002157 (PANTHER); SIGNAL_PEPTIDE_N_REGION (PHOBIUS); NON_CYTOPLASMIC_DOMAIN (PHOBIUS); SIGNAL_PEPTIDE (PHOBIUS); SIGNAL_PEPTIDE_H_REGION (PHOBIUS); SIGNAL_PEPTIDE_C_REGION (PHOBIUS); SignalP-noTM (SIGNALP_EUK); IPR008930 (SUPERFAMILY)
TR10057|c5_g2_i2	PREDICTED: uncharacterized protein CG3556	2564	1	0	0.81	2	F:cobalamin binding; P:cobalamin transport	-	IPR008930 (G3DSA:1.50.10.GENE3D); IPR002157 (PFAM); IPR002157 (PANTHER); PTHR10559:SF18 (PANTHER); SIGNAL_PEPTIDE_N_REGION (PHOBIUS); SIGNAL_PEPTIDE_H_REGION (PHOBIUS); NON_CYTOPLASMIC_DOMAIN (PHOBIUS); SIGNAL_PEPTIDE_C_REGION (PHOBIUS); SIGNAL_PEPTIDE (PHOBIUS); SignalP-noTM (SIGNALP_EUK); IPR008930 (SUPERFAMILY)
TR10057|c5_g2_i3	---NA---	376	0	-	-		-	-	no IPS match
TR10057|c5_g2_i4	PREDICTED: uncharacterized protein CG3556	2383	1	0	0.81	2	F:cobalamin binding; P:cobalamin transport	-	IPR002157 (PFAM); IPR008930 (G3DSA:1.50.10.GENE3D); PTHR10559:SF18 (PANTHER); IPR002157 (PANTHER); SIGNAL_PEPTIDE_C_REGION (PHOBIUS); SIGNAL_PEPTIDE (PHOBIUS); SIGNAL_PEPTIDE_H_REGION (PHOBIUS); SIGNAL_PEPTIDE_N_REGION (PHOBIUS); NON_CYTOPLASMIC_DOMAIN (PHOBIUS); SignalP-noTM (SIGNALP_EUK); IPR008930 (SUPERFAMILY)
TR10057|c5_g2_i5	PREDICTED: uncharacterized protein CG3556	2576	1	0	0.81	2	F:cobalamin binding; P:cobalamin transport	-	no IPS match
TR10057|c5_g3_i1	---NA---	248	0	-	-		-	-	no IPS match
TR10057|c5_g4_i1	---NA---	273	0	-	-		-	-	no IPS match
TR10058|c0_g1_i1	hypothetical protein AMK59_6683	4486	1	1.6e-171	0.67	3	F:nucleic acid binding; F:zinc ion binding; P:DNA integration	-	Coil (COILS); IPR001878 (SMART); IPR001878 (G3DSA:4.10.60.GENE3D); IPR025724 (PFAM); PF14227 (PFAM); IPR001878 (PFAM); IPR012337 (G3DSA:3.30.420.GENE3D); IPR001584 (PFAM); PTHR11439:SF185 (PANTHER); PTHR11439 (PANTHER); PTHR11439:SF185 (PANTHER); PTHR11439 (PANTHER); IPR001878 (PROSITE_PROFILES); IPR001584 (PROSITE_PROFILES); IPR001878 (SUPERFAMILY); IPR012337 (SUPERFAMILY)
TR10058|c0_g1_i2	hypothetical protein AMK59_7638	955	1	1e-63	0.65	2	F:nucleic acid binding; F:zinc ion binding	-	IPR001878 (SMART); IPR001878 (G3DSA:4.10.60.GENE3D); PF14227 (PFAM); IPR001878 (PFAM); PTHR11439 (PANTHER); IPR001878 (PROSITE_PROFILES); IPR001878 (SUPERFAMILY)
TR10058|c0_g1_i3	hypothetical protein AMK59_7638	967	1	3.2e-62	0.64	2	F:nucleic acid binding; F:zinc ion binding	-	IPR001878 (SMART); IPR001878 (PFAM); IPR001878 (G3DSA:4.10.60.GENE3D); PF14227 (PFAM); PTHR11439 (PANTHER); IPR001878 (PROSITE_PROFILES); IPR001878 (SUPERFAMILY)
TR10058|c0_g1_i4	hypothetical protein AMK59_6683	4498	1	1.4e-171	0.67	3	F:nucleic acid binding; F:zinc ion binding; P:DNA integration	-	Coil (COILS); IPR001878 (SMART); IPR001878 (PFAM); PF14227 (PFAM); IPR001584 (PFAM); IPR001878 (G3DSA:4.10.60.GENE3D); IPR012337 (G3DSA:3.30.420.GENE3D); IPR025724 (PFAM); PTHR11439 (PANTHER); PTHR11439:SF185 (PANTHER); IPR001878 (PROSITE_PROFILES); IPR001584 (PROSITE_PROFILES); IPR001878 (SUPERFAMILY); IPR012337 (SUPERFAMILY)
TR10059|c0_g1_i1	hypothetical protein D910_06948	5050	1	0	0.83	2	F:protein binding; F:ATP binding	-	IPR001487 (PRINTS); IPR003593 (SMART); IPR001487 (SMART); IPR027417 (G3DSA:3.40.50.GENE3D); IPR001487 (G3DSA:1.20.920.GENE3D); IPR001487 (PFAM); IPR003959 (PFAM); G3DSA:1.10.8.60 (GENE3D); PTHR23069:SF0 (PANTHER); PTHR23069 (PANTHER); IPR003960 (PROSITE_PATTERNS); IPR018359 (PROSITE_PATTERNS); IPR001487 (PROSITE_PROFILES); IPR001487 (SUPERFAMILY); IPR027417 (SUPERFAMILY)
TR10059|c0_g1_i2	atpase family aaa domain-containing protein 2-like isoform x3	1884	1	8.4e-137	0.82	1	F:ATP binding	-	IPR003593 (SMART); IPR003959 (PFAM); G3DSA:1.10.8.60 (GENE3D); IPR027417 (G3DSA:3.40.50.GENE3D); PTHR23069 (PANTHER); PTHR23069:SF0 (PANTHER); PTHR23069:SF0 (PANTHER); PTHR23069 (PANTHER); IPR003960 (PROSITE_PATTERNS); IPR027417 (SUPERFAMILY)
TR10059|c0_g1_i3	hypothetical protein D910_06948	3732	1	0	0.83	2	F:protein binding; F:ATP binding	-	IPR001487 (PRINTS); IPR003593 (SMART); IPR001487 (SMART); IPR001487 (PFAM); IPR027417 (G3DSA:3.40.50.GENE3D); IPR003959 (PFAM); IPR001487 (G3DSA:1.20.920.GENE3D); G3DSA:1.10.8.60 (GENE3D); PTHR23069:SF0 (PANTHER); PTHR23069 (PANTHER); PTHR23069:SF0 (PANTHER); PTHR23069 (PANTHER); IPR018359 (PROSITE_PATTERNS); IPR003960 (PROSITE_PATTERNS); IPR001487 (PROSITE_PROFILES); IPR027417 (SUPERFAMILY); IPR…
TR10059|c0_g1_i4	hypothetical protein D910_06948	5063	1	0	0.83	2	F:protein binding; F:ATP binding	-	IPR001487 (PRINTS); IPR003593 (SMART); IPR001487 (SMART); IPR001487 (G3DSA:1.20.920.GENE3D); G3DSA:1.10.8.60 (GENE3D); IPR027417 (G3DSA:3.40.50.GENE3D); IPR003959 (PFAM); IPR001487 (PFAM); PTHR23069 (PANTHER); PTHR23069:SF0 (PANTHER); IPR018359 (PROSITE_PATTERNS); IPR003960 (PROSITE_PATTERNS); IPR001487 (PROSITE_PROFILES); IPR027417 (SUPERFAMILY); IPR001487 (SUPERFAMILY)
TR10060|c0_g1_i1	---NA---	3198	0	-	-		-	-	no IPS match
TR10060|c0_g2_i1	---NA---	3199	0	-	-		-	-	no IPS match
TR10060|c3_g10_i1	PREDICTED: uncharacterized protein LOC105391190	291	1	2.3e-27	0.68	0	-	-	no IPS match
TR10060|c3_g10_i2	PREDICTED: uncharacterized protein LOC105391190	483	1	5.4e-51	0.7	0	-	-	TRANSMEMBRANE (PHOBIUS); CYTOPLASMIC_DOMAIN (PHOBIUS); TRANSMEMBRANE (PHOBIUS); CYTOPLASMIC_DOMAIN (PHOBIUS); NON_CYTOPLASMIC_DOMAIN (PHOBIUS); TMhelix (TMHMM); TMhelix (TMHMM)
TR10060|c3_g10_i3	PREDICTED: uncharacterized protein LOC105391190	480	1	1.1e-56	0.72	0	-	-	IPR000477 (PFAM); PTHR19446 (PANTHER); SSF56672 (SUPERFAMILY)
TR10060|c3_g10_i4	PREDICTED: uncharacterized protein LOC105391190	467	1	6.7e-48	0.7	0	-	-	TRANSMEMBRANE (PHOBIUS); NON_CYTOPLASMIC_DOMAIN (PHOBIUS); TRANSMEMBRANE (PHOBIUS); CYTOPLASMIC_DOMAIN (PHOBIUS); CYTOPLASMIC_DOMAIN (PHOBIUS); TMhelix (TMHMM); TMhelix (TMHMM)
TR10060|c3_g10_i5	PREDICTED: uncharacterized protein LOC105391190	447	1	2.7e-40	0.77	0	-	-	CYTOPLASMIC_DOMAIN (PHOBIUS); SIGNAL_PEPTIDE_H_REGION (PHOBIUS); SIGNAL_PEPTIDE_C_REGION (PHOBIUS); TRANSMEMBRANE (PHOBIUS); SIGNAL_PEPTIDE (PHOBIUS); SIGNAL_PEPTIDE_N_REGION (PHOBIUS); NON_CYTOPLASMIC_DOMAIN (PHOBIUS); SignalP-TM (SIGNALP_EUK); TMhelix (TMHMM)
TR10060|c3_g10_i6	PREDICTED: uncharacterized protein LOC105391190	686	1	1.1e-67	0.64	0	-	-	TRANSMEMBRANE (PHOBIUS); TRANSMEMBRANE (PHOBIUS); NON_CYTOPLASMIC_DOMAIN (PHOBIUS); CYTOPLASMIC_DOMAIN (PHOBIUS); CYTOPLASMIC_DOMAIN (PHOBIUS); TMhelix (TMHMM); TMhelix (TMHMM)
TR10060|c3_g10_i7	PREDICTED: uncharacterized protein LOC103515745	416	1	1e-23	0.68	0	-	-	no IPS match
TR10060|c3_g10_i8	PREDICTED: uncharacterized protein LOC105391190	275	1	2.9e-23	0.68	0	-	-	CYTOPLASMIC_DOMAIN (PHOBIUS); SIGNAL_PEPTIDE_H_REGION (PHOBIUS); TRANSMEMBRANE (PHOBIUS); SIGNAL_PEPTIDE (PHOBIUS); NON_CYTOPLASMIC_DOMAIN (PHOBIUS); SIGNAL_PEPTIDE_C_REGION (PHOBIUS); SIGNAL_PEPTIDE_N_REGION (PHOBIUS)
TR10060|c3_g10_i9	PREDICTED: uncharacterized protein LOC105391190	464	1	1.6e-53	0.72	0	-	-	IPR000477 (PFAM); PTHR19446 (PANTHER); SSF56672 (SUPERFAMILY)
TR10060|c3_g11_i1	---NA---	294	0	-	-		-	-	no IPS match
TR10060|c3_g12_i1	---NA---	291	0	-	-		-	-	no IPS match
TR10060|c3_g12_i2	---NA---	294	0	-	-		-	-	no IPS match
TR10060|c3_g13_i1	---NA---	320	0	-	-		-	-	TRANSMEMBRANE (PHOBIUS); NON_CYTOPLASMIC_DOMAIN (PHOBIUS); CYTOPLASMIC_DOMAIN (PHOBIUS)
TR10060|c3_g14_i1	zinc finger protein 2-like	1397	1	1.6e-157	0.83	2	F:nucleic acid binding; F:metal ion binding	-	IPR015880 (SMART); IPR013087 (G3DSA:3.30.160.GENE3D); PF13465 (PFAM); IPR013087 (G3DSA:3.30.160.GENE3D); IPR007087 (PFAM); PF13912 (PFAM); IPR013087 (G3DSA:3.30.160.GENE3D); PTHR24409 (PANTHER); IPR007087 (PROSITE_PATTERNS); IPR007087 (PROSITE_PATTERNS); IPR007087 (PROSITE_PATTERNS); IPR007087 (PROSITE_PATTERNS); IPR007087 (PROSITE_PATTERNS); IPR007087 (PROSITE_PATTERNS); IPR007087 (PROSITE_PATTE…
TR10060|c3_g15_i1	---NA---	294	0	-	-		-	-	no IPS match
TR10060|c3_g16_i1	---NA---	294	0	-	-		-	-	no IPS match
TR10060|c3_g17_i1	---NA---	836	0	-	-		-	-	no IPS match
TR10060|c3_g17_i2	---NA---	745	0	-	-		-	-	no IPS match
TR10060|c3_g17_i3	---NA---	731	0	-	-		-	-	CYTOPLASMIC_DOMAIN (PHOBIUS); TRANSMEMBRANE (PHOBIUS); NON_CYTOPLASMIC_DOMAIN (PHOBIUS); TMhelix (TMHMM)
TR10060|c3_g18_i1	---NA---	294	0	-	-		-	-	NON_CYTOPLASMIC_DOMAIN (PHOBIUS); SIGNAL_PEPTIDE_H_REGION (PHOBIUS); SIGNAL_PEPTIDE_N_REGION (PHOBIUS); SIGNAL_PEPTIDE_C_REGION (PHOBIUS); SIGNAL_PEPTIDE (PHOBIUS)
TR10060|c3_g19_i1	---NA---	294	0	-	-		-	-	no IPS match
TR10060|c3_g1_i1	---NA---	294	0	-	-		-	-	no IPS match
TR10060|c3_g20_i1	---NA---	294	0	-	-		-	-	no IPS match
TR10060|c3_g21_i1	---NA---	294	0	-	-		-	-	no IPS match
TR10060|c3_g22_i1	---NA---	916	0	-	-		-	-	no IPS match
TR10060|c3_g22_i2	---NA---	961	0	-	-		-	-	no IPS match
TR10060|c3_g23_i1	---NA---	294	0	-	-		-	-	NON_CYTOPLASMIC_DOMAIN (PHOBIUS); SIGNAL_PEPTIDE (PHOBIUS); SIGNAL_PEPTIDE_N_REGION (PHOBIUS); SIGNAL_PEPTIDE_C_REGION (PHOBIUS); SIGNAL_PEPTIDE_H_REGION (PHOBIUS)
TR10060|c3_g24_i1	---NA---	290	0	-	-		-	-	no IPS match
TR10060|c3_g25_i1	---NA---	294	0	-	-		-	-	no IPS match
TR10060|c3_g26_i1	---NA---	294	0	-	-		-	-	no IPS match
TR10060|c3_g2_i1	---NA---	291	0	-	-		-	-	no IPS match
TR10060|c3_g3_i1	---NA---	294	0	-	-		-	-	no IPS match
TR10060|c3_g4_i1	---NA---	294	0	-	-		-	-	no IPS match
TR10060|c3_g5_i1	---NA---	294	0	-	-		-	-	no IPS match
TR10060|c3_g6_i1	---NA---	294	0	-	-		-	-	no IPS match
TR10060|c3_g7_i1	---NA---	294	0	-	-		-	-	no IPS match
TR10060|c3_g8_i1	---NA---	294	0	-	-		-	-	no IPS match
TR10060|c3_g9_i1	zinc finger protein 2-like	2089	1	0	0.7	3	C:nucleus; F:nucleic acid binding; F:zinc ion binding	-	IPR012934 (SMART); IPR015880 (SMART); PF12874 (PFAM); IPR013087 (G3DSA:3.30.160.GENE3D); IPR013087 (G3DSA:3.30.160.GENE3D); IPR013087 (G3DSA:3.30.160.GENE3D); IPR007087 (PFAM); PF13465 (PFAM); PF13912 (PFAM); IPR012934 (PFAM); PTHR24409 (PANTHER); IPR007087 (PROSITE_PATTERNS); IPR007087 (PROSITE_PATTERNS); IPR007087 (PROSITE_PATTERNS); IPR007087 (PROSITE_PATTERNS); IPR007087 (PROSITE_PATTERNS); I…
TR10060|c3_g9_i2	zinc finger protein 2-like	2644	1	1.7e-165	0.8	2	F:nucleic acid binding; F:metal ion binding	-	IPR015880 (SMART); PF13465 (PFAM); IPR013087 (G3DSA:3.30.160.GENE3D); IPR007087 (PFAM); IPR013087 (G3DSA:3.30.160.GENE3D); IPR013087 (G3DSA:3.30.160.GENE3D); PF13912 (PFAM); PTHR24409 (PANTHER); IPR007087 (PROSITE_PATTERNS); IPR007087 (PROSITE_PATTERNS); IPR007087 (PROSITE_PATTERNS); IPR007087 (PROSITE_PATTERNS); IPR007087 (PROSITE_PATTERNS); IPR007087 (PROSITE_PATTERNS); IPR007087 (PROSITE_PATTE…
TR10060|c3_g9_i3	zinc finger protein 2-like	2104	1	0	0.67	3	C:nucleus; F:nucleic acid binding; F:zinc ion binding	-	IPR012934 (SMART); IPR015880 (SMART); PF13912 (PFAM); IPR013087 (G3DSA:3.30.160.GENE3D); IPR013087 (G3DSA:3.30.160.GENE3D); PF13465 (PFAM); PF12874 (PFAM); IPR007087 (PFAM); IPR013087 (G3DSA:3.30.160.GENE3D); IPR012934 (PFAM); PTHR24409 (PANTHER); IPR007087 (PROSITE_PATTERNS); IPR007087 (PROSITE_PATTERNS); IPR007087 (PROSITE_PATTERNS); IPR007087 (PROSITE_PATTERNS); IPR007087 (PROSITE_PATTERNS); I…
TR10061|c0_g1_i1	hypothetical protein D910_06015, partial	893	1	9.5e-34	0.72	0	-	-	no IPS match
TR10061|c0_g1_i2	tata box-binding protein-associated factor rna polymerase i subunit b	1647	1	9.5e-73	0.65	0	-	-	no IPS match
TR10061|c0_g1_i3	tata box-binding protein-associated factor rna polymerase i subunit b	1616	1	2.5e-88	0.65	0	-	-	PTHR31576:SF2 (PANTHER); PTHR31576 (PANTHER)
TR10061|c0_g1_i4	tata box-binding protein-associated factor rna polymerase i subunit b	2589	1	1.5e-148	0.57	0	-	-	Coil (COILS); PTHR31576:SF2 (PANTHER); PTHR31576:SF2 (PANTHER); PTHR31576 (PANTHER); PTHR31576 (PANTHER)
TR10061|c0_g1_i5	tata box-binding protein-associated factor rna polymerase i subunit b	2569	1	4.3e-123	0.55	0	-	-	Coil (COILS); PTHR31576 (PANTHER); PTHR31576:SF2 (PANTHER)
TR10061|c1_g1_i1	---NA---	645	0	-	-		-	-	CYTOPLASMIC_DOMAIN (PHOBIUS); TRANSMEMBRANE (PHOBIUS); NON_CYTOPLASMIC_DOMAIN (PHOBIUS); TMhelix (TMHMM)
TR10061|c1_g2_i1	hypothetical protein T265_03699	813	1	2e-06	0.78	2	P:cell redox homeostasis; C:cell	-	IPR000477 (PFAM)
TR10061|c1_g2_i2	serpin	2118	1	1.1e-85	0.58	1	C:extracellular space	-	IPR023796 (SMART); G3DSA:3.30.497.10 (GENE3D); IPR023796 (PFAM); G3DSA:2.30.39.10 (GENE3D); IPR000215 (PANTHER); IPR023795 (PROSITE_PATTERNS); SIGNAL_PEPTIDE_H_REGION (PHOBIUS); SIGNAL_PEPTIDE_N_REGION (PHOBIUS); NON_CYTOPLASMIC_DOMAIN (PHOBIUS); SIGNAL_PEPTIDE (PHOBIUS); SIGNAL_PEPTIDE_C_REGION (PHOBIUS); SignalP-noTM (SIGNALP_EUK); IPR023796 (SUPERFAMILY)
TR10061|c1_g2_i3	serpin	2011	1	4.5e-81	0.58	1	C:extracellular space	-	IPR023796 (SMART); G3DSA:3.30.497.10 (GENE3D); IPR023796 (PFAM); G3DSA:2.30.39.10 (GENE3D); IPR000215 (PANTHER); IPR023795 (PROSITE_PATTERNS); CYTOPLASMIC_DOMAIN (PHOBIUS); TRANSMEMBRANE (PHOBIUS); NON_CYTOPLASMIC_DOMAIN (PHOBIUS); IPR023796 (SUPERFAMILY); TMhelix (TMHMM)
TR10061|c1_g2_i4	serpin	1933	1	3.9e-88	0.58	1	C:extracellular space	-	no IPS match
TR10061|c1_g2_i5	serpin	1826	1	2.2e-83	0.58	1	C:extracellular space	-	no IPS match
TR10061|c1_g3_i1	protein-tyrosine sulfotransferase	2197	1	0	0.88	2	F:protein-tyrosine sulfotransferase activity; P:peptidyl-tyrosine sulfation	EC:2.8.2.20	PF13469 (PFAM); IPR027417 (G3DSA:3.40.50.GENE3D); IPR026634 (PANTHER); PTHR12788:SF6 (PANTHER); SIGNAL_PEPTIDE_C_REGION (PHOBIUS); SIGNAL_PEPTIDE (PHOBIUS); SIGNAL_PEPTIDE_H_REGION (PHOBIUS); NON_CYTOPLASMIC_DOMAIN (PHOBIUS); SIGNAL_PEPTIDE_N_REGION (PHOBIUS); PS51257 (PROSITE_PROFILES); SignalP-noTM (SIGNALP_GRAM_NEGATIVE); SignalP-TM (SIGNALP_GRAM_POSITIVE); SignalP-noTM (SIGNALP_EUK); IPR02741…
TR10061|c1_g3_i10	protein-tyrosine sulfotransferase	2128	1	0	0.88	2	F:protein-tyrosine sulfotransferase activity; P:peptidyl-tyrosine sulfation	EC:2.8.2.20	PF13469 (PFAM); IPR027417 (G3DSA:3.40.50.GENE3D); IPR026634 (PANTHER); PTHR12788:SF6 (PANTHER); SIGNAL_PEPTIDE_C_REGION (PHOBIUS); SIGNAL_PEPTIDE (PHOBIUS); SIGNAL_PEPTIDE_H_REGION (PHOBIUS); SIGNAL_PEPTIDE_N_REGION (PHOBIUS); NON_CYTOPLASMIC_DOMAIN (PHOBIUS); PS51257 (PROSITE_PROFILES); SignalP-noTM (SIGNALP_GRAM_NEGATIVE); SignalP-TM (SIGNALP_GRAM_POSITIVE); SignalP-noTM (SIGNALP_EUK); IPR02741…
TR10061|c1_g3_i11	protein-tyrosine sulfotransferase	2237	1	0	0.88	2	F:protein-tyrosine sulfotransferase activity; P:peptidyl-tyrosine sulfation	EC:2.8.2.20	no IPS match
TR10061|c1_g3_i12	protein-tyrosine sulfotransferase	2250	1	0	0.88	2	F:protein-tyrosine sulfotransferase activity; P:peptidyl-tyrosine sulfation	EC:2.8.2.20	PF13469 (PFAM); IPR027417 (G3DSA:3.40.50.GENE3D); IPR026634 (PANTHER); PTHR12788:SF6 (PANTHER); SIGNAL_PEPTIDE (PHOBIUS); SIGNAL_PEPTIDE_C_REGION (PHOBIUS); SIGNAL_PEPTIDE_N_REGION (PHOBIUS); SIGNAL_PEPTIDE_H_REGION (PHOBIUS); NON_CYTOPLASMIC_DOMAIN (PHOBIUS); PS51257 (PROSITE_PROFILES); SignalP-TM (SIGNALP_GRAM_POSITIVE); SignalP-noTM (SIGNALP_GRAM_NEGATIVE); SignalP-noTM (SIGNALP_EUK); IPR02741…
TR10061|c1_g3_i13	protein-tyrosine sulfotransferase	1139	1	1.1e-101	0.93	2	F:protein-tyrosine sulfotransferase activity; P:peptidyl-tyrosine sulfation	EC:2.8.2.20	IPR027417 (G3DSA:3.40.50.GENE3D); PF13469 (PFAM); IPR026634 (PANTHER); PTHR12788:SF6 (PANTHER); SIGNAL_PEPTIDE_C_REGION (PHOBIUS); NON_CYTOPLASMIC_DOMAIN (PHOBIUS); SIGNAL_PEPTIDE_H_REGION (PHOBIUS); SIGNAL_PEPTIDE_N_REGION (PHOBIUS); SIGNAL_PEPTIDE (PHOBIUS); PS51257 (PROSITE_PROFILES); SignalP-noTM (SIGNALP_GRAM_NEGATIVE); SignalP-TM (SIGNALP_GRAM_POSITIVE); SignalP-noTM (SIGNALP_EUK); IPR02741…
TR10061|c1_g3_i14	protein-tyrosine sulfotransferase	2174	1	0	0.88	2	F:protein-tyrosine sulfotransferase activity; P:peptidyl-tyrosine sulfation	EC:2.8.2.20	IPR027417 (G3DSA:3.40.50.GENE3D); PF13469 (PFAM); PTHR12788:SF6 (PANTHER); IPR026634 (PANTHER); SIGNAL_PEPTIDE_N_REGION (PHOBIUS); SIGNAL_PEPTIDE_H_REGION (PHOBIUS); NON_CYTOPLASMIC_DOMAIN (PHOBIUS); SIGNAL_PEPTIDE (PHOBIUS); SIGNAL_PEPTIDE_C_REGION (PHOBIUS); PS51257 (PROSITE_PROFILES); SignalP-TM (SIGNALP_GRAM_POSITIVE); SignalP-noTM (SIGNALP_EUK); SignalP-noTM (SIGNALP_GRAM_NEGATIVE); IPR02741…
TR10061|c1_g3_i15	---NA---	620	0	-	-		-	-	no IPS match
TR10061|c1_g3_i16	protein-tyrosine sulfotransferase	1453	1	9.7e-153	0.92	2	F:protein-tyrosine sulfotransferase activity; P:peptidyl-tyrosine sulfation	EC:2.8.2.20	IPR027417 (G3DSA:3.40.50.GENE3D); PF13469 (PFAM); PTHR12788:SF6 (PANTHER); IPR026634 (PANTHER); SIGNAL_PEPTIDE (PHOBIUS); NON_CYTOPLASMIC_DOMAIN (PHOBIUS); SIGNAL_PEPTIDE_N_REGION (PHOBIUS); SIGNAL_PEPTIDE_C_REGION (PHOBIUS); SIGNAL_PEPTIDE_H_REGION (PHOBIUS); PS51257 (PROSITE_PROFILES); SignalP-noTM (SIGNALP_GRAM_NEGATIVE); SignalP-TM (SIGNALP_GRAM_POSITIVE); SignalP-noTM (SIGNALP_EUK); IPR02741…
TR10061|c1_g3_i17	protein-tyrosine sulfotransferase	1123	1	8.6e-102	0.93	2	F:protein-tyrosine sulfotransferase activity; P:peptidyl-tyrosine sulfation	EC:2.8.2.20	PF13469 (PFAM); IPR027417 (G3DSA:3.40.50.GENE3D); IPR026634 (PANTHER); PTHR12788:SF6 (PANTHER); SIGNAL_PEPTIDE_C_REGION (PHOBIUS); NON_CYTOPLASMIC_DOMAIN (PHOBIUS); SIGNAL_PEPTIDE (PHOBIUS); SIGNAL_PEPTIDE_N_REGION (PHOBIUS); SIGNAL_PEPTIDE_H_REGION (PHOBIUS); PS51257 (PROSITE_PROFILES); SignalP-TM (SIGNALP_GRAM_POSITIVE); SignalP-noTM (SIGNALP_GRAM_NEGATIVE); SignalP-noTM (SIGNALP_EUK); IPR02741…
TR10061|c1_g3_i18	protein-tyrosine sulfotransferase	1127	1	9.2e-102	0.93	2	F:protein-tyrosine sulfotransferase activity; P:peptidyl-tyrosine sulfation	EC:2.8.2.20	IPR027417 (G3DSA:3.40.50.GENE3D); PF13469 (PFAM); IPR026634 (PANTHER); PTHR12788:SF6 (PANTHER); SIGNAL_PEPTIDE_C_REGION (PHOBIUS); SIGNAL_PEPTIDE_H_REGION (PHOBIUS); NON_CYTOPLASMIC_DOMAIN (PHOBIUS); SIGNAL_PEPTIDE (PHOBIUS); SIGNAL_PEPTIDE_N_REGION (PHOBIUS); PS51257 (PROSITE_PROFILES); SignalP-noTM (SIGNALP_GRAM_NEGATIVE); SignalP-TM (SIGNALP_GRAM_POSITIVE); SignalP-noTM (SIGNALP_EUK); IPR02741…
TR10061|c1_g3_i19	protein-tyrosine sulfotransferase	2232	1	0	0.88	2	F:protein-tyrosine sulfotransferase activity; P:peptidyl-tyrosine sulfation	EC:2.8.2.20	IPR027417 (G3DSA:3.40.50.GENE3D); PF13469 (PFAM); PTHR12788:SF6 (PANTHER); IPR026634 (PANTHER); SIGNAL_PEPTIDE_C_REGION (PHOBIUS); SIGNAL_PEPTIDE_H_REGION (PHOBIUS); SIGNAL_PEPTIDE_N_REGION (PHOBIUS); NON_CYTOPLASMIC_DOMAIN (PHOBIUS); SIGNAL_PEPTIDE (PHOBIUS); PS51257 (PROSITE_PROFILES); SignalP-noTM (SIGNALP_GRAM_NEGATIVE); SignalP-noTM (SIGNALP_EUK); SignalP-TM (SIGNALP_GRAM_POSITIVE); IPR02741…
TR10061|c1_g3_i2	protein-tyrosine sulfotransferase	2086	1	0	0.88	2	F:protein-tyrosine sulfotransferase activity; P:peptidyl-tyrosine sulfation	EC:2.8.2.20	no IPS match
TR10061|c1_g3_i20	protein-tyrosine sulfotransferase	1132	1	1.7e-101	0.93	2	F:protein-tyrosine sulfotransferase activity; P:peptidyl-tyrosine sulfation	EC:2.8.2.20	PF13469 (PFAM); IPR027417 (G3DSA:3.40.50.GENE3D); IPR026634 (PANTHER); PTHR12788:SF6 (PANTHER); SIGNAL_PEPTIDE_H_REGION (PHOBIUS); NON_CYTOPLASMIC_DOMAIN (PHOBIUS); SIGNAL_PEPTIDE_N_REGION (PHOBIUS); SIGNAL_PEPTIDE_C_REGION (PHOBIUS); SIGNAL_PEPTIDE (PHOBIUS); PS51257 (PROSITE_PROFILES); SignalP-noTM (SIGNALP_GRAM_NEGATIVE); SignalP-TM (SIGNALP_GRAM_POSITIVE); SignalP-noTM (SIGNALP_EUK); IPR02741…
TR10061|c1_g3_i21	---NA---	498	0	-	-		-	-	CYTOPLASMIC_DOMAIN (PHOBIUS); NON_CYTOPLASMIC_DOMAIN (PHOBIUS); TRANSMEMBRANE (PHOBIUS)
TR10061|c1_g3_i22	protein-tyrosine sulfotransferase	1376	1	6.7e-153	0.92	2	F:protein-tyrosine sulfotransferase activity; P:peptidyl-tyrosine sulfation	EC:2.8.2.20	PF13469 (PFAM); IPR027417 (G3DSA:3.40.50.GENE3D); IPR026634 (PANTHER); PTHR12788:SF6 (PANTHER); NON_CYTOPLASMIC_DOMAIN (PHOBIUS); SIGNAL_PEPTIDE (PHOBIUS); SIGNAL_PEPTIDE_C_REGION (PHOBIUS); SIGNAL_PEPTIDE_H_REGION (PHOBIUS); SIGNAL_PEPTIDE_N_REGION (PHOBIUS); PS51257 (PROSITE_PROFILES); SignalP-noTM (SIGNALP_EUK); SignalP-noTM (SIGNALP_GRAM_NEGATIVE); SignalP-TM (SIGNALP_GRAM_POSITIVE); IPR02741…
TR10061|c1_g3_i3	protein-tyrosine sulfotransferase	2223	1	0	0.88	2	F:protein-tyrosine sulfotransferase activity; P:peptidyl-tyrosine sulfation	EC:2.8.2.20	NON_CYTOPLASMIC_DOMAIN (PHOBIUS); SIGNAL_PEPTIDE_N_REGION (PHOBIUS); SIGNAL_PEPTIDE (PHOBIUS); SIGNAL_PEPTIDE_H_REGION (PHOBIUS); SIGNAL_PEPTIDE_C_REGION (PHOBIUS)
TR10061|c1_g3_i4	protein-tyrosine sulfotransferase	1111	1	7.5e-102	0.93	2	F:protein-tyrosine sulfotransferase activity; P:peptidyl-tyrosine sulfation	EC:2.8.2.20	PF13469 (PFAM); IPR027417 (G3DSA:3.40.50.GENE3D); PTHR12788:SF6 (PANTHER); IPR026634 (PANTHER); SIGNAL_PEPTIDE_H_REGION (PHOBIUS); SIGNAL_PEPTIDE_C_REGION (PHOBIUS); SIGNAL_PEPTIDE_N_REGION (PHOBIUS); NON_CYTOPLASMIC_DOMAIN (PHOBIUS); SIGNAL_PEPTIDE (PHOBIUS); PS51257 (PROSITE_PROFILES); SignalP-TM (SIGNALP_GRAM_POSITIVE); SignalP-noTM (SIGNALP_EUK); SignalP-noTM (SIGNALP_GRAM_NEGATIVE); IPR02741…
TR10061|c1_g3_i5	protein-tyrosine sulfotransferase	2184	1	0	0.88	2	F:protein-tyrosine sulfotransferase activity; P:peptidyl-tyrosine sulfation	EC:2.8.2.20	no IPS match
TR10061|c1_g3_i6	protein-tyrosine sulfotransferase	2164	1	0	0.88	2	F:protein-tyrosine sulfotransferase activity; P:peptidyl-tyrosine sulfation	EC:2.8.2.20	SIGNAL_PEPTIDE (PHOBIUS); SIGNAL_PEPTIDE_N_REGION (PHOBIUS); NON_CYTOPLASMIC_DOMAIN (PHOBIUS); SIGNAL_PEPTIDE_C_REGION (PHOBIUS); SIGNAL_PEPTIDE_H_REGION (PHOBIUS)
TR10061|c1_g3_i7	protein-tyrosine sulfotransferase	2236	1	0	0.88	2	F:protein-tyrosine sulfotransferase activity; P:peptidyl-tyrosine sulfation	EC:2.8.2.20	PF13469 (PFAM); IPR027417 (G3DSA:3.40.50.GENE3D); IPR026634 (PANTHER); PTHR12788:SF6 (PANTHER); SIGNAL_PEPTIDE (PHOBIUS); SIGNAL_PEPTIDE_N_REGION (PHOBIUS); SIGNAL_PEPTIDE_C_REGION (PHOBIUS); NON_CYTOPLASMIC_DOMAIN (PHOBIUS); SIGNAL_PEPTIDE_H_REGION (PHOBIUS); PS51257 (PROSITE_PROFILES); SignalP-noTM (SIGNALP_EUK); SignalP-noTM (SIGNALP_GRAM_NEGATIVE); SignalP-TM (SIGNALP_GRAM_POSITIVE); IPR02741…
TR10061|c1_g3_i8	protein-tyrosine sulfotransferase	2115	1	0	0.88	2	F:protein-tyrosine sulfotransferase activity; P:peptidyl-tyrosine sulfation	EC:2.8.2.20	NON_CYTOPLASMIC_DOMAIN (PHOBIUS); SIGNAL_PEPTIDE_N_REGION (PHOBIUS); SIGNAL_PEPTIDE_C_REGION (PHOBIUS); SIGNAL_PEPTIDE (PHOBIUS); SIGNAL_PEPTIDE_H_REGION (PHOBIUS)
TR10061|c1_g3_i9	protein-tyrosine sulfotransferase	2099	1	0	0.88	2	F:protein-tyrosine sulfotransferase activity; P:peptidyl-tyrosine sulfation	EC:2.8.2.20	PF13469 (PFAM); IPR027417 (G3DSA:3.40.50.GENE3D); IPR026634 (PANTHER); PTHR12788:SF6 (PANTHER); SIGNAL_PEPTIDE_C_REGION (PHOBIUS); SIGNAL_PEPTIDE (PHOBIUS); SIGNAL_PEPTIDE_H_REGION (PHOBIUS); SIGNAL_PEPTIDE_N_REGION (PHOBIUS); NON_CYTOPLASMIC_DOMAIN (PHOBIUS); PS51257 (PROSITE_PROFILES); SignalP-noTM (SIGNALP_EUK); SignalP-noTM (SIGNALP_GRAM_NEGATIVE); SignalP-TM (SIGNALP_GRAM_POSITIVE); IPR02741…
TR10061|c1_g4_i1	---NA---	380	0	-	-		-	-	SIGNAL_PEPTIDE_C_REGION (PHOBIUS); NON_CYTOPLASMIC_DOMAIN (PHOBIUS); SIGNAL_PEPTIDE_H_REGION (PHOBIUS); SIGNAL_PEPTIDE (PHOBIUS); SIGNAL_PEPTIDE_N_REGION (PHOBIUS); SignalP-noTM (SIGNALP_EUK)
TR10061|c1_g4_i2	---NA---	399	0	-	-		-	-	SIGNAL_PEPTIDE_H_REGION (PHOBIUS); SIGNAL_PEPTIDE_N_REGION (PHOBIUS); SIGNAL_PEPTIDE_C_REGION (PHOBIUS); SIGNAL_PEPTIDE (PHOBIUS); NON_CYTOPLASMIC_DOMAIN (PHOBIUS); SignalP-noTM (SIGNALP_EUK)
TR10061|c1_g4_i3	---NA---	452	0	-	-		-	-	no IPS match
TR10062|c0_g1_i1	---NA---	277	0	-	-		-	-	no IPS match
TR10062|c0_g2_i1	---NA---	506	0	-	-		-	-	no IPS match
TR10062|c0_g2_i2	---NA---	998	0	-	-		-	-	no IPS match
TR10062|c0_g2_i3	---NA---	306	0	-	-		-	-	no IPS match
TR10062|c0_g2_i4	cytochrome b5	1357	1	7.9e-27	0.81	2	F:heme binding; F:metal ion binding	-	no IPS match
TR10062|c0_g2_i5	cytochrome b5	963	1	4.5e-49	0.84	2	F:heme binding; F:metal ion binding	-	no IPS match
TR10062|c0_g2_i6	cytochrome b5	3112	1	2.5e-20	0.91	2	F:heme binding; F:metal ion binding	-	IPR001199 (PRINTS); IPR001199 (PFAM); IPR001199 (G3DSA:3.10.120.GENE3D); PTHR19359 (PANTHER); PTHR19359:SF37 (PANTHER); IPR001199 (PROSITE_PROFILES); IPR001199 (SUPERFAMILY)
TR10062|c0_g2_i7	cytochrome b5	3306	1	2.2e-30	0.88	2	F:heme binding; F:metal ion binding	-	no IPS match
TR10062|c0_g2_i8	cytochrome b5	2921	1	9.9e-51	0.89	2	F:heme binding; F:metal ion binding	-	TRANSMEMBRANE (PHOBIUS); NON_CYTOPLASMIC_DOMAIN (PHOBIUS); CYTOPLASMIC_DOMAIN (PHOBIUS); TMhelix (TMHMM)
TR10062|c0_g3_i1	---NA---	277	0	-	-		-	-	no IPS match
TR10062|c0_g4_i1	---NA---	277	0	-	-		-	-	no IPS match
TR10062|c0_g5_i1	---NA---	277	0	-	-		-	-	no IPS match
TR10062|c0_g6_i1	---NA---	240	0	-	-		-	-	no IPS match
TR10062|c0_g7_i1	---NA---	253	0	-	-		-	-	no IPS match
TR10062|c0_g8_i1	---NA---	314	0	-	-		-	-	no IPS match
TR10062|c0_g8_i2	---NA---	243	0	-	-		-	-	no IPS match
TR10062|c0_g8_i3	---NA---	304	0	-	-		-	-	no IPS match
TR10063|c0_g1_i1	---NA---	258	0	-	-		-	-	no IPS match
TR10063|c0_g2_i1	PREDICTED: uncharacterized protein LOC105452470 isoform X5	570	1	6.2e-06	0.71	0	-	-	no IPS match
TR10063|c0_g2_i2	PREDICTED: uncharacterized protein LOC105452470 isoform X6	547	1	3.7e-07	0.71	0	-	-	no IPS match
TR10063|c0_g2_i3	---NA---	380	0	-	-		-	-	no IPS match
TR10063|c0_g2_i4	PREDICTED: uncharacterized protein LOC105452470 isoform X3	341	1	6.1e-06	0.71	0	-	-	no IPS match
TR10063|c0_g2_i5	PREDICTED: uncharacterized protein LOC105452470 isoform X6	231	1	5.3e-08	0.71	0	-	-	no IPS match
TR10064|c0_g1_i1	isoleucine--trna cytoplasmic	3893	1	0	0.86	8	C:cytoplasm; F:aminoacyl-tRNA editing activity; F:isoleucine-tRNA ligase activity; F:ATP binding; P:isoleucyl-tRNA aminoacylation; P:isoleucine biosynthetic process; P:leucine biosynthetic process; P:valine biosynthetic process	EC:6.1.1.5; EC:6.1.1; EC:3.1.1.1	IPR002301 (PRINTS); IPR002301 (TIGRFAM); IPR002300 (PFAM); IPR014729 (G3DSA:3.40.50.GENE3D); IPR009008 (G3DSA:3.90.740.GENE3D); IPR009080 (G3DSA:1.10.730.GENE3D); IPR013155 (PFAM); PTHR11946 (PANTHER); PTHR11946:SF73 (PANTHER); PTHR11946:SF73 (PANTHER); PTHR11946 (PANTHER); IPR001412 (PROSITE_PATTERNS); IPR023586 (HAMAP); IPR009008 (SUPERFAMILY); SSF52374 (SUPERFAMILY); IPR009080 (SUPERFAMILY)
TR10065|c0_g1_i1	transposable element tc3 partial	1505	1	2.4e-83	0.62	0	-	-	Coil (COILS); PTHR23022 (PANTHER); PTHR23022:SF10 (PANTHER)
TR10065|c0_g1_i10	transposable element tc3 partial	1715	1	1.6e-82	0.62	0	-	-	Coil (COILS); PTHR23022:SF10 (PANTHER); PTHR23022 (PANTHER)
TR10065|c0_g1_i11	transposable element tc3 partial	1694	1	1.3e-82	0.62	0	-	-	Coil (COILS); PTHR23022 (PANTHER); PTHR23022:SF10 (PANTHER)
TR10065|c0_g1_i12	transposable element tc3 partial	1821	1	3.7e-82	0.62	0	-	-	Coil (COILS); PTHR23022:SF10 (PANTHER); PTHR23022 (PANTHER)
TR10065|c0_g1_i13	PREDICTED: uncharacterized protein LOC105560328	1462	1	3.6e-85	0.57	0	-	-	Coil (COILS); PTHR23022 (PANTHER); NON_CYTOPLASMIC_DOMAIN (PHOBIUS); CYTOPLASMIC_DOMAIN (PHOBIUS); TRANSMEMBRANE (PHOBIUS)
TR10065|c0_g1_i14	PREDICTED: uncharacterized protein LOC105560328	1441	1	8.4e-90	0.6	0	-	-	Coil (COILS); IPR032135 (PFAM); PTHR23022:SF10 (PANTHER); PTHR23022 (PANTHER)
TR10065|c0_g1_i2	---NA---	294	0	-	-		-	-	no IPS match
TR10065|c0_g1_i3	transposable element tc3 partial	1721	1	1.6e-82	0.62	0	-	-	Coil (COILS); PTHR23022:SF10 (PANTHER); PTHR23022 (PANTHER)
TR10065|c0_g1_i4	hypothetical protein X777_00501	530	1	2.9e-18	0.47	0	-	-	no IPS match
TR10065|c0_g1_i5	transposable element tc3 partial	1656	1	9.4e-83	0.62	0	-	-	Coil (COILS); PTHR23022:SF10 (PANTHER); PTHR23022 (PANTHER)
TR10065|c0_g1_i6	---NA---	334	0	-	-		-	-	no IPS match
TR10065|c0_g1_i7	transposable element tc3 partial	1665	1	1e-82	0.62	0	-	-	Coil (COILS); PTHR23022 (PANTHER); PTHR23022:SF10 (PANTHER)
TR10065|c0_g1_i8	transposable element tc3 partial	1717	1	1.6e-82	0.62	0	-	-	Coil (COILS); PTHR23022:SF10 (PANTHER); PTHR23022 (PANTHER)
TR10065|c0_g1_i9	transposable element tc3 partial	1802	1	3.2e-82	0.62	0	-	-	Coil (COILS); PTHR23022 (PANTHER); PTHR23022:SF10 (PANTHER)
TR10066|c0_g1_i1	dna repair endonuclease xpf	3072	1	0	0.78	1	P:nucleic acid metabolic process	-	no IPS match
TR10066|c0_g1_i2	dna repair endonuclease xpf	3139	1	0	0.78	1	P:nucleic acid metabolic process	-	no IPS match
TR10066|c0_g1_i3	dna repair endonuclease xpf	990	1	9.5e-118	0.86	4	F:DNA binding; F:nuclease activity; P:DNA metabolic process; P:nucleic acid phosphodiester bond hydrolysis	EC:3.1	Coil (COILS); PTHR10150 (PANTHER)
TR10067|c0_g1_i1	transcription factor cp2-like protein 1	4054	1	0	0.72	0	-	-	IPR013761 (G3DSA:1.10.150.GENE3D); IPR007604 (PFAM); PTHR11037 (PANTHER); PTHR11037:SF20 (PANTHER); PTHR11037 (PANTHER); PTHR11037:SF20 (PANTHER); IPR013761 (SUPERFAMILY)
TR10067|c0_g1_i2	transcription factor cp2-like protein 1	3925	1	0	0.72	0	-	-	IPR007604 (PFAM); IPR013761 (G3DSA:1.10.150.GENE3D); PTHR11037:SF20 (PANTHER); PTHR11037 (PANTHER); PTHR11037:SF20 (PANTHER); PTHR11037 (PANTHER); IPR013761 (SUPERFAMILY)
TR10067|c0_g1_i3	transcription factor cp2-like protein 1	4038	1	0	0.72	0	-	-	IPR013761 (G3DSA:1.10.150.GENE3D); IPR007604 (PFAM); PTHR11037:SF20 (PANTHER); PTHR11037:SF20 (PANTHER); PTHR11037 (PANTHER); IPR013761 (SUPERFAMILY)
TR10067|c0_g1_i4	transcription factor cp2-like protein 1	1793	1	0	0.75	0	-	-	IPR007604 (PFAM); PTHR11037 (PANTHER); PTHR11037:SF20 (PANTHER)
TR10067|c0_g1_i5	---NA---	309	0	-	-		-	-	no IPS match
TR10067|c0_g1_i6	transcription factor cp2-like protein 1	3941	1	0	0.72	0	-	-	IPR007604 (PFAM); IPR013761 (G3DSA:1.10.150.GENE3D); PTHR11037:SF20 (PANTHER); PTHR11037 (PANTHER); IPR013761 (SUPERFAMILY)
TR10067|c0_g1_i7	transcription factor cp2-like protein 1	1526	1	0	0.75	0	-	-	IPR007604 (PFAM); PTHR11037 (PANTHER); PTHR11037:SF20 (PANTHER)
TR10067|c0_g2_i1	hypothetical protein D910_09787	1960	1	2.6e-112	0.66	2	F:catalytic activity; F:zinc ion binding	-	G3DSA:3.40.140.10 (GENE3D); IPR002125 (PFAM); PTHR11079:SF3 (PANTHER); PTHR11079 (PANTHER); PTHR11079:SF3 (PANTHER); IPR002125 (PROSITE_PROFILES); IPR016193 (SUPERFAMILY)
TR10068|c0_g1_i1	PREDICTED: uncharacterized protein LOC105453629	6038	1	0	0.59	0	-	-	IPR005312 (PFAM); IPR008737 (PFAM); IPR008042 (PFAM); PTHR22955:SF3 (PANTHER); PTHR22955 (PANTHER); SSF56672 (SUPERFAMILY)
TR10068|c1_g1_i1	PREDICTED: uncharacterized protein LOC105453629	367	1	8e-40	0.77	0	-	-	IPR008042 (PFAM); PTHR22955 (PANTHER); PTHR22955:SF29 (PANTHER)
TR10069|c0_g1_i1	hypothetical protein TcasGA2_TC004225	4023	1	0	0.67	3	F:RNA binding; F:RNA-directed DNA polymerase activity; P:RNA-dependent DNA replication	EC:2.7.7.49	IPR003286 (PRINTS); IPR000477 (PFAM); PTHR19446 (PANTHER); PTHR19446:SF352 (PANTHER); IPR000477 (PROSITE_PROFILES); SSF56672 (SUPERFAMILY)
TR10069|c0_g1_i2	---NA---	333	0	-	-		-	-	no IPS match
TR10069|c0_g1_i3	hypothetical protein TcasGA2_TC016101	1482	1	1.3e-117	0.7	3	F:RNA binding; F:RNA-directed DNA polymerase activity; P:RNA-dependent DNA replication	EC:2.7.7.49	IPR003286 (PRINTS); IPR000477 (PFAM); PTHR19446:SF352 (PANTHER); PTHR19446 (PANTHER); IPR000477 (PROSITE_PROFILES); SSF56672 (SUPERFAMILY)
TR10069|c0_g1_i4	hypothetical protein TcasGA2_TC004225	1941	1	9.2e-147	0.67	3	F:RNA binding; F:RNA-directed DNA polymerase activity; P:RNA-dependent DNA replication	EC:2.7.7.49	IPR003286 (PRINTS); IPR000477 (PFAM); PTHR19446 (PANTHER); PTHR19446:SF352 (PANTHER); IPR000477 (PROSITE_PROFILES); SSF56672 (SUPERFAMILY)
TR10069|c0_g2_i1	vesicular glutamate transporter -like	349	1	3.7e-19	0.82	0	-	-	no IPS match
TR1006|c0_g1_i1	---NA---	335	0	-	-		-	-	SIGNAL_PEPTIDE (PHOBIUS); SIGNAL_PEPTIDE_N_REGION (PHOBIUS); NON_CYTOPLASMIC_DOMAIN (PHOBIUS); SIGNAL_PEPTIDE_C_REGION (PHOBIUS); SIGNAL_PEPTIDE_H_REGION (PHOBIUS)
TR1006|c0_g2_i1	---NA---	422	0	-	-		-	-	NON_CYTOPLASMIC_DOMAIN (PHOBIUS); SIGNAL_PEPTIDE_C_REGION (PHOBIUS); SIGNAL_PEPTIDE (PHOBIUS); SIGNAL_PEPTIDE_H_REGION (PHOBIUS); SIGNAL_PEPTIDE_N_REGION (PHOBIUS)
TR10070|c0_g1_i1	---NA---	518	0	-	-		-	-	CYTOPLASMIC_DOMAIN (PHOBIUS); NON_CYTOPLASMIC_DOMAIN (PHOBIUS); TRANSMEMBRANE (PHOBIUS); SignalP-TM (SIGNALP_GRAM_POSITIVE); TMhelix (TMHMM)
TR10070|c0_g1_i2	---NA---	502	0	-	-		-	-	SIGNAL_PEPTIDE_H_REGION (PHOBIUS); SIGNAL_PEPTIDE_N_REGION (PHOBIUS); SIGNAL_PEPTIDE_C_REGION (PHOBIUS); SIGNAL_PEPTIDE (PHOBIUS); NON_CYTOPLASMIC_DOMAIN (PHOBIUS)
TR10070|c0_g2_i1	hypothetical protein TcasGA2_TC006780	2254	1	1.9e-55	0.64	0	-	-	no IPS match
TR10070|c0_g2_i2	hypothetical protein TcasGA2_TC006780	2653	1	3.9e-55	0.64	0	-	-	no IPS match
TR10070|c0_g2_i3	hypothetical protein TcasGA2_TC006780	2632	1	3.8e-55	0.64	0	-	-	no IPS match
TR10070|c0_g2_i4	hypothetical protein TcasGA2_TC006780	2267	1	2e-55	0.64	0	-	-	no IPS match
TR10070|c0_g2_i5	---NA---	252	0	-	-		-	-	no IPS match
TR10071|c0_g1_i1	histone-lysine n-methyltransferase suv4-20	3270	1	0	0.76	3	F:protein binding; F:histone methyltransferase activity (H4-K20 specific); P:histone H4-K20 trimethylation	EC:2.1.1.43; EC:2.1.1	Coil (COILS); IPR001214 (SMART); G3DSA:2.170.270.10 (GENE3D); IPR001214 (PFAM); PTHR12977 (PANTHER); IPR025790 (PROSITE_PROFILES); IPR001214 (PROSITE_PROFILES); SSF82199 (SUPERFAMILY)
TR10071|c0_g1_i10	histone-lysine n-methyltransferase suv4-20	3128	1	0	0.76	3	F:protein binding; F:histone methyltransferase activity (H4-K20 specific); P:histone H4-K20 trimethylation	EC:2.1.1.43; EC:2.1.1	Coil (COILS); IPR001214 (SMART); IPR001214 (PFAM); G3DSA:2.170.270.10 (GENE3D); PTHR12977 (PANTHER); IPR001214 (PROSITE_PROFILES); IPR025790 (PROSITE_PROFILES); SSF82199 (SUPERFAMILY)
TR10071|c0_g1_i2	histone-lysine n-methyltransferase suv4-20	4374	1	0	0.76	2	F:histone methyltransferase activity (H4-K20 specific); P:histone H4-K20 trimethylation	-	no IPS match
TR10071|c0_g1_i3	histone-lysine n-methyltransferase suv4-20	4662	1	0	0.76	2	F:histone methyltransferase activity (H4-K20 specific); P:histone H4-K20 trimethylation	-	no IPS match
TR10071|c0_g1_i4	histone-lysine n-methyltransferase suv4-20	4251	1	0	0.76	2	F:histone methyltransferase activity (H4-K20 specific); P:histone H4-K20 trimethylation	-	no IPS match
TR10071|c0_g1_i5	histone-lysine n-methyltransferase suv4-20	3251	1	0	0.76	3	F:protein binding; F:histone methyltransferase activity (H4-K20 specific); P:histone H4-K20 trimethylation	EC:2.1.1.43; EC:2.1.1	Coil (COILS); IPR001214 (SMART); G3DSA:2.170.270.10 (GENE3D); IPR001214 (PFAM); PTHR12977 (PANTHER); IPR025790 (PROSITE_PROFILES); IPR001214 (PROSITE_PROFILES); SSF82199 (SUPERFAMILY)
TR10071|c0_g1_i6	---NA---	405	0	-	-		-	-	no IPS match
TR10071|c0_g1_i7	histone-lysine n-methyltransferase suv4-20	4644	1	0	0.85	3	F:protein binding; F:histone methyltransferase activity (H4-K20 specific); P:histone H4-K20 trimethylation	EC:2.1.1.43; EC:2.1.1	IPR001214 (SMART); G3DSA:2.170.270.10 (GENE3D); IPR001214 (PFAM); PTHR12977 (PANTHER); IPR001214 (PROSITE_PROFILES); IPR025790 (PROSITE_PROFILES); SSF82199 (SUPERFAMILY)
TR10071|c0_g1_i8	histone-lysine n-methyltransferase suv4-20	4393	1	0	0.76	2	F:histone methyltransferase activity (H4-K20 specific); P:histone H4-K20 trimethylation	-	no IPS match
TR10071|c0_g1_i9	histone-lysine n-methyltransferase suv4-20	4753	1	0	0.76	2	F:histone methyltransferase activity (H4-K20 specific); P:histone H4-K20 trimethylation	-	no IPS match
TR10072|c0_g1_i1	---NA---	2964	0	-	-		-	-	no IPS match
TR10072|c0_g1_i2	---NA---	2981	0	-	-		-	-	no IPS match
TR10072|c0_g1_i3	---NA---	1265	0	-	-		-	-	no IPS match
TR10073|c0_g1_i1	---NA---	1202	0	-	-		-	-	no IPS match
TR10073|c0_g2_i1	---NA---	1201	0	-	-		-	-	no IPS match
TR10073|c1_g1_i1	---NA---	4168	0	-	-		-	-	TRANSMEMBRANE (PHOBIUS); NON_CYTOPLASMIC_DOMAIN (PHOBIUS); CYTOPLASMIC_DOMAIN (PHOBIUS); TMhelix (TMHMM)
TR10073|c1_g1_i2	---NA---	4167	0	-	-		-	-	CYTOPLASMIC_DOMAIN (PHOBIUS); NON_CYTOPLASMIC_DOMAIN (PHOBIUS); TRANSMEMBRANE (PHOBIUS); TMhelix (TMHMM)
TR10073|c2_g1_i1	---NA---	258	0	-	-		-	-	no IPS match
TR10073|c2_g2_i1	---NA---	274	0	-	-		-	-	no IPS match
TR10073|c2_g3_i1	---NA---	774	0	-	-		-	-	no IPS match
TR10073|c2_g4_i1	---NA---	416	0	-	-		-	-	no IPS match
TR10073|c2_g4_i2	---NA---	523	0	-	-		-	-	no IPS match
TR10073|c2_g5_i1	---NA---	239	0	-	-		-	-	SignalP-noTM (SIGNALP_EUK)
TR10073|c2_g6_i1	---NA---	240	0	-	-		-	-	SignalP-noTM (SIGNALP_EUK)
TR10073|c3_g1_i1	---NA---	1665	0	-	-		-	-	Coil (COILS)
TR10073|c3_g1_i2	PREDICTED: uncharacterized protein LOC103312623	2903	1	2.7e-22	0.65	1	F:structural constituent of cuticle	-	Coil (COILS); IPR000618 (PFAM); PTHR12236 (PANTHER); IPR031311 (PROSITE_PATTERNS); SIGNAL_PEPTIDE_H_REGION (PHOBIUS); SIGNAL_PEPTIDE_N_REGION (PHOBIUS); NON_CYTOPLASMIC_DOMAIN (PHOBIUS); SIGNAL_PEPTIDE (PHOBIUS); SIGNAL_PEPTIDE_C_REGION (PHOBIUS); IPR000618 (PROSITE_PROFILES); SignalP-noTM (SIGNALP_EUK)
TR10073|c4_g1_i1	---NA---	735	0	-	-		-	-	no IPS match
TR10074|c0_g1_i1	---NA---	299	0	-	-		-	-	NON_CYTOPLASMIC_DOMAIN (PHOBIUS); CYTOPLASMIC_DOMAIN (PHOBIUS); TRANSMEMBRANE (PHOBIUS); TMhelix (TMHMM)
TR10074|c0_g2_i1	---NA---	299	0	-	-		-	-	TRANSMEMBRANE (PHOBIUS); NON_CYTOPLASMIC_DOMAIN (PHOBIUS); CYTOPLASMIC_DOMAIN (PHOBIUS); TMhelix (TMHMM)
TR10074|c0_g3_i1	---NA---	275	0	-	-		-	-	no IPS match
TR10074|c0_g4_i1	---NA---	276	0	-	-		-	-	no IPS match
TR10074|c0_g5_i1	troponin i isoform x10	1736	1	8e-85	0.96	1	C:troponin complex	-	Coil (COILS); Coil (COILS); G3DSA:1.20.5.350 (GENE3D); IPR001978 (PFAM); PTHR13738 (PANTHER); SSF90250 (SUPERFAMILY)
TR10074|c0_g5_i10	troponin i isoform x10	2205	1	3e-89	1	1	C:troponin complex	-	Coil (COILS); Coil (COILS); G3DSA:1.20.5.350 (GENE3D); IPR001978 (PFAM); PTHR13738 (PANTHER); SSF90250 (SUPERFAMILY)
TR10074|c0_g5_i11	troponin i isoform x10	1150	1	1.7e-79	0.93	1	C:troponin complex	-	Coil (COILS); Coil (COILS); Coil (COILS); Coil (COILS); G3DSA:1.20.5.350 (GENE3D); IPR001978 (PFAM); PTHR13738 (PANTHER); SSF90250 (SUPERFAMILY)
TR10074|c0_g5_i12	---NA---	1322	0	-	-		-	-	no IPS match
TR10074|c0_g5_i13	unknown	2378	1	5.6e-66	0.93	1	C:troponin complex	-	Coil (COILS); Coil (COILS); Coil (COILS); Coil (COILS); G3DSA:1.20.5.350 (GENE3D); IPR001978 (PFAM); PTHR13738 (PANTHER); SSF90250 (SUPERFAMILY)
TR10074|c0_g5_i14	troponin i isoform x10	2266	1	1.9e-70	0.96	1	C:troponin complex	-	Coil (COILS); Coil (COILS); IPR001978 (PFAM); G3DSA:1.20.5.350 (GENE3D); PTHR13738 (PANTHER); SSF90250 (SUPERFAMILY)
TR10074|c0_g5_i15	troponin i isoform x5	1964	1	7.5e-74	0.93	1	C:troponin complex	-	Coil (COILS); Coil (COILS); Coil (COILS); Coil (COILS); G3DSA:1.20.5.350 (GENE3D); IPR001978 (PFAM); PTHR13738 (PANTHER); SSF90250 (SUPERFAMILY)
TR10074|c0_g5_i16	---NA---	689	0	-	-		-	-	G3DSA:1.20.5.350 (GENE3D)
TR10074|c0_g5_i17	---NA---	726	0	-	-		-	-	TMhelix (TMHMM)
TR10074|c0_g5_i18	troponin i isoform x5	2012	1	1.4e-73	0.93	1	C:troponin complex	-	Coil (COILS); Coil (COILS); Coil (COILS); Coil (COILS); G3DSA:1.20.5.350 (GENE3D); IPR001978 (PFAM); PTHR13738 (PANTHER); SSF90250 (SUPERFAMILY)
TR10074|c0_g5_i19	tropomyosin- isoforms 33 34 isoform x3	583	1	1.5e-27	1	1	C:troponin complex	-	IPR001978 (PFAM); G3DSA:1.20.5.350 (GENE3D); PTHR13738 (PANTHER); SSF90250 (SUPERFAMILY)
TR10074|c0_g5_i2	hypothetical protein AMK59_2845, partial	2212	1	4.7e-09	1	0	-	-	CYTOPLASMIC_DOMAIN (PHOBIUS); NON_CYTOPLASMIC_DOMAIN (PHOBIUS); TRANSMEMBRANE (PHOBIUS); TRANSMEMBRANE (PHOBIUS); CYTOPLASMIC_DOMAIN (PHOBIUS); TRANSMEMBRANE (PHOBIUS); NON_CYTOPLASMIC_DOMAIN (PHOBIUS); TMhelix (TMHMM); TMhelix (TMHMM)
TR10074|c0_g5_i20	unknown	2426	1	1.2e-65	0.93	1	C:troponin complex	-	Coil (COILS); Coil (COILS); Coil (COILS); Coil (COILS); IPR001978 (PFAM); G3DSA:1.20.5.350 (GENE3D); PTHR13738 (PANTHER); SSF90250 (SUPERFAMILY)
TR10074|c0_g5_i21	troponin i isoform x10	1198	1	5.9e-79	0.93	1	C:troponin complex	-	Coil (COILS); Coil (COILS); Coil (COILS); Coil (COILS); IPR001978 (PFAM); G3DSA:1.20.5.350 (GENE3D); PTHR13738 (PANTHER); SSF90250 (SUPERFAMILY)
TR10074|c0_g5_i22	---NA---	968	0	-	-		-	-	no IPS match
TR10074|c0_g5_i3	troponin i isoform x10	2089	1	1.3e-89	1	1	C:troponin complex	-	Coil (COILS); Coil (COILS); G3DSA:1.20.5.350 (GENE3D); IPR001978 (PFAM); PTHR13738 (PANTHER); SSF90250 (SUPERFAMILY)
TR10074|c0_g5_i4	unknown	2619	1	1.1e-65	0.93	1	C:troponin complex	-	Coil (COILS); Coil (COILS); Coil (COILS); Coil (COILS); G3DSA:1.20.5.350 (GENE3D); IPR001978 (PFAM); PTHR13738 (PANTHER); SSF90250 (SUPERFAMILY)
TR10074|c0_g5_i5	troponin i isoform x9	1038	1	1.4e-77	0.95	1	C:troponin complex	-	Coil (COILS); Coil (COILS); Coil (COILS); Coil (COILS); G3DSA:1.20.5.350 (GENE3D); IPR001978 (PFAM); PTHR13738 (PANTHER); SSF90250 (SUPERFAMILY)
TR10074|c0_g5_i6	troponin i isoform x10	1038	1	2.6e-91	0.96	1	C:troponin complex	-	Coil (COILS); Coil (COILS); IPR001978 (PFAM); G3DSA:1.20.5.350 (GENE3D); PTHR13738 (PANTHER); SSF90250 (SUPERFAMILY)
TR10074|c0_g5_i7	troponin i isoform x10	1852	1	2.1e-84	0.96	1	C:troponin complex	-	Coil (COILS); Coil (COILS); IPR001978 (PFAM); G3DSA:1.20.5.350 (GENE3D); PTHR13738 (PANTHER); SSF90250 (SUPERFAMILY)
TR10074|c0_g5_i8	---NA---	359	0	-	-		-	-	no IPS match
TR10074|c0_g5_i9	---NA---	660	0	-	-		-	-	no IPS match
TR10074|c0_g6_i1	---NA---	801	0	-	-		-	-	no IPS match
TR10074|c0_g7_i1	---NA---	673	0	-	-		-	-	no IPS match
TR10074|c0_g7_i2	---NA---	1775	0	-	-		-	-	no IPS match
TR10074|c0_g7_i3	---NA---	1691	0	-	-		-	-	no IPS match
TR10074|c0_g7_i4	---NA---	2165	0	-	-		-	-	no IPS match
TR10074|c0_g7_i5	---NA---	1821	0	-	-		-	-	no IPS match
TR10074|c0_g7_i6	---NA---	1748	0	-	-		-	-	no IPS match
TR10074|c0_g8_i1	troponin ib	595	1	2.7e-09	0.85	1	C:troponin complex	-	no IPS match
TR10075|c9_g1_i1	---NA---	283	0	-	-		-	-	no IPS match
TR10075|c9_g1_i10	---NA---	239	0	-	-		-	-	no IPS match
TR10075|c9_g1_i11	---NA---	360	0	-	-		-	-	TRANSMEMBRANE (PHOBIUS); NON_CYTOPLASMIC_DOMAIN (PHOBIUS); CYTOPLASMIC_DOMAIN (PHOBIUS)
TR10075|c9_g1_i2	---NA---	309	0	-	-		-	-	SIGNAL_PEPTIDE (PHOBIUS); SIGNAL_PEPTIDE_H_REGION (PHOBIUS); SIGNAL_PEPTIDE_N_REGION (PHOBIUS); NON_CYTOPLASMIC_DOMAIN (PHOBIUS); SIGNAL_PEPTIDE_C_REGION (PHOBIUS); TRANSMEMBRANE (PHOBIUS); CYTOPLASMIC_DOMAIN (PHOBIUS); TMhelix (TMHMM); TMhelix (TMHMM)
TR10075|c9_g1_i3	---NA---	372	0	-	-		-	-	CYTOPLASMIC_DOMAIN (PHOBIUS); TRANSMEMBRANE (PHOBIUS); NON_CYTOPLASMIC_DOMAIN (PHOBIUS)
TR10075|c9_g1_i4	---NA---	326	0	-	-		-	-	NON_CYTOPLASMIC_DOMAIN (PHOBIUS); TRANSMEMBRANE (PHOBIUS); CYTOPLASMIC_DOMAIN (PHOBIUS)
TR10075|c9_g1_i5	---NA---	243	0	-	-		-	-	CYTOPLASMIC_DOMAIN (PHOBIUS); NON_CYTOPLASMIC_DOMAIN (PHOBIUS); TRANSMEMBRANE (PHOBIUS); TMhelix (TMHMM)
TR10075|c9_g1_i6	---NA---	316	0	-	-		-	-	NON_CYTOPLASMIC_DOMAIN (PHOBIUS); CYTOPLASMIC_DOMAIN (PHOBIUS); TRANSMEMBRANE (PHOBIUS); TMhelix (TMHMM)
TR10075|c9_g1_i7	---NA---	328	0	-	-		-	-	no IPS match
TR10075|c9_g1_i8	---NA---	331	0	-	-		-	-	CYTOPLASMIC_DOMAIN (PHOBIUS); NON_CYTOPLASMIC_DOMAIN (PHOBIUS); TRANSMEMBRANE (PHOBIUS)
TR10075|c9_g1_i9	---NA---	264	0	-	-		-	-	no IPS match
TR10075|c9_g2_i1	---NA---	350	0	-	-		-	-	no IPS match
TR10075|c9_g2_i2	---NA---	237	0	-	-		-	-	no IPS match
TR10075|c9_g2_i3	---NA---	369	0	-	-		-	-	TRANSMEMBRANE (PHOBIUS); NON_CYTOPLASMIC_DOMAIN (PHOBIUS); CYTOPLASMIC_DOMAIN (PHOBIUS); TMhelix (TMHMM)
TR10075|c9_g2_i4	---NA---	244	0	-	-		-	-	no IPS match
TR10075|c9_g3_i1	---NA---	292	0	-	-		-	-	no IPS match
TR10075|c9_g4_i1	---NA---	246	0	-	-		-	-	NON_CYTOPLASMIC_DOMAIN (PHOBIUS); CYTOPLASMIC_DOMAIN (PHOBIUS); TRANSMEMBRANE (PHOBIUS); TMhelix (TMHMM)
TR10075|c9_g4_i2	---NA---	248	0	-	-		-	-	no IPS match
TR10075|c9_g5_i1	---NA---	288	0	-	-		-	-	NON_CYTOPLASMIC_DOMAIN (PHOBIUS); CYTOPLASMIC_DOMAIN (PHOBIUS); TRANSMEMBRANE (PHOBIUS)
TR10075|c9_g6_i1	---NA---	385	0	-	-		-	-	NON_CYTOPLASMIC_DOMAIN (PHOBIUS); TRANSMEMBRANE (PHOBIUS); CYTOPLASMIC_DOMAIN (PHOBIUS); TMhelix (TMHMM)
TR10075|c9_g7_i1	---NA---	228	0	-	-		-	-	no IPS match
TR10075|c9_g8_i1	---NA---	225	0	-	-		-	-	no IPS match
TR10075|c9_g9_i1	---NA---	232	0	-	-		-	-	no IPS match
TR10076|c0_g1_i1	PREDICTED: LOW QUALITY PROTEIN: uncharacterized protein LOC105735166	497	1	2e-09	0.47	0	-	-	no IPS match
TR10076|c0_g1_i2	transposable element p partial	2549	1	1.3e-114	0.52	1	F:nucleic acid binding	-	IPR021896 (PFAM); PTHR10725 (PANTHER); CYTOPLASMIC_DOMAIN (PHOBIUS); NON_CYTOPLASMIC_DOMAIN (PHOBIUS); TRANSMEMBRANE (PHOBIUS)
TR10076|c1_g1_i1	---NA---	1232	0	-	-		-	-	no IPS match
TR10076|c1_g1_i2	---NA---	1263	0	-	-		-	-	no IPS match
TR10076|c1_g2_i1	hypothetical protein TcasGA2_TC010280	5542	1	6.5e-46	0.45	0	-	-	no IPS match
TR10076|c1_g2_i2	transposable element p partial	4524	1	2.2e-72	0.58	1	F:nucleic acid binding	-	IPR021896 (PFAM); PTHR10725 (PANTHER)
TR10076|c1_g2_i3	---NA---	950	0	-	-		-	-	no IPS match
TR10076|c1_g2_i4	transposable element p partial	5707	1	6e-73	0.58	1	F:nucleic acid binding	-	IPR021896 (PFAM); PTHR10725 (PANTHER)
TR10076|c1_g2_i5	hypothetical protein TcasGA2_TC010280	5557	1	5.2e-46	0.44	0	-	-	no IPS match
TR10076|c1_g2_i6	---NA---	1018	0	-	-		-	-	no IPS match
TR10076|c1_g2_i7	hypothetical protein TcasGA2_TC010280	3204	1	1.3e-44	0.44	0	-	-	no IPS match
TR10076|c2_g1_i1	---NA---	252	0	-	-		-	-	no IPS match
TR10077|c1_g1_i1	---NA---	232	0	-	-		-	-	no IPS match
TR10077|c1_g1_i2	---NA---	246	0	-	-		-	-	no IPS match
TR10077|c1_g1_i3	---NA---	246	0	-	-		-	-	no IPS match
TR10077|c1_g2_i1	---NA---	3332	0	-	-		-	-	no IPS match
TR10077|c1_g2_i2	---NA---	3328	0	-	-		-	-	no IPS match
TR10077|c1_g2_i3	---NA---	233	0	-	-		-	-	no IPS match
TR10077|c1_g3_i1	---NA---	306	0	-	-		-	-	no IPS match
TR10077|c1_g4_i1	---NA---	226	0	-	-		-	-	no IPS match
TR10077|c1_g5_i1	---NA---	250	0	-	-		-	-	no IPS match
TR10077|c1_g6_i1	---NA---	241	0	-	-		-	-	no IPS match
TR10077|c2_g1_i1	---NA---	348	0	-	-		-	-	no IPS match
TR10078|c0_g1_i1	---NA---	254	0	-	-		-	-	TRANSMEMBRANE (PHOBIUS); TRANSMEMBRANE (PHOBIUS); NON_CYTOPLASMIC_DOMAIN (PHOBIUS); NON_CYTOPLASMIC_DOMAIN (PHOBIUS); CYTOPLASMIC_DOMAIN (PHOBIUS); TMhelix (TMHMM)
TR10078|c0_g2_i1	PREDICTED: uncharacterized protein LOC105255501	242	1	2.8e-12	0.71	0	-	-	no IPS match
TR10078|c0_g2_i2	---NA---	287	0	-	-		-	-	no IPS match
TR10078|c1_g1_i1	rna-directed dna polymerase from mobile element jockey- partial	1889	1	3.2e-97	0.75	0	-	-	IPR000477 (PFAM); PTHR19446 (PANTHER); PTHR19446:SF363 (PANTHER); IPR000477 (PROSITE_PROFILES); SSF56672 (SUPERFAMILY)
TR10078|c1_g2_i1	---NA---	491	0	-	-		-	-	no IPS match
TR10079|c0_g1_i1	---NA---	361	0	-	-		-	-	no IPS match
TR10079|c0_g4_i1	---NA---	269	0	-	-		-	-	no IPS match
TR10079|c0_g5_i2	---NA---	285	0	-	-		-	-	no IPS match
TR10079|c0_g6_i1	---NA---	244	0	-	-		-	-	no IPS match
TR10079|c1_g1_i1	---NA---	484	0	-	-		-	-	no IPS match
TR10079|c1_g1_i2	hypothetical protein TcasGA2_TC008647	1528	1	3.3e-122	0.7	1	F:protein binding	-	IPR000884 (SMART); IPR013783 (G3DSA:2.60.40.GENE3D); IPR000884 (PFAM); G3DSA:2.20.100.10 (GENE3D); PTHR10199 (PANTHER); TRANSMEMBRANE (PHOBIUS); CYTOPLASMIC_DOMAIN (PHOBIUS); NON_CYTOPLASMIC_DOMAIN (PHOBIUS); IPR000884 (PROSITE_PROFILES); IPR007110 (SUPERFAMILY); IPR000884 (SUPERFAMILY); TMhelix (TMHMM)
TR10079|c1_g1_i3	hypothetical protein TcasGA2_TC008647	1615	1	2.1e-119	0.69	1	F:protein binding	-	IPR013783 (G3DSA:2.60.40.GENE3D); TRANSMEMBRANE (PHOBIUS); TRANSMEMBRANE (PHOBIUS); CYTOPLASMIC_DOMAIN (PHOBIUS); NON_CYTOPLASMIC_DOMAIN (PHOBIUS); CYTOPLASMIC_DOMAIN (PHOBIUS); IPR007110 (SUPERFAMILY); TMhelix (TMHMM)
TR10079|c1_g2_i1	hypothetical protein TcasGA2_TC008647	783	1	2.7e-45	0.76	1	C:cytoskeleton	-	NON_CYTOPLASMIC_DOMAIN (PHOBIUS); TRANSMEMBRANE (PHOBIUS); CYTOPLASMIC_DOMAIN (PHOBIUS); TMhelix (TMHMM)
TR10079|c2_g1_i1	---NA---	438	0	-	-		-	-	no IPS match
TR10079|c2_g1_i2	---NA---	411	0	-	-		-	-	no IPS match
TR10079|c2_g2_i1	tyrosine-protein kinase hopscotch	4056	1	0	0.8	6	C:cytoskeleton; C:membrane; F:non-membrane spanning protein tyrosine kinase activity; F:ATP binding; P:protein phosphorylation; P:intracellular signal transduction	EC:2.7.10; EC:2.7.10.2	IPR016251 (PRINTS); IPR001245 (PRINTS); IPR019749 (SMART); IPR020635 (SMART); IPR000980 (G3DSA:3.30.505.GENE3D); G3DSA:3.30.200.20 (GENE3D); G3DSA:1.10.510.10 (GENE3D); G3DSA:3.30.200.20 (GENE3D); IPR000980 (PFAM); IPR001245 (PFAM); PTHR24418:SF235 (PANTHER); PTHR24418:SF235 (PANTHER); PTHR24418:SF235 (PANTHER); PTHR24418 (PANTHER); PTHR24418 (PANTHER); IPR008266 (PROSITE_PATTERNS); IPR017441 (PR…
TR10079|c2_g2_i2	tyrosine-protein kinase hopscotch	287	1	8.4e-07	0.52	0	-	-	no IPS match
TR10079|c2_g3_i1	pleckstrin homology domain-containing family m member 1	3411	1	0	0.78	1	P:intracellular signal transduction	-	IPR004012 (SMART); IPR025258 (PFAM); IPR004012 (PFAM); IPR013083 (G3DSA:3.30.40.GENE3D); PTHR12326:SF12 (PANTHER); PTHR12326 (PANTHER); IPR002219 (PROSITE_PROFILES); IPR004012 (PROSITE_PROFILES); SSF140741 (SUPERFAMILY)
TR10079|c2_g3_i2	pleckstrin homology domain-containing family m member 1	3752	1	0	0.78	1	F:double-stranded RNA binding	-	IPR006070 (PFAM); IPR017945 (G3DSA:3.90.870.GENE3D); IPR006070 (TIGRFAM); PTHR17490 (PANTHER); IPR006070 (PROSITE_PROFILES); IPR017945 (SUPERFAMILY)
TR10079|c2_g4_i1	---NA---	419	0	-	-		-	-	NON_CYTOPLASMIC_DOMAIN (PHOBIUS); SIGNAL_PEPTIDE_H_REGION (PHOBIUS); SIGNAL_PEPTIDE_C_REGION (PHOBIUS); SIGNAL_PEPTIDE (PHOBIUS); SIGNAL_PEPTIDE_N_REGION (PHOBIUS); TRANSMEMBRANE (PHOBIUS); CYTOPLASMIC_DOMAIN (PHOBIUS)
TR1007|c0_g1_i1	---NA---	226	0	-	-		-	-	no IPS match
TR10080|c0_g1_i1	---NA---	265	0	-	-		-	-	no IPS match
TR10080|c0_g2_i1	---NA---	488	0	-	-		-	-	no IPS match
TR10080|c0_g3_i1	hypothetical protein D910_04511	1380	1	1.3e-97	0.63	1	F:protein binding	-	Coil (COILS); IPR003591 (SMART); G3DSA:3.80.10.10 (GENE3D); IPR001611 (PFAM); PTHR23155 (PANTHER); IPR001611 (PROSITE_PROFILES); IPR001611 (PROSITE_PROFILES); IPR001611 (PROSITE_PROFILES); SSF52058 (SUPERFAMILY)
TR10080|c0_g4_i1	PREDICTED: uncharacterized protein LOC106131368 isoform X1	1084	1	6.3e-54	0.66	0	-	-	Coil (COILS); PTHR21522:SF37 (PANTHER); IPR004878 (PANTHER); CYTOPLASMIC_DOMAIN (PHOBIUS); TRANSMEMBRANE (PHOBIUS); NON_CYTOPLASMIC_DOMAIN (PHOBIUS); TRANSMEMBRANE (PHOBIUS); CYTOPLASMIC_DOMAIN (PHOBIUS); TMhelix (TMHMM); TMhelix (TMHMM)
TR10080|c0_g4_i2	PREDICTED: uncharacterized protein LOC106131368 isoform X1	988	1	2.5e-54	0.66	0	-	-	Coil (COILS); IPR004878 (PANTHER); PTHR21522:SF37 (PANTHER); NON_CYTOPLASMIC_DOMAIN (PHOBIUS); TRANSMEMBRANE (PHOBIUS); CYTOPLASMIC_DOMAIN (PHOBIUS); TRANSMEMBRANE (PHOBIUS); CYTOPLASMIC_DOMAIN (PHOBIUS); TMhelix (TMHMM); TMhelix (TMHMM)
TR10080|c0_g4_i3	PREDICTED: uncharacterized protein LOC106131368 isoform X1	931	1	1.7e-54	0.66	0	-	-	Coil (COILS); IPR004878 (PANTHER); PTHR21522:SF37 (PANTHER); TRANSMEMBRANE (PHOBIUS); NON_CYTOPLASMIC_DOMAIN (PHOBIUS); CYTOPLASMIC_DOMAIN (PHOBIUS); CYTOPLASMIC_DOMAIN (PHOBIUS); TRANSMEMBRANE (PHOBIUS); TMhelix (TMHMM); TMhelix (TMHMM)
TR10080|c0_g4_i4	PREDICTED: uncharacterized protein LOC106131368 isoform X1	1001	1	2.9e-54	0.66	0	-	-	Coil (COILS); PTHR21522:SF37 (PANTHER); IPR004878 (PANTHER); CYTOPLASMIC_DOMAIN (PHOBIUS); CYTOPLASMIC_DOMAIN (PHOBIUS); TRANSMEMBRANE (PHOBIUS); TRANSMEMBRANE (PHOBIUS); NON_CYTOPLASMIC_DOMAIN (PHOBIUS); TMhelix (TMHMM); TMhelix (TMHMM)
TR10080|c0_g4_i5	---NA---	326	0	-	-		-	-	NON_CYTOPLASMIC_DOMAIN (PHOBIUS); CYTOPLASMIC_DOMAIN (PHOBIUS); TRANSMEMBRANE (PHOBIUS); TMhelix (TMHMM); TMhelix (TMHMM)
TR10080|c0_g5_i1	PREDICTED: peroxidasin	4178	1	0	0.83	6	F:peroxidase activity; F:protein binding; F:heme binding; P:response to oxidative stress; P:oxidation-reduction process; P:obsolete peroxidase reaction	EC:1.11.1.7	Coil (COILS); IPR019791 (PRINTS); IPR000483 (SMART); IPR003591 (SMART); IPR003598 (SMART); IPR003599 (SMART); G3DSA:3.80.10.10 (GENE3D); IPR019791 (PFAM); IPR001611 (PFAM); IPR013783 (G3DSA:2.60.40.GENE3D); IPR013783 (G3DSA:2.60.40.GENE3D); IPR019791 (G3DSA:1.10.640.GENE3D); IPR013783 (G3DSA:2.60.40.GENE3D); IPR013783 (G3DSA:2.60.40.GENE3D); IPR013098 (PFAM); PTHR11475 (PANTHER); PTHR11475:SF58 (…
TR10080|c0_g5_i10	---NA---	263	0	-	-		-	-	NON_CYTOPLASMIC_DOMAIN (PHOBIUS); CYTOPLASMIC_DOMAIN (PHOBIUS); TRANSMEMBRANE (PHOBIUS); TMhelix (TMHMM)
TR10080|c0_g5_i11	---NA---	293	0	-	-		-	-	CYTOPLASMIC_DOMAIN (PHOBIUS); NON_CYTOPLASMIC_DOMAIN (PHOBIUS); TRANSMEMBRANE (PHOBIUS); TMhelix (TMHMM)
TR10080|c0_g5_i12	PREDICTED: peroxidasin	3071	1	0	0.85	6	F:peroxidase activity; F:protein binding; F:heme binding; P:response to oxidative stress; P:oxidation-reduction process; P:obsolete peroxidase reaction	EC:1.11.1.7	Coil (COILS); IPR019791 (PRINTS); IPR003598 (SMART); IPR003599 (SMART); IPR019791 (PFAM); IPR013783 (G3DSA:2.60.40.GENE3D); IPR019791 (G3DSA:1.10.640.GENE3D); IPR013098 (PFAM); PTHR11475 (PANTHER); PTHR11475:SF58 (PANTHER); IPR019791 (PROSITE_PROFILES); IPR007110 (PROSITE_PROFILES); IPR007110 (SUPERFAMILY); IPR010255 (SUPERFAMILY)
TR10080|c0_g5_i2	PREDICTED: peroxidasin	4957	1	0	0.83	6	F:peroxidase activity; F:protein binding; F:heme binding; P:response to oxidative stress; P:oxidation-reduction process; P:obsolete peroxidase reaction	EC:1.11.1.7	Coil (COILS); Coil (COILS); IPR019791 (PRINTS); IPR003599 (SMART); IPR000483 (SMART); IPR003591 (SMART); IPR003598 (SMART); IPR019791 (G3DSA:1.10.640.GENE3D); IPR019791 (PFAM); IPR013783 (G3DSA:2.60.40.GENE3D); IPR013098 (PFAM); IPR013783 (G3DSA:2.60.40.GENE3D); IPR001611 (PFAM); G3DSA:3.80.10.10 (GENE3D); IPR013783 (G3DSA:2.60.40.GENE3D); PTHR11475:SF58 (PANTHER); PTHR11475 (PANTHER); SIGNAL_PEP…
TR10080|c0_g5_i3	52 kda repressor of the inhibitor of the protein kinase-like	2893	1	7.1e-175	0.57	2	F:nucleic acid binding; F:protein dimerization activity	-	IPR008906 (PFAM); IPR025398 (PFAM); PTHR11697 (PANTHER); PTHR11697 (PANTHER); PTHR11697:SF127 (PANTHER); IPR012337 (SUPERFAMILY)
TR10080|c0_g5_i4	PREDICTED: peroxidasin	3979	1	0	0.84	6	F:peroxidase activity; F:protein binding; F:heme binding; P:response to oxidative stress; P:oxidation-reduction process; P:obsolete peroxidase reaction	EC:1.11.1.7	Coil (COILS); IPR019791 (PRINTS); IPR000483 (SMART); IPR003591 (SMART); IPR003599 (SMART); IPR003598 (SMART); IPR013783 (G3DSA:2.60.40.GENE3D); G3DSA:3.80.10.10 (GENE3D); IPR013783 (G3DSA:2.60.40.GENE3D); IPR001611 (PFAM); IPR019791 (PFAM); IPR013783 (G3DSA:2.60.40.GENE3D); IPR013783 (G3DSA:2.60.40.GENE3D); IPR013098 (PFAM); IPR019791 (G3DSA:1.10.640.GENE3D); PTHR11475:SF58 (PANTHER); PTHR11475 (…
TR10080|c0_g5_i5	PREDICTED: peroxidasin	3848	1	0	0.85	5	F:peroxidase activity; F:heme binding; P:response to oxidative stress; P:oxidation-reduction process; P:obsolete peroxidase reaction	EC:1.11.1.7	no IPS match
TR10080|c0_g5_i6	hypothetical protein YQE_07620, partial	751	1	2.1e-20	0.64	0	-	-	no IPS match
TR10080|c0_g5_i7	PREDICTED: peroxidasin	4756	1	0	0.84	5	F:peroxidase activity; F:heme binding; P:response to oxidative stress; P:oxidation-reduction process; P:obsolete peroxidase reaction	EC:1.11.1.7	no IPS match
TR10080|c0_g5_i8	PREDICTED: peroxidasin	3966	1	0	0.85	5	F:peroxidase activity; F:heme binding; P:response to oxidative stress; P:oxidation-reduction process; P:obsolete peroxidase reaction	EC:1.11.1.7	no IPS match
TR10080|c0_g5_i9	PREDICTED: peroxidasin	4976	1	0	0.83	5	F:peroxidase activity; F:heme binding; P:response to oxidative stress; P:oxidation-reduction process; P:obsolete peroxidase reaction	EC:1.11.1.7	no IPS match
TR10080|c0_g6_i1	---NA---	224	0	-	-		-	-	SignalP-TM (SIGNALP_GRAM_POSITIVE)
TR10080|c0_g7_i1	PREDICTED: uncharacterized protein LOC663563 isoform X5	737	1	3.6e-57	0.88	0	-	-	Coil (COILS); IPR004878 (PANTHER); PTHR21522:SF37 (PANTHER); TRANSMEMBRANE (PHOBIUS); TRANSMEMBRANE (PHOBIUS); CYTOPLASMIC_DOMAIN (PHOBIUS); CYTOPLASMIC_DOMAIN (PHOBIUS); NON_CYTOPLASMIC_DOMAIN (PHOBIUS); TMhelix (TMHMM); TMhelix (TMHMM)
TR10080|c1_g1_i1	---NA---	238	0	-	-		-	-	no IPS match
TR10081|c1_g1_i1	---NA---	795	0	-	-		-	-	TRANSMEMBRANE (PHOBIUS); NON_CYTOPLASMIC_DOMAIN (PHOBIUS); CYTOPLASMIC_DOMAIN (PHOBIUS)
TR10081|c1_g1_i2	---NA---	853	0	-	-		-	-	no IPS match
TR10081|c2_g1_i1	---NA---	577	0	-	-		-	-	TRANSMEMBRANE (PHOBIUS); NON_CYTOPLASMIC_DOMAIN (PHOBIUS); CYTOPLASMIC_DOMAIN (PHOBIUS); TMhelix (TMHMM)
TR10081|c2_g2_i1	---NA---	2545	0	-	-		-	-	CYTOPLASMIC_DOMAIN (PHOBIUS); TRANSMEMBRANE (PHOBIUS); NON_CYTOPLASMIC_DOMAIN (PHOBIUS)
TR10081|c2_g2_i2	---NA---	2180	0	-	-		-	-	NON_CYTOPLASMIC_DOMAIN (PHOBIUS); SIGNAL_PEPTIDE_H_REGION (PHOBIUS); SIGNAL_PEPTIDE_N_REGION (PHOBIUS); SIGNAL_PEPTIDE_C_REGION (PHOBIUS); SIGNAL_PEPTIDE (PHOBIUS); TMhelix (TMHMM); TMhelix (TMHMM)
TR10081|c3_g1_i1	protein lethal denticleless	2926	1	0	0.74	1	F:protein binding	-	IPR001680 (SMART); IPR001680 (PFAM); IPR015943 (G3DSA:2.130.10.GENE3D); PTHR22852 (PANTHER); IPR019775 (PROSITE_PATTERNS); IPR001680 (PROSITE_PROFILES); IPR017986 (PROSITE_PROFILES); IPR001680 (PROSITE_PROFILES); IPR001680 (PROSITE_PROFILES); IPR001680 (PROSITE_PROFILES); IPR001680 (PROSITE_PROFILES); IPR017986 (SUPERFAMILY)
TR10081|c3_g1_i2	---NA---	259	0	-	-		-	-	no IPS match
TR10081|c3_g1_i3	protein lethal denticleless	3538	1	0	0.74	1	F:protein binding	-	IPR001680 (SMART); IPR015943 (G3DSA:2.130.10.GENE3D); IPR001680 (PFAM); PTHR22852 (PANTHER); IPR019775 (PROSITE_PATTERNS); IPR001680 (PROSITE_PROFILES); IPR017986 (PROSITE_PROFILES); IPR001680 (PROSITE_PROFILES); IPR001680 (PROSITE_PROFILES); IPR001680 (PROSITE_PROFILES); IPR001680 (PROSITE_PROFILES); IPR017986 (SUPERFAMILY)
TR10081|c3_g1_i4	---NA---	473	0	-	-		-	-	no IPS match
TR10081|c3_g2_i1	---NA---	405	0	-	-		-	-	no IPS match
TR10081|c3_g2_i2	---NA---	405	0	-	-		-	-	no IPS match
TR10082|c0_g1_i1	---NA---	333	0	-	-		-	-	no IPS match
TR10082|c0_g2_i1	inorganic phosphate cotransporter isoform x2	324	1	3.8e-21	0.74	0	-	-	PTHR11662:SF247 (PANTHER); PTHR11662 (PANTHER); NON_CYTOPLASMIC_DOMAIN (PHOBIUS); SIGNAL_PEPTIDE_N_REGION (PHOBIUS); SIGNAL_PEPTIDE_C_REGION (PHOBIUS); SIGNAL_PEPTIDE (PHOBIUS); SIGNAL_PEPTIDE_H_REGION (PHOBIUS); TMhelix (TMHMM)
TR10082|c0_g2_i2	inorganic phosphate cotransporter isoform x2	2528	1	0	0.87	2	C:integral component of membrane; P:transmembrane transport	-	IPR011701 (PFAM); G3DSA:1.20.1250.20 (GENE3D); G3DSA:1.20.1250.20 (GENE3D); PTHR11662 (PANTHER); PTHR11662:SF247 (PANTHER); PTHR11662 (PANTHER); PTHR11662:SF247 (PANTHER); TRANSMEMBRANE (PHOBIUS); CYTOPLASMIC_DOMAIN (PHOBIUS); CYTOPLASMIC_DOMAIN (PHOBIUS); NON_CYTOPLASMIC_DOMAIN (PHOBIUS); TRANSMEMBRANE (PHOBIUS); CYTOPLASMIC_DOMAIN (PHOBIUS); TRANSMEMBRANE (PHOBIUS); TRANSMEMBRANE (PHOBIUS); TRA…
TR10082|c0_g2_i3	inorganic phosphate cotransporter isoform x1	3091	1	0	0.87	2	C:integral component of membrane; P:transmembrane transport	-	IPR011701 (PFAM); G3DSA:1.20.1250.20 (GENE3D); G3DSA:1.20.1250.20 (GENE3D); PTHR11662:SF247 (PANTHER); PTHR11662 (PANTHER); TRANSMEMBRANE (PHOBIUS); TRANSMEMBRANE (PHOBIUS); TRANSMEMBRANE (PHOBIUS); NON_CYTOPLASMIC_DOMAIN (PHOBIUS); CYTOPLASMIC_DOMAIN (PHOBIUS); TRANSMEMBRANE (PHOBIUS); TRANSMEMBRANE (PHOBIUS); TRANSMEMBRANE (PHOBIUS); CYTOPLASMIC_DOMAIN (PHOBIUS); CYTOPLASMIC_DOMAIN (PHOBIUS); N…
TR10082|c0_g2_i4	inorganic phosphate cotransporter isoform x1	4254	1	0	0.87	2	C:integral component of membrane; P:transmembrane transport	-	G3DSA:1.20.1250.20 (GENE3D); G3DSA:1.20.1250.20 (GENE3D); IPR011701 (PFAM); PTHR11662:SF247 (PANTHER); PTHR11662 (PANTHER); PTHR11662 (PANTHER); PTHR11662:SF247 (PANTHER); TRANSMEMBRANE (PHOBIUS); TRANSMEMBRANE (PHOBIUS); NON_CYTOPLASMIC_DOMAIN (PHOBIUS); TRANSMEMBRANE (PHOBIUS); CYTOPLASMIC_DOMAIN (PHOBIUS); CYTOPLASMIC_DOMAIN (PHOBIUS); CYTOPLASMIC_DOMAIN (PHOBIUS); NON_CYTOPLASMIC_DOMAIN (PHOB…
TR10082|c0_g2_i5	inorganic phosphate cotransporter isoform x2	1852	1	5e-71	0.8	2	C:integral component of membrane; P:transmembrane transport	-	G3DSA:1.20.1250.20 (GENE3D); IPR011701 (PFAM); PTHR11662 (PANTHER); PTHR11662:SF247 (PANTHER); PTHR11662:SF247 (PANTHER); PTHR11662 (PANTHER); TRANSMEMBRANE (PHOBIUS); CYTOPLASMIC_DOMAIN (PHOBIUS); NON_CYTOPLASMIC_DOMAIN (PHOBIUS); NON_CYTOPLASMIC_DOMAIN (PHOBIUS); TRANSMEMBRANE (PHOBIUS); CYTOPLASMIC_DOMAIN (PHOBIUS); TRANSMEMBRANE (PHOBIUS); IPR020846 (PROSITE_PROFILES); IPR020846 (SUPERFAMILY)…
TR10083|c3_g1_i1	---NA---	228	0	-	-		-	-	no IPS match
TR10083|c3_g2_i1	---NA---	277	0	-	-		-	-	no IPS match
TR10083|c3_g2_i2	---NA---	240	0	-	-		-	-	no IPS match
TR10083|c3_g2_i3	---NA---	286	0	-	-		-	-	no IPS match
TR10083|c3_g3_i1	---NA---	228	0	-	-		-	-	no IPS match
TR10083|c3_g4_i1	---NA---	243	0	-	-		-	-	no IPS match
TR10083|c3_g4_i2	---NA---	240	0	-	-		-	-	no IPS match
TR10083|c4_g1_i1	---NA---	654	0	-	-		-	-	no IPS match
TR10083|c4_g2_i1	---NA---	240	0	-	-		-	-	CYTOPLASMIC_DOMAIN (PHOBIUS); NON_CYTOPLASMIC_DOMAIN (PHOBIUS); TRANSMEMBRANE (PHOBIUS); TMhelix (TMHMM)
TR10083|c4_g2_i2	---NA---	235	0	-	-		-	-	no IPS match
TR10083|c4_g3_i1	---NA---	235	0	-	-		-	-	no IPS match
TR10083|c4_g4_i1	---NA---	271	0	-	-		-	-	no IPS match
TR10083|c4_g4_i2	---NA---	257	0	-	-		-	-	no IPS match
TR10083|c4_g4_i3	---NA---	268	0	-	-		-	-	no IPS match
TR10083|c4_g4_i4	---NA---	266	0	-	-		-	-	no IPS match
TR10083|c4_g4_i5	---NA---	236	0	-	-		-	-	no IPS match
TR10083|c4_g4_i6	---NA---	381	0	-	-		-	-	no IPS match
TR10083|c4_g5_i1	---NA---	250	0	-	-		-	-	no IPS match
TR10083|c4_g5_i2	---NA---	348	0	-	-		-	-	no IPS match
TR10083|c4_g5_i3	---NA---	363	0	-	-		-	-	CYTOPLASMIC_DOMAIN (PHOBIUS); NON_CYTOPLASMIC_DOMAIN (PHOBIUS); TRANSMEMBRANE (PHOBIUS); TMhelix (TMHMM)
TR10083|c5_g1_i1	---NA---	287	0	-	-		-	-	no IPS match
TR10083|c5_g2_i1	---NA---	249	0	-	-		-	-	no IPS match
TR10083|c5_g2_i2	---NA---	230	0	-	-		-	-	no IPS match
TR10084|c0_g1_i1	protein alpha isoform isoform x3	823	1	3e-21	0.7	1	F:DNA binding	-	IPR007889 (PFAM)
TR10084|c0_g1_i2	hypothetical protein D910_04789	565	1	1.3e-06	0.63	1	F:DNA binding	-	no IPS match
TR10084|c0_g1_i3	---NA---	328	0	-	-		-	-	no IPS match
TR10084|c0_g1_i4	---NA---	397	0	-	-		-	-	CYTOPLASMIC_DOMAIN (PHOBIUS); TRANSMEMBRANE (PHOBIUS); NON_CYTOPLASMIC_DOMAIN (PHOBIUS); TMhelix (TMHMM)
TR10084|c0_g1_i5	hypothetical protein D910_04789	702	1	2.6e-06	0.63	1	F:DNA binding	-	no IPS match
TR10084|c0_g2_i1	protein beta isoform-like isoform x1	1675	1	8.5e-103	0.52	1	F:protein binding	-	IPR000210 (SMART); G3DSA:3.30.710.10 (GENE3D); IPR000210 (PFAM); PTHR23110 (PANTHER); PTHR23110:SF72 (PANTHER); IPR000210 (PROSITE_PROFILES); IPR011333 (SUPERFAMILY)
TR10084|c0_g2_i2	hypothetical protein TcasGA2_TC003616	1330	1	7.3e-86	0.63	1	F:protein binding	-	IPR000210 (SMART); IPR000210 (PFAM); G3DSA:3.30.710.10 (GENE3D); PTHR23110 (PANTHER); PTHR23110:SF72 (PANTHER); IPR000210 (PROSITE_PROFILES); IPR011333 (SUPERFAMILY)
TR10084|c0_g2_i3	protein alpha isoform isoform x3	2225	1	1.1e-143	0.63	2	F:DNA binding; F:protein binding	-	IPR000210 (SMART); IPR000210 (PFAM); IPR007889 (PFAM); G3DSA:3.30.710.10 (GENE3D); PTHR23110:SF72 (PANTHER); PTHR23110 (PANTHER); IPR000210 (PROSITE_PROFILES); IPR007889 (PROSITE_PROFILES); IPR011333 (SUPERFAMILY)
TR10084|c0_g2_i4	protein beta isoform-like isoform x1	1675	1	8.5e-103	0.52	1	F:protein binding	-	IPR000210 (SMART); G3DSA:3.30.710.10 (GENE3D); IPR000210 (PFAM); PTHR23110 (PANTHER); PTHR23110:SF72 (PANTHER); IPR000210 (PROSITE_PROFILES); IPR011333 (SUPERFAMILY)
TR10084|c0_g2_i5	protein beta isoform-like isoform x1	1784	1	2.4e-102	0.52	1	F:protein binding	-	IPR000210 (SMART); IPR000210 (PFAM); G3DSA:3.30.710.10 (GENE3D); PTHR23110:SF72 (PANTHER); PTHR23110 (PANTHER); IPR000210 (PROSITE_PROFILES); IPR011333 (SUPERFAMILY)
TR10084|c0_g2_i6	protein beta isoform-like isoform x1	1784	1	2.4e-102	0.52	1	F:protein binding	-	IPR000210 (SMART); IPR000210 (PFAM); G3DSA:3.30.710.10 (GENE3D); PTHR23110 (PANTHER); PTHR23110:SF72 (PANTHER); IPR000210 (PROSITE_PROFILES); IPR011333 (SUPERFAMILY)
TR10084|c0_g2_i7	protein alpha isoform isoform x3	1221	1	4.1e-86	0.64	1	F:protein binding	-	IPR000210 (SMART); G3DSA:3.30.710.10 (GENE3D); IPR000210 (PFAM); PTHR23110 (PANTHER); PTHR23110:SF72 (PANTHER); IPR000210 (PROSITE_PROFILES); IPR011333 (SUPERFAMILY)
TR10084|c0_g2_i8	protein alpha isoform isoform x3	2697	1	3.4e-139	0.63	2	F:DNA binding; F:protein binding	-	IPR000210 (SMART); IPR000210 (PFAM); IPR007889 (PFAM); G3DSA:3.30.710.10 (GENE3D); PTHR23110 (PANTHER); PTHR23110:SF72 (PANTHER); IPR000210 (PROSITE_PROFILES); IPR007889 (PROSITE_PROFILES); IPR011333 (SUPERFAMILY)
TR10084|c0_g2_i9	protein alpha isoform isoform x3	1485	1	4.3e-131	0.65	2	F:DNA binding; F:protein binding	-	IPR000210 (SMART); IPR007889 (PFAM); IPR000210 (PFAM); G3DSA:3.30.710.10 (GENE3D); PTHR23110:SF72 (PANTHER); PTHR23110 (PANTHER); IPR007889 (PROSITE_PROFILES); IPR000210 (PROSITE_PROFILES); IPR011333 (SUPERFAMILY)
TR10084|c0_g3_i1	---NA---	270	0	-	-		-	-	no IPS match
TR10085|c0_g1_i1	facilitated trehalose transporter tret1	2448	1	6.4e-175	0.72	2	F:transporter activity; P:transport	-	CYTOPLASMIC_DOMAIN (PHOBIUS); TRANSMEMBRANE (PHOBIUS); NON_CYTOPLASMIC_DOMAIN (PHOBIUS)
TR10085|c0_g1_i2	facilitated trehalose transporter tret1	347	1	1.7e-25	0.66	3	C:integral component of membrane; F:transmembrane transporter activity; P:transmembrane transport	-	G3DSA:1.20.1250.20 (GENE3D); IPR005828 (PFAM); PTHR23500:SF120 (PANTHER); PTHR23500 (PANTHER); TRANSMEMBRANE (PHOBIUS); NON_CYTOPLASMIC_DOMAIN (PHOBIUS); CYTOPLASMIC_DOMAIN (PHOBIUS); NON_CYTOPLASMIC_DOMAIN (PHOBIUS); CYTOPLASMIC_DOMAIN (PHOBIUS); TRANSMEMBRANE (PHOBIUS); TRANSMEMBRANE (PHOBIUS); IPR020846 (PROSITE_PROFILES); IPR020846 (SUPERFAMILY); TMhelix (TMHMM); TMhelix (TMHMM); TMhelix (TMH…
TR10085|c0_g1_i3	facilitated trehalose transporter tret1	890	1	2.2e-91	0.85	3	C:integral component of membrane; F:transmembrane transporter activity; P:transmembrane transport	-	IPR005828 (PFAM); G3DSA:1.20.1250.20 (GENE3D); PTHR23500 (PANTHER); PTHR23500:SF120 (PANTHER); IPR005829 (PROSITE_PATTERNS); IPR005829 (PROSITE_PATTERNS); NON_CYTOPLASMIC_DOMAIN (PHOBIUS); TRANSMEMBRANE (PHOBIUS); NON_CYTOPLASMIC_DOMAIN (PHOBIUS); CYTOPLASMIC_DOMAIN (PHOBIUS); TRANSMEMBRANE (PHOBIUS); TRANSMEMBRANE (PHOBIUS); CYTOPLASMIC_DOMAIN (PHOBIUS); CYTOPLASMIC_DOMAIN (PHOBIUS); NON_CYTOPLA…
TR10085|c1_g1_i1	---NA---	1473	0	-	-		-	-	NON_CYTOPLASMIC_DOMAIN (PHOBIUS); TRANSMEMBRANE (PHOBIUS); CYTOPLASMIC_DOMAIN (PHOBIUS); TMhelix (TMHMM)
TR10085|c1_g1_i2	---NA---	1457	0	-	-		-	-	CYTOPLASMIC_DOMAIN (PHOBIUS); TRANSMEMBRANE (PHOBIUS); TRANSMEMBRANE (PHOBIUS); NON_CYTOPLASMIC_DOMAIN (PHOBIUS); CYTOPLASMIC_DOMAIN (PHOBIUS); TMhelix (TMHMM)
TR10085|c1_g1_i3	---NA---	1046	0	-	-		-	-	NON_CYTOPLASMIC_DOMAIN (PHOBIUS); CYTOPLASMIC_DOMAIN (PHOBIUS); TRANSMEMBRANE (PHOBIUS); TMhelix (TMHMM)
TR10085|c2_g1_i1	---NA---	258	0	-	-		-	-	no IPS match
TR10086|c0_g1_i1	AF461149_1transposase	1755	1	7.2e-11	0.42	1	F:DNA binding	-	no IPS match
TR10086|c0_g1_i2	hypothetical protein YQE_01301, partial	2339	1	4.1e-18	0.55	0	-	-	no IPS match
TR10086|c0_g1_i3	hypothetical protein YQE_01301, partial	2048	1	3.5e-18	0.55	0	-	-	no IPS match
TR10086|c0_g1_i4	AF461149_1transposase	2046	1	6.9e-13	0.51	1	F:DNA binding	-	no IPS match
TR10086|c0_g2_i1	hypothetical protein AMK59_7458	1352	1	4.6e-23	0.69	0	-	-	SIGNAL_PEPTIDE_H_REGION (PHOBIUS); SIGNAL_PEPTIDE_C_REGION (PHOBIUS); NON_CYTOPLASMIC_DOMAIN (PHOBIUS); SIGNAL_PEPTIDE_N_REGION (PHOBIUS); TRANSMEMBRANE (PHOBIUS); SIGNAL_PEPTIDE (PHOBIUS); CYTOPLASMIC_DOMAIN (PHOBIUS)
TR10086|c0_g3_i1	low quality protein: probable atp-dependent rna helicase ddx11	3894	1	0	0.74	1	F:DNA binding	-	IPR003656 (SMART); IPR003656 (PFAM); IPR003656 (PROSITE_PROFILES); SSF57667 (SUPERFAMILY)
TR10086|c0_g4_i1	---NA---	1965	0	-	-		-	-	SIGNAL_PEPTIDE_H_REGION (PHOBIUS); SIGNAL_PEPTIDE_C_REGION (PHOBIUS); SIGNAL_PEPTIDE_N_REGION (PHOBIUS); NON_CYTOPLASMIC_DOMAIN (PHOBIUS); SIGNAL_PEPTIDE (PHOBIUS)
TR10086|c0_g4_i2	---NA---	1910	0	-	-		-	-	SIGNAL_PEPTIDE_H_REGION (PHOBIUS); NON_CYTOPLASMIC_DOMAIN (PHOBIUS); SIGNAL_PEPTIDE_C_REGION (PHOBIUS); SIGNAL_PEPTIDE_N_REGION (PHOBIUS); SIGNAL_PEPTIDE (PHOBIUS); TMhelix (TMHMM)
TR10086|c1_g1_i1	transposase	252	1	1.4e-17	0.68	0	-	-	no IPS match
TR10087|c0_g1_i1	calmodulin-binding transcription activator 2-like isoform x2	3888	1	0	0.72	3	C:nucleus; F:DNA binding; F:protein binding	-	IPR005559 (SMART); IPR013783 (G3DSA:2.60.40.GENE3D); IPR020683 (G3DSA:1.25.40.GENE3D); IPR005559 (PFAM); IPR002909 (PFAM); PTHR23335 (PANTHER); PTHR23335:SF0 (PANTHER); IPR005559 (PROSITE_PROFILES); IPR020683 (PROSITE_PROFILES); IPR020683 (SUPERFAMILY); IPR014756 (SUPERFAMILY)
TR10087|c0_g1_i10	---NA---	292	0	-	-		-	-	no IPS match
TR10087|c0_g1_i2	calmodulin-binding transcription activator 2-like isoform x1	6308	1	0	0.76	3	C:nucleus; F:DNA binding; F:protein binding	-	Coil (COILS); IPR000048 (SMART); IPR005559 (SMART); IPR005559 (PFAM); IPR002909 (PFAM); IPR013783 (G3DSA:2.60.40.GENE3D); IPR020683 (G3DSA:1.25.40.GENE3D); PTHR23335 (PANTHER); PTHR23335:SF0 (PANTHER); PTHR23335:SF0 (PANTHER); IPR020683 (PROSITE_PROFILES); IPR005559 (PROSITE_PROFILES); IPR000048 (PROSITE_PROFILES); IPR027417 (SUPERFAMILY); IPR020683 (SUPERFAMILY); IPR014756 (SUPERFAMILY)
TR10087|c0_g1_i3	calmodulin-binding transcription activator 2-like isoform x2	3906	1	0	0.71	3	C:nucleus; F:DNA binding; F:protein binding	-	IPR005559 (SMART); IPR020683 (G3DSA:1.25.40.GENE3D); IPR013783 (G3DSA:2.60.40.GENE3D); IPR005559 (PFAM); IPR002909 (PFAM); PTHR23335 (PANTHER); PTHR23335:SF0 (PANTHER); IPR005559 (PROSITE_PROFILES); IPR020683 (PROSITE_PROFILES); IPR020683 (SUPERFAMILY); IPR014756 (SUPERFAMILY)
TR10087|c0_g1_i4	---NA---	972	0	-	-		-	-	no IPS match
TR10087|c0_g1_i5	calmodulin-binding transcription activator 2-like isoform x3	3928	1	0	0.71	3	C:nucleus; F:DNA binding; F:protein binding	-	IPR005559 (SMART); IPR020683 (G3DSA:1.25.40.GENE3D); IPR005559 (PFAM); IPR013783 (G3DSA:2.60.40.GENE3D); IPR002909 (PFAM); PTHR23335:SF0 (PANTHER); PTHR23335 (PANTHER); IPR005559 (PROSITE_PROFILES); IPR020683 (PROSITE_PROFILES); IPR014756 (SUPERFAMILY); IPR020683 (SUPERFAMILY)
TR10087|c0_g1_i6	---NA---	316	0	-	-		-	-	no IPS match
TR10087|c0_g1_i7	calmodulin-binding transcription activator 2-like isoform x2	3910	1	0	0.72	3	C:nucleus; F:DNA binding; F:protein binding	-	IPR005559 (SMART); IPR013783 (G3DSA:2.60.40.GENE3D); IPR020683 (G3DSA:1.25.40.GENE3D); IPR002909 (PFAM); IPR005559 (PFAM); PTHR23335 (PANTHER); PTHR23335:SF0 (PANTHER); IPR020683 (PROSITE_PROFILES); IPR005559 (PROSITE_PROFILES); IPR014756 (SUPERFAMILY); IPR020683 (SUPERFAMILY)
TR10087|c0_g1_i8	calmodulin-binding transcription activator 2-like isoform x3	6290	1	0	0.77	3	C:nucleus; F:DNA binding; F:protein binding	-	Coil (COILS); IPR005559 (SMART); IPR000048 (SMART); IPR002909 (PFAM); IPR013783 (G3DSA:2.60.40.GENE3D); IPR020683 (G3DSA:1.25.40.GENE3D); IPR005559 (PFAM); PTHR23335:SF0 (PANTHER); PTHR23335 (PANTHER); PTHR23335 (PANTHER); IPR020683 (PROSITE_PROFILES); IPR000048 (PROSITE_PROFILES); IPR005559 (PROSITE_PROFILES); IPR027417 (SUPERFAMILY); IPR014756 (SUPERFAMILY); IPR020683 (SUPERFAMILY)
TR10087|c0_g1_i9	---NA---	390	0	-	-		-	-	TRANSMEMBRANE (PHOBIUS); NON_CYTOPLASMIC_DOMAIN (PHOBIUS); CYTOPLASMIC_DOMAIN (PHOBIUS); TMhelix (TMHMM)
TR10087|c0_g2_i1	upf0704 protein c6orf165 homolog	2437	1	4.9e-83	0.49	0	-	-	Coil (COILS); IPR021897 (PFAM); IPR021897 (PTHR21442:PANTHER); PTHR21442 (PANTHER)
TR10087|c0_g2_i2	---NA---	237	0	-	-		-	-	no IPS match
TR10087|c0_g2_i3	upf0704 protein c6orf165 homolog	2438	1	3.7e-83	0.49	0	-	-	Coil (COILS); IPR021897 (PFAM); IPR021897 (PTHR21442:PANTHER); PTHR21442 (PANTHER)
TR10087|c0_g2_i4	upf0704 protein c6orf165 homolog	400	1	6.4e-13	0.61	0	-	-	no IPS match
TR10087|c0_g2_i5	upf0704 protein c6orf165 homolog	1340	1	8.6e-32	0.54	0	-	-	IPR021897 (PTHR21442:PANTHER); PTHR21442 (PANTHER)
TR10088|c0_g1_i1	---NA---	3358	0	-	-	2	C:nucleus; F:zinc ion binding	-	IPR012934 (SMART); IPR012934 (PFAM)
TR10088|c0_g1_i2	---NA---	1343	0	-	-	2	C:nucleus; F:zinc ion binding	-	IPR012934 (SMART); IPR012934 (PFAM)
TR10089|c0_g1_i1	serine threonine-protein kinase fused-like	2899	1	0	0.73	3	F:protein kinase activity; F:ATP binding; P:protein phosphorylation	-	Coil (COILS); IPR002290 (SMART); IPR000719 (PFAM); G3DSA:3.30.200.20 (GENE3D); IPR011989 (G3DSA:1.25.10.GENE3D); G3DSA:1.10.510.10 (GENE3D); PTHR22983:SF6 (PANTHER); PTHR22983 (PANTHER); IPR017441 (PROSITE_PATTERNS); IPR008271 (PROSITE_PATTERNS); IPR000719 (PROSITE_PROFILES); IPR011009 (SUPERFAMILY); IPR016024 (SUPERFAMILY)
TR10089|c0_g1_i2	serine threonine-protein kinase fused-like	2925	1	0	0.73	3	F:protein kinase activity; F:ATP binding; P:protein phosphorylation	-	Coil (COILS); IPR002290 (SMART); G3DSA:3.30.200.20 (GENE3D); IPR000719 (PFAM); G3DSA:1.10.510.10 (GENE3D); IPR011989 (G3DSA:1.25.10.GENE3D); PTHR22983:SF6 (PANTHER); PTHR22983 (PANTHER); IPR008271 (PROSITE_PATTERNS); IPR017441 (PROSITE_PATTERNS); IPR000719 (PROSITE_PROFILES); IPR011009 (SUPERFAMILY); IPR016024 (SUPERFAMILY)
TR10089|c0_g1_i3	serine threonine-protein kinase fused-like	2794	1	0	0.73	3	F:protein kinase activity; F:ATP binding; P:protein phosphorylation	-	Coil (COILS); IPR002290 (SMART); G3DSA:3.30.200.20 (GENE3D); IPR011989 (G3DSA:1.25.10.GENE3D); IPR000719 (PFAM); G3DSA:1.10.510.10 (GENE3D); PTHR22983:SF6 (PANTHER); PTHR22983 (PANTHER); IPR017441 (PROSITE_PATTERNS); IPR008271 (PROSITE_PATTERNS); IPR000719 (PROSITE_PROFILES); IPR016024 (SUPERFAMILY); IPR011009 (SUPERFAMILY)
TR10089|c0_g1_i4	serine threonine-protein kinase fused-like	2820	1	0	0.73	3	F:protein kinase activity; F:ATP binding; P:protein phosphorylation	-	Coil (COILS); IPR002290 (SMART); IPR011989 (G3DSA:1.25.10.GENE3D); IPR000719 (PFAM); G3DSA:1.10.510.10 (GENE3D); G3DSA:3.30.200.20 (GENE3D); PTHR22983:SF6 (PANTHER); PTHR22983 (PANTHER); IPR008271 (PROSITE_PATTERNS); IPR017441 (PROSITE_PATTERNS); IPR000719 (PROSITE_PROFILES); IPR011009 (SUPERFAMILY); IPR016024 (SUPERFAMILY)
TR10089|c1_g1_i1	hypothetical protein YQE_07193, partial	4030	1	6.8e-120	0.64	0	-	-	SIGNAL_PEPTIDE (PHOBIUS); SIGNAL_PEPTIDE_C_REGION (PHOBIUS); SIGNAL_PEPTIDE_N_REGION (PHOBIUS); SIGNAL_PEPTIDE_H_REGION (PHOBIUS); NON_CYTOPLASMIC_DOMAIN (PHOBIUS); SignalP-noTM (SIGNALP_EUK)
TR10089|c1_g1_i2	hypothetical protein YQE_07193, partial	2034	1	2e-126	0.64	0	-	-	SIGNAL_PEPTIDE_N_REGION (PHOBIUS); SIGNAL_PEPTIDE_C_REGION (PHOBIUS); SIGNAL_PEPTIDE (PHOBIUS); SIGNAL_PEPTIDE_H_REGION (PHOBIUS); NON_CYTOPLASMIC_DOMAIN (PHOBIUS); SignalP-noTM (SIGNALP_EUK)
TR10089|c1_g1_i3	hypothetical protein YQE_07193, partial	4016	1	2.2e-120	0.64	0	-	-	TRANSMEMBRANE (PHOBIUS); CYTOPLASMIC_DOMAIN (PHOBIUS); NON_CYTOPLASMIC_DOMAIN (PHOBIUS); TRANSMEMBRANE (PHOBIUS); CYTOPLASMIC_DOMAIN (PHOBIUS); TRANSMEMBRANE (PHOBIUS); CYTOPLASMIC_DOMAIN (PHOBIUS); TRANSMEMBRANE (PHOBIUS); TRANSMEMBRANE (PHOBIUS); TRANSMEMBRANE (PHOBIUS); NON_CYTOPLASMIC_DOMAIN (PHOBIUS); NON_CYTOPLASMIC_DOMAIN (PHOBIUS); NON_CYTOPLASMIC_DOMAIN (PHOBIUS); NON_CYTOPLASMIC_DOMAIN …
TR1008|c0_g1_i1	---NA---	423	0	-	-		-	-	no IPS match
TR10090|c1_g1_i1	---NA---	272	0	-	-		-	-	no IPS match
TR10090|c1_g1_i2	---NA---	277	0	-	-		-	-	no IPS match
TR10090|c2_g1_i1	---NA---	847	0	-	-		-	-	no IPS match
TR10090|c3_g1_i1	---NA---	1386	0	-	-		-	-	no IPS match
TR10090|c3_g1_i2	---NA---	1360	0	-	-		-	-	NON_CYTOPLASMIC_DOMAIN (PHOBIUS); TRANSMEMBRANE (PHOBIUS); CYTOPLASMIC_DOMAIN (PHOBIUS)
TR10090|c4_g1_i1	dna (cytosine-5)-methyltransferase 1-like	4755	1	0	0.66	0	-	-	no IPS match
TR10091|c0_g1_i1	---NA---	240	0	-	-		-	-	no IPS match
TR10091|c1_g1_i1	cystinosin homolog	2367	1	8.6e-152	0.8	0	-	-	IPR006603 (SMART); IPR006603 (PFAM); IPR005282 (TIGRFAM); PTHR13131:SF9 (PANTHER); IPR005282 (PANTHER); TRANSMEMBRANE (PHOBIUS); TRANSMEMBRANE (PHOBIUS); CYTOPLASMIC_DOMAIN (PHOBIUS); NON_CYTOPLASMIC_DOMAIN (PHOBIUS); NON_CYTOPLASMIC_DOMAIN (PHOBIUS); CYTOPLASMIC_DOMAIN (PHOBIUS); CYTOPLASMIC_DOMAIN (PHOBIUS); TRANSMEMBRANE (PHOBIUS); TRANSMEMBRANE (PHOBIUS); CYTOPLASMIC_DOMAIN (PHOBIUS); NON_CYT…
TR10091|c1_g1_i2	cystinosin homolog	1810	1	2.1e-154	0.8	0	-	-	IPR006603 (SMART); IPR006603 (PFAM); IPR005282 (TIGRFAM); PTHR13131:SF9 (PANTHER); IPR005282 (PANTHER); SIGNAL_PEPTIDE_H_REGION (PHOBIUS); NON_CYTOPLASMIC_DOMAIN (PHOBIUS); TRANSMEMBRANE (PHOBIUS); NON_CYTOPLASMIC_DOMAIN (PHOBIUS); CYTOPLASMIC_DOMAIN (PHOBIUS); NON_CYTOPLASMIC_DOMAIN (PHOBIUS); TRANSMEMBRANE (PHOBIUS); SIGNAL_PEPTIDE (PHOBIUS); TRANSMEMBRANE (PHOBIUS); NON_CYTOPLASMIC_DOMAIN (PHO…
TR10091|c1_g1_i3	---NA---	854	0	-	-		-	-	SIGNAL_PEPTIDE_N_REGION (PHOBIUS); SIGNAL_PEPTIDE_C_REGION (PHOBIUS); NON_CYTOPLASMIC_DOMAIN (PHOBIUS); SIGNAL_PEPTIDE (PHOBIUS); SIGNAL_PEPTIDE_H_REGION (PHOBIUS); PS51257 (PROSITE_PROFILES); SignalP-TM (SIGNALP_GRAM_POSITIVE); SignalP-noTM (SIGNALP_EUK); TMhelix (TMHMM)
TR10091|c1_g1_i4	---NA---	586	0	-	-		-	-	SIGNAL_PEPTIDE_N_REGION (PHOBIUS); SIGNAL_PEPTIDE (PHOBIUS); SIGNAL_PEPTIDE_C_REGION (PHOBIUS); SIGNAL_PEPTIDE_H_REGION (PHOBIUS); NON_CYTOPLASMIC_DOMAIN (PHOBIUS)
TR10091|c1_g2_i1	---NA---	332	0	-	-		-	-	CYTOPLASMIC_DOMAIN (PHOBIUS); TRANSMEMBRANE (PHOBIUS); NON_CYTOPLASMIC_DOMAIN (PHOBIUS)
TR10092|c0_g1_i1	---NA---	454	0	-	-		-	-	no IPS match
TR10092|c1_g1_i1	---NA---	236	0	-	-		-	-	no IPS match
TR10092|c2_g1_i1	---NA---	250	0	-	-		-	-	no IPS match
TR10092|c2_g1_i2	---NA---	258	0	-	-		-	-	TRANSMEMBRANE (PHOBIUS); NON_CYTOPLASMIC_DOMAIN (PHOBIUS); CYTOPLASMIC_DOMAIN (PHOBIUS); TMhelix (TMHMM)
TR10092|c2_g1_i3	---NA---	267	0	-	-		-	-	no IPS match
TR10092|c2_g1_i4	---NA---	269	0	-	-		-	-	no IPS match
TR10092|c2_g1_i5	---NA---	248	0	-	-		-	-	no IPS match
TR10092|c2_g2_i1	---NA---	225	0	-	-		-	-	no IPS match
TR10092|c3_g1_i1	---NA---	379	0	-	-		-	-	no IPS match
TR10092|c3_g2_i1	glutamate--cysteine ligase regulatory subunit	1394	1	3.5e-80	0.72	0	-	-	IPR023210 (PFAM); IPR023210 (G3DSA:3.20.20.GENE3D); PTHR13295 (PANTHER); IPR023210 (SUPERFAMILY)
TR10092|c3_g2_i2	glutamate--cysteine ligase regulatory subunit	1343	1	2.2e-80	0.72	0	-	-	IPR023210 (G3DSA:3.20.20.GENE3D); IPR023210 (PFAM); PTHR13295 (PANTHER); IPR023210 (SUPERFAMILY)
TR10092|c3_g2_i3	glutamate--cysteine ligase regulatory subunit	1444	1	5.6e-80	0.72	0	-	-	IPR023210 (G3DSA:3.20.20.GENE3D); IPR023210 (PFAM); PTHR13295 (PANTHER); IPR023210 (SUPERFAMILY)
TR10092|c3_g3_i1	---NA---	235	0	-	-		-	-	no IPS match
TR10092|c3_g4_i1	---NA---	254	0	-	-		-	-	no IPS match
TR10092|c3_g5_i1	---NA---	613	0	-	-		-	-	SignalP-noTM (SIGNALP_EUK)
TR10092|c3_g6_i1	ninjurin-1 isoform x3	781	1	6.5e-60	0.84	3	C:integral component of membrane; P:cell adhesion; P:tissue regeneration	-	IPR007007 (PFAM); IPR007007 (PANTHER); TRANSMEMBRANE (PHOBIUS); NON_CYTOPLASMIC_DOMAIN (PHOBIUS); CYTOPLASMIC_DOMAIN (PHOBIUS); NON_CYTOPLASMIC_DOMAIN (PHOBIUS); TRANSMEMBRANE (PHOBIUS); TMhelix (TMHMM); TMhelix (TMHMM)
TR10092|c3_g6_i2	---NA---	2220	0	-	-		-	-	no IPS match
TR10092|c3_g6_i3	ninjurin-1 isoform x3	954	1	2e-54	0.85	3	C:integral component of membrane; P:cell adhesion; P:tissue regeneration	-	IPR007007 (PFAM); IPR007007 (PANTHER); PTHR12316:SF7 (PANTHER); TRANSMEMBRANE (PHOBIUS); NON_CYTOPLASMIC_DOMAIN (PHOBIUS); CYTOPLASMIC_DOMAIN (PHOBIUS); NON_CYTOPLASMIC_DOMAIN (PHOBIUS); TRANSMEMBRANE (PHOBIUS); TMhelix (TMHMM); TMhelix (TMHMM)
TR10092|c3_g6_i4	---NA---	2213	0	-	-		-	-	no IPS match
TR10092|c3_g6_i5	ninjurin-1 isoform x3	944	1	2.9e-54	0.91	3	C:integral component of membrane; P:cell adhesion; P:tissue regeneration	-	IPR007007 (PFAM); PTHR12316:SF7 (PANTHER); IPR007007 (PANTHER); SIGNAL_PEPTIDE_C_REGION (PHOBIUS); TRANSMEMBRANE (PHOBIUS); SIGNAL_PEPTIDE (PHOBIUS); SIGNAL_PEPTIDE_H_REGION (PHOBIUS); TRANSMEMBRANE (PHOBIUS); SIGNAL_PEPTIDE_N_REGION (PHOBIUS); CYTOPLASMIC_DOMAIN (PHOBIUS); NON_CYTOPLASMIC_DOMAIN (PHOBIUS); NON_CYTOPLASMIC_DOMAIN (PHOBIUS); TMhelix (TMHMM); TMhelix (TMHMM)
TR10092|c3_g6_i6	ninjurin-1 isoform x3	754	1	9.4e-26	0.84	3	C:integral component of membrane; P:cell adhesion; P:tissue regeneration	-	IPR007007 (PFAM); IPR007007 (PANTHER); PTHR12316:SF7 (PANTHER); CYTOPLASMIC_DOMAIN (PHOBIUS); TRANSMEMBRANE (PHOBIUS); NON_CYTOPLASMIC_DOMAIN (PHOBIUS)
TR10092|c3_g6_i7	ninjurin-1 isoform x3	767	1	4.8e-55	0.91	3	C:integral component of membrane; P:cell adhesion; P:tissue regeneration	-	IPR007007 (PFAM); IPR007007 (PANTHER); SIGNAL_PEPTIDE_H_REGION (PHOBIUS); SIGNAL_PEPTIDE_C_REGION (PHOBIUS); CYTOPLASMIC_DOMAIN (PHOBIUS); NON_CYTOPLASMIC_DOMAIN (PHOBIUS); TRANSMEMBRANE (PHOBIUS); SIGNAL_PEPTIDE_N_REGION (PHOBIUS); SIGNAL_PEPTIDE (PHOBIUS); SignalP-TM (SIGNALP_EUK); TMhelix (TMHMM); TMhelix (TMHMM)
TR10092|c3_g7_i1	PREDICTED: aprataxin	1116	1	3.9e-78	0.76	4	F:DNA binding; F:protein binding; F:DNA 5'-adenosine monophosphate hydrolase activity; P:DNA repair	EC:3.1; EC:3.1.11; EC:3.1.15	PF11969 (PFAM); IPR011146 (G3DSA:3.30.428.GENE3D); IPR000253 (G3DSA:2.60.200.GENE3D); IPR032566 (PFAM); PTHR12486 (PANTHER); IPR026963 (PTHR12486:PANTHER); IPR011146 (PROSITE_PROFILES); IPR011146 (SUPERFAMILY)
TR10092|c3_g7_i2	PREDICTED: aprataxin	1147	1	5.3e-78	0.76	4	F:DNA binding; F:protein binding; F:DNA 5'-adenosine monophosphate hydrolase activity; P:DNA repair	EC:3.1; EC:3.1.11; EC:3.1.15	IPR032566 (PFAM); IPR000253 (G3DSA:2.60.200.GENE3D); IPR011146 (G3DSA:3.30.428.GENE3D); PF11969 (PFAM); IPR026963 (PTHR12486:PANTHER); PTHR12486 (PANTHER); IPR011146 (PROSITE_PROFILES); IPR011146 (SUPERFAMILY)
TR10092|c3_g7_i3	PREDICTED: aprataxin	1132	1	4.6e-78	0.76	4	F:DNA binding; F:protein binding; F:DNA 5'-adenosine monophosphate hydrolase activity; P:DNA repair	EC:3.1; EC:3.1.11; EC:3.1.15	IPR000253 (G3DSA:2.60.200.GENE3D); IPR011146 (G3DSA:3.30.428.GENE3D); PF11969 (PFAM); IPR032566 (PFAM); PTHR12486 (PANTHER); IPR026963 (PTHR12486:PANTHER); IPR011146 (PROSITE_PROFILES); IPR011146 (SUPERFAMILY)
TR10093|c1_g1_i1	---NA---	846	0	-	-		-	-	no IPS match
TR10093|c1_g1_i2	---NA---	878	0	-	-		-	-	no IPS match
TR10093|c2_g10_i1	---NA---	378	0	-	-		-	-	no IPS match
TR10093|c2_g11_i1	---NA---	472	0	-	-		-	-	no IPS match
TR10093|c2_g11_i2	---NA---	525	0	-	-		-	-	no IPS match
TR10093|c2_g11_i3	---NA---	232	0	-	-		-	-	no IPS match
TR10093|c2_g11_i4	---NA---	525	0	-	-		-	-	no IPS match
TR10093|c2_g11_i5	---NA---	628	0	-	-		-	-	no IPS match
TR10093|c2_g11_i6	---NA---	356	0	-	-		-	-	CYTOPLASMIC_DOMAIN (PHOBIUS); NON_CYTOPLASMIC_DOMAIN (PHOBIUS); TRANSMEMBRANE (PHOBIUS); SignalP-noTM (SIGNALP_EUK); TMhelix (TMHMM)
TR10093|c2_g11_i7	---NA---	246	0	-	-		-	-	no IPS match
TR10093|c2_g11_i8	---NA---	519	0	-	-		-	-	no IPS match
TR10093|c2_g12_i1	---NA---	329	0	-	-		-	-	no IPS match
TR10093|c2_g13_i1	---NA---	448	0	-	-		-	-	no IPS match
TR10093|c2_g14_i1	---NA---	364	0	-	-		-	-	no IPS match
TR10093|c2_g15_i1	---NA---	368	0	-	-		-	-	no IPS match
TR10093|c2_g16_i1	---NA---	364	0	-	-		-	-	no IPS match
TR10093|c2_g17_i1	---NA---	364	0	-	-		-	-	no IPS match
TR10093|c2_g18_i1	---NA---	368	0	-	-		-	-	no IPS match
TR10093|c2_g19_i1	---NA---	364	0	-	-		-	-	no IPS match
TR10093|c2_g1_i1	---NA---	368	0	-	-		-	-	no IPS match
TR10093|c2_g20_i1	---NA---	359	0	-	-		-	-	no IPS match
TR10093|c2_g21_i1	---NA---	448	0	-	-		-	-	no IPS match
TR10093|c2_g22_i1	---NA---	390	0	-	-		-	-	TMhelix (TMHMM)
TR10093|c2_g23_i1	---NA---	380	0	-	-		-	-	no IPS match
TR10093|c2_g2_i1	---NA---	2052	0	-	-		-	-	no IPS match
TR10093|c2_g2_i2	---NA---	3257	0	-	-		-	-	no IPS match
TR10093|c2_g3_i1	---NA---	378	0	-	-		-	-	no IPS match
TR10093|c2_g4_i1	---NA---	368	0	-	-		-	-	no IPS match
TR10093|c2_g5_i1	---NA---	378	0	-	-		-	-	no IPS match
TR10093|c2_g6_i1	---NA---	396	0	-	-		-	-	no IPS match
TR10093|c2_g7_i1	---NA---	448	0	-	-		-	-	no IPS match
TR10093|c2_g8_i1	---NA---	448	0	-	-		-	-	no IPS match
TR10093|c2_g9_i1	---NA---	231	0	-	-		-	-	no IPS match
TR10094|c1_g1_i1	---NA---	264	0	-	-		-	-	no IPS match
TR10094|c1_g2_i1	rna-directed dna polymerase from mobile element jockey-like isoform x1	5656	1	1.5e-171	0.51	3	F:nucleic acid binding; F:RNA-DNA hybrid ribonuclease activity; P:regulation of RNA metabolic process	EC:3.1.30; EC:3.1; EC:3.1.26; EC:3.1.26.4	IPR000477 (PFAM); IPR005135 (PFAM); IPR012337 (G3DSA:3.30.420.GENE3D); IPR005135 (G3DSA:3.60.10.GENE3D); IPR002156 (PFAM); PTHR19446 (PANTHER); IPR002156 (PROSITE_PROFILES); IPR000477 (PROSITE_PROFILES); IPR012337 (SUPERFAMILY); IPR005135 (SUPERFAMILY); SSF56672 (SUPERFAMILY)
TR10094|c1_g2_i2	rna-directed dna polymerase from mobile element jockey-like isoform x1	5652	1	1.5e-171	0.51	3	F:nucleic acid binding; F:RNA-DNA hybrid ribonuclease activity; P:regulation of RNA metabolic process	EC:3.1.30; EC:3.1; EC:3.1.26; EC:3.1.26.4	IPR000477 (PFAM); IPR005135 (G3DSA:3.60.10.GENE3D); IPR012337 (G3DSA:3.30.420.GENE3D); IPR005135 (PFAM); IPR002156 (PFAM); PTHR19446 (PANTHER); IPR000477 (PROSITE_PROFILES); IPR002156 (PROSITE_PROFILES); IPR012337 (SUPERFAMILY); SSF56672 (SUPERFAMILY); IPR005135 (SUPERFAMILY)
TR10094|c1_g3_i1	---NA---	445	0	-	-		-	-	no IPS match
TR10095|c0_g1_i1	---NA---	290	0	-	-		-	-	no IPS match
TR10095|c0_g2_i1	---NA---	283	0	-	-		-	-	no IPS match
TR10095|c1_g10_i1	---NA---	1213	0	-	-		-	-	no IPS match
TR10095|c1_g11_i1	---NA---	251	0	-	-		-	-	NON_CYTOPLASMIC_DOMAIN (PHOBIUS); CYTOPLASMIC_DOMAIN (PHOBIUS); TRANSMEMBRANE (PHOBIUS)
TR10095|c1_g12_i1	---NA---	1361	0	-	-		-	-	NON_CYTOPLASMIC_DOMAIN (PHOBIUS); TRANSMEMBRANE (PHOBIUS); CYTOPLASMIC_DOMAIN (PHOBIUS)
TR10095|c1_g13_i1	---NA---	1206	0	-	-		-	-	no IPS match
TR10095|c1_g14_i1	---NA---	1194	0	-	-		-	-	no IPS match
TR10095|c1_g15_i1	---NA---	1361	0	-	-		-	-	NON_CYTOPLASMIC_DOMAIN (PHOBIUS); TRANSMEMBRANE (PHOBIUS); CYTOPLASMIC_DOMAIN (PHOBIUS)
TR10095|c1_g1_i1	---NA---	1361	0	-	-		-	-	CYTOPLASMIC_DOMAIN (PHOBIUS); NON_CYTOPLASMIC_DOMAIN (PHOBIUS); TRANSMEMBRANE (PHOBIUS)
TR10095|c1_g2_i1	---NA---	1187	0	-	-		-	-	no IPS match
TR10095|c1_g3_i1	---NA---	1186	0	-	-		-	-	no IPS match
TR10095|c1_g4_i1	---NA---	1213	0	-	-		-	-	no IPS match
TR10095|c1_g5_i1	---NA---	1183	0	-	-		-	-	no IPS match
TR10095|c1_g6_i1	---NA---	1361	0	-	-		-	-	NON_CYTOPLASMIC_DOMAIN (PHOBIUS); TRANSMEMBRANE (PHOBIUS); CYTOPLASMIC_DOMAIN (PHOBIUS)
TR10095|c1_g7_i1	---NA---	1361	0	-	-		-	-	NON_CYTOPLASMIC_DOMAIN (PHOBIUS); CYTOPLASMIC_DOMAIN (PHOBIUS); TRANSMEMBRANE (PHOBIUS)
TR10095|c1_g8_i1	---NA---	1361	0	-	-		-	-	TRANSMEMBRANE (PHOBIUS); CYTOPLASMIC_DOMAIN (PHOBIUS); NON_CYTOPLASMIC_DOMAIN (PHOBIUS)
TR10095|c1_g9_i1	---NA---	1361	0	-	-		-	-	NON_CYTOPLASMIC_DOMAIN (PHOBIUS); CYTOPLASMIC_DOMAIN (PHOBIUS); TRANSMEMBRANE (PHOBIUS)
TR10095|c2_g1_i1	---NA---	366	0	-	-		-	-	SIGNAL_PEPTIDE_H_REGION (PHOBIUS); SIGNAL_PEPTIDE_C_REGION (PHOBIUS); SIGNAL_PEPTIDE (PHOBIUS); NON_CYTOPLASMIC_DOMAIN (PHOBIUS); SIGNAL_PEPTIDE_N_REGION (PHOBIUS); SignalP-noTM (SIGNALP_EUK)
TR10095|c2_g2_i1	hypothetical protein TcasGA2_TC005145	2238	1	0	0.66	3	F:RNA binding; P:RNA-dependent DNA replication; F:RNA-directed DNA polymerase activity	-	no IPS match
TR10095|c3_g10_i1	---NA---	360	0	-	-		-	-	no IPS match
TR10095|c3_g11_i1	---NA---	490	0	-	-		-	-	CYTOPLASMIC_DOMAIN (PHOBIUS); NON_CYTOPLASMIC_DOMAIN (PHOBIUS); TRANSMEMBRANE (PHOBIUS)
TR10095|c3_g12_i1	---NA---	381	0	-	-		-	-	no IPS match
TR10095|c3_g13_i1	---NA---	490	0	-	-		-	-	NON_CYTOPLASMIC_DOMAIN (PHOBIUS); CYTOPLASMIC_DOMAIN (PHOBIUS); TRANSMEMBRANE (PHOBIUS)
TR10095|c3_g13_i2	---NA---	490	0	-	-		-	-	NON_CYTOPLASMIC_DOMAIN (PHOBIUS); TRANSMEMBRANE (PHOBIUS); CYTOPLASMIC_DOMAIN (PHOBIUS)
TR10095|c3_g14_i1	---NA---	255	0	-	-		-	-	no IPS match
TR10095|c3_g15_i1	---NA---	339	0	-	-		-	-	no IPS match
TR10095|c3_g16_i1	---NA---	328	0	-	-		-	-	no IPS match
TR10095|c3_g17_i1	---NA---	490	0	-	-		-	-	no IPS match
TR10095|c3_g18_i1	---NA---	328	0	-	-		-	-	no IPS match
TR10095|c3_g1_i1	---NA---	1157	0	-	-		-	-	no IPS match
TR10095|c3_g1_i2	PREDICTED: uncharacterized protein C630.12	2001	1	9.7e-137	0.77	0	-	-	PTHR13315:SF2 (PANTHER); PTHR13315 (PANTHER); TRANSMEMBRANE (PHOBIUS); NON_CYTOPLASMIC_DOMAIN (PHOBIUS); CYTOPLASMIC_DOMAIN (PHOBIUS); TMhelix (TMHMM)
TR10095|c3_g1_i3	PREDICTED: uncharacterized protein C630.12	1790	1	2.6e-127	0.76	0	-	-	NON_CYTOPLASMIC_DOMAIN (PHOBIUS); CYTOPLASMIC_DOMAIN (PHOBIUS); TRANSMEMBRANE (PHOBIUS)
TR10095|c3_g1_i4	PREDICTED: uncharacterized protein C630.12	1949	1	2.7e-137	0.77	1	F:hydrolase activity	-	IPR004843 (PFAM); IPR029052 (G3DSA:3.60.21.GENE3D); PTHR13315 (PANTHER); PTHR13315:SF2 (PANTHER); CYTOPLASMIC_DOMAIN (PHOBIUS); TRANSMEMBRANE (PHOBIUS); TRANSMEMBRANE (PHOBIUS); CYTOPLASMIC_DOMAIN (PHOBIUS); NON_CYTOPLASMIC_DOMAIN (PHOBIUS); IPR029052 (SUPERFAMILY); TMhelix (TMHMM); TMhelix (TMHMM)
TR10095|c3_g1_i5	PREDICTED: uncharacterized protein C630.12	1842	1	9.2e-127	0.76	0	-	-	NON_CYTOPLASMIC_DOMAIN (PHOBIUS); CYTOPLASMIC_DOMAIN (PHOBIUS); TRANSMEMBRANE (PHOBIUS)
TR10095|c3_g2_i1	---NA---	329	0	-	-		-	-	no IPS match
TR10095|c3_g3_i1	---NA---	490	0	-	-		-	-	SignalP-TM (SIGNALP_GRAM_POSITIVE)
TR10095|c3_g3_i2	---NA---	247	0	-	-		-	-	no IPS match
TR10095|c3_g4_i1	---NA---	339	0	-	-		-	-	no IPS match
TR10095|c3_g5_i1	---NA---	381	0	-	-		-	-	no IPS match
TR10095|c3_g6_i1	---NA---	363	0	-	-		-	-	no IPS match
TR10095|c3_g7_i1	---NA---	357	0	-	-		-	-	no IPS match
TR10095|c3_g8_i1	---NA---	342	0	-	-		-	-	no IPS match
TR10095|c3_g9_i1	---NA---	342	0	-	-		-	-	no IPS match
TR10095|c4_g1_i1	hypothetical protein AMK59_3817	4660	1	5.2e-132	0.89	2	F:protein binding; F:zinc ion binding	-	IPR001965 (SMART); IPR013083 (G3DSA:3.30.40.GENE3D); IPR019786 (PROSITE_PATTERNS); IPR019787 (PROSITE_PROFILES); SignalP-TM (SIGNALP_GRAM_POSITIVE); IPR011011 (SUPERFAMILY)
TR10095|c4_g1_i2	bifunctional 3 -phosphoadenosine 5 -phosphosulfate synthase isoform x2	1885	1	0	0.77	4	F:adenylylsulfate kinase activity; F:ATP binding; P:sulfate assimilation; P:purine nucleobase metabolic process	EC:2.7.1.25	IPR002891 (TIGRFAM); IPR025980 (PFAM); G3DSA:3.10.400.10 (GENE3D); IPR027417 (G3DSA:3.40.50.GENE3D); IPR002891 (PFAM); PTHR11055:SF1 (PANTHER); PTHR11055 (PANTHER); IPR002891 (HAMAP); IPR027417 (SUPERFAMILY); IPR015947 (SUPERFAMILY)
TR10095|c4_g1_i3	hypothetical protein TcasGA2_TC006071	4179	1	1.4e-66	0.53	2	F:protein binding; F:zinc ion binding	-	IPR001965 (SMART); IPR013083 (G3DSA:3.30.40.GENE3D); IPR019786 (PROSITE_PATTERNS); IPR019787 (PROSITE_PROFILES); SignalP-TM (SIGNALP_GRAM_POSITIVE); IPR011011 (SUPERFAMILY)
TR10095|c4_g1_i4	bifunctional 3 -phosphoadenosine 5 -phosphosulfate synthase isoform x2	5793	1	0	0.77	4	F:adenylylsulfate kinase activity; F:ATP binding; P:sulfate assimilation; P:purine nucleobase metabolic process	EC:2.7.1.25	IPR027417 (G3DSA:3.40.50.GENE3D); IPR002891 (PFAM); IPR025980 (PFAM); IPR002891 (TIGRFAM); G3DSA:3.10.400.10 (GENE3D); PTHR11055 (PANTHER); PTHR11055:SF1 (PANTHER); IPR002891 (HAMAP); IPR015947 (SUPERFAMILY); IPR027417 (SUPERFAMILY)
TR10095|c4_g1_i5	hypothetical protein AMK59_3817	753	1	1.5e-83	0.92	3	F:sulfate adenylyltransferase (ATP) activity; P:purine nucleobase metabolic process; P:sulfur compound metabolic process	EC:2.7.7.4; EC:2.7.7	IPR014729 (G3DSA:3.40.50.GENE3D); IPR024951 (PFAM); PTHR11055 (PANTHER); PTHR11055:SF1 (PANTHER); SSF52374 (SUPERFAMILY)
TR10095|c4_g2_i1	hypothetical protein AMK59_3817	1422	1	1.1e-180	0.88	0	-	-	no IPS match
TR10095|c4_g3_i1	hypothetical protein TcasGA2_TC005240	1708	1	2.7e-84	0.55	3	F:RNA binding; F:RNA-directed DNA polymerase activity; P:RNA-dependent DNA replication	EC:2.7.7.49	IPR003286 (PRINTS); PTHR33395 (PANTHER)
TR10095|c4_g3_i2	hypothetical protein TcasGA2_TC005240	1909	1	3.1e-84	0.55	3	F:RNA binding; F:RNA-directed DNA polymerase activity; P:RNA-dependent DNA replication	EC:2.7.7.49	IPR003286 (PRINTS); PTHR33395 (PANTHER)
TR10095|c4_g3_i3	hypothetical protein TcasGA2_TC005145	1917	1	5.9e-142	0.68	3	F:RNA binding; F:RNA-directed DNA polymerase activity; P:RNA-dependent DNA replication	EC:2.7.7.49	IPR003286 (PRINTS); PTHR33395 (PANTHER)
TR10095|c4_g3_i4	hypothetical protein TcasGA2_TC001861	256	1	1e-12	0.82	3	F:RNA binding; F:RNA-directed DNA polymerase activity; P:RNA-dependent DNA replication	EC:2.7.7.49	no IPS match
TR10095|c4_g3_i5	hypothetical protein TcasGA2_TC005145	1716	1	6.8e-143	0.68	3	F:RNA binding; F:RNA-directed DNA polymerase activity; P:RNA-dependent DNA replication	EC:2.7.7.49	IPR003286 (PRINTS); PTHR33395 (PANTHER)
TR10095|c4_g4_i1	---NA---	670	0	-	-		-	-	NON_CYTOPLASMIC_DOMAIN (PHOBIUS); CYTOPLASMIC_DOMAIN (PHOBIUS); TRANSMEMBRANE (PHOBIUS)
TR10096|c1_g10_i1	---NA---	261	0	-	-		-	-	no IPS match
TR10096|c1_g10_i2	---NA---	271	0	-	-		-	-	no IPS match
TR10096|c1_g10_i3	---NA---	469	0	-	-		-	-	no IPS match
TR10096|c1_g10_i4	---NA---	257	0	-	-		-	-	no IPS match
TR10096|c1_g10_i5	---NA---	401	0	-	-		-	-	no IPS match
TR10096|c1_g10_i6	---NA---	261	0	-	-		-	-	no IPS match
TR10096|c1_g10_i7	---NA---	405	0	-	-		-	-	no IPS match
TR10096|c1_g11_i1	---NA---	246	0	-	-		-	-	no IPS match
TR10096|c1_g12_i1	---NA---	246	0	-	-		-	-	no IPS match
TR10096|c1_g1_i1	---NA---	334	0	-	-		-	-	no IPS match
TR10096|c1_g1_i2	---NA---	233	0	-	-		-	-	no IPS match
TR10096|c1_g2_i1	---NA---	246	0	-	-		-	-	no IPS match
TR10096|c1_g3_i1	---NA---	524	0	-	-		-	-	TRANSMEMBRANE (PHOBIUS); CYTOPLASMIC_DOMAIN (PHOBIUS); NON_CYTOPLASMIC_DOMAIN (PHOBIUS); TMhelix (TMHMM)
TR10096|c1_g4_i1	---NA---	246	0	-	-		-	-	no IPS match
TR10096|c1_g5_i1	---NA---	252	0	-	-		-	-	no IPS match
TR10096|c1_g6_i1	---NA---	252	0	-	-		-	-	no IPS match
TR10096|c1_g7_i1	---NA---	246	0	-	-		-	-	no IPS match
TR10096|c1_g8_i1	---NA---	246	0	-	-		-	-	no IPS match
TR10096|c1_g9_i1	---NA---	305	0	-	-		-	-	NON_CYTOPLASMIC_DOMAIN (PHOBIUS); SIGNAL_PEPTIDE_C_REGION (PHOBIUS); SIGNAL_PEPTIDE (PHOBIUS); SIGNAL_PEPTIDE_H_REGION (PHOBIUS); SIGNAL_PEPTIDE_N_REGION (PHOBIUS); SignalP-noTM (SIGNALP_EUK)
TR10096|c2_g1_i1	---NA---	1224	0	-	-		-	-	no IPS match
TR10097|c4_g1_i1	---NA---	810	0	-	-		-	-	no IPS match
TR10097|c4_g1_i2	---NA---	869	0	-	-		-	-	no IPS match
TR10097|c5_g1_i1	---NA---	261	0	-	-		-	-	no IPS match
TR10097|c5_g1_i2	---NA---	265	0	-	-		-	-	no IPS match
TR10097|c5_g2_i1	---NA---	609	0	-	-		-	-	SignalP-noTM (SIGNALP_EUK)
TR10097|c5_g2_i2	---NA---	520	0	-	-		-	-	no IPS match
TR10097|c5_g2_i3	---NA---	545	0	-	-		-	-	no IPS match
TR10097|c5_g2_i4	---NA---	643	0	-	-		-	-	no IPS match
TR10097|c5_g3_i1	---NA---	263	0	-	-		-	-	no IPS match
TR10097|c5_g4_i1	---NA---	494	0	-	-		-	-	no IPS match
TR10097|c6_g1_i1	---NA---	748	0	-	-		-	-	TRANSMEMBRANE (PHOBIUS); NON_CYTOPLASMIC_DOMAIN (PHOBIUS); CYTOPLASMIC_DOMAIN (PHOBIUS); TMhelix (TMHMM)
TR10097|c7_g1_i1	---NA---	328	0	-	-		-	-	no IPS match
TR10098|c2_g1_i1	---NA---	241	0	-	-		-	-	no IPS match
TR10098|c2_g2_i1	---NA---	237	0	-	-		-	-	no IPS match
TR10098|c2_g2_i2	---NA---	251	0	-	-		-	-	no IPS match
TR10098|c2_g3_i1	---NA---	227	0	-	-		-	-	no IPS match
TR10098|c2_g4_i1	---NA---	304	0	-	-		-	-	no IPS match
TR10098|c2_g4_i10	---NA---	336	0	-	-		-	-	no IPS match
TR10098|c2_g4_i11	---NA---	293	0	-	-		-	-	no IPS match
TR10098|c2_g4_i12	---NA---	432	0	-	-		-	-	NON_CYTOPLASMIC_DOMAIN (PHOBIUS); CYTOPLASMIC_DOMAIN (PHOBIUS); TRANSMEMBRANE (PHOBIUS)
TR10098|c2_g4_i13	---NA---	443	0	-	-		-	-	no IPS match
TR10098|c2_g4_i14	---NA---	340	0	-	-		-	-	no IPS match
TR10098|c2_g4_i15	---NA---	296	0	-	-		-	-	no IPS match
TR10098|c2_g4_i2	---NA---	241	0	-	-		-	-	no IPS match
TR10098|c2_g4_i3	---NA---	377	0	-	-		-	-	no IPS match
TR10098|c2_g4_i4	---NA---	240	0	-	-		-	-	no IPS match
TR10098|c2_g4_i5	---NA---	296	0	-	-		-	-	no IPS match
TR10098|c2_g4_i6	---NA---	402	0	-	-		-	-	no IPS match
TR10098|c2_g4_i7	---NA---	363	0	-	-		-	-	no IPS match
TR10098|c2_g4_i8	---NA---	239	0	-	-		-	-	no IPS match
TR10098|c2_g4_i9	---NA---	297	0	-	-		-	-	no IPS match
TR10099|c10_g1_i1	---NA---	280	0	-	-		-	-	TRANSMEMBRANE (PHOBIUS); NON_CYTOPLASMIC_DOMAIN (PHOBIUS); CYTOPLASMIC_DOMAIN (PHOBIUS); SignalP-TM (SIGNALP_GRAM_POSITIVE); SignalP-noTM (SIGNALP_EUK)
TR10099|c11_g1_i1	---NA---	380	0	-	-		-	-	no IPS match
TR10099|c1_g1_i1	PREDICTED: uncharacterized protein LOC105440060	327	1	1e-09	0.56	0	-	-	no IPS match
TR10099|c4_g1_i1	---NA---	546	0	-	-		-	-	CYTOPLASMIC_DOMAIN (PHOBIUS); NON_CYTOPLASMIC_DOMAIN (PHOBIUS); TRANSMEMBRANE (PHOBIUS)
TR10099|c5_g1_i1	craniofacial development protein 2-like	241	1	2.3e-08	0.71	0	-	-	no IPS match
TR10099|c5_g2_i1	craniofacial development protein 2-like	260	1	1.3e-08	0.59	0	-	-	no IPS match
TR10099|c6_g1_i1	---NA---	319	0	-	-		-	-	no IPS match
TR10099|c6_g1_i2	---NA---	361	0	-	-		-	-	NON_CYTOPLASMIC_DOMAIN (PHOBIUS); TRANSMEMBRANE (PHOBIUS); CYTOPLASMIC_DOMAIN (PHOBIUS); TMhelix (TMHMM)
TR10099|c6_g2_i1	---NA---	322	0	-	-		-	-	no IPS match
TR10099|c6_g3_i1	---NA---	308	0	-	-		-	-	CYTOPLASMIC_DOMAIN (PHOBIUS); NON_CYTOPLASMIC_DOMAIN (PHOBIUS); TRANSMEMBRANE (PHOBIUS); TMhelix (TMHMM)
TR10099|c7_g1_i1	PREDICTED: uncharacterized protein LOC105440060	284	1	4.1e-12	0.61	0	-	-	no IPS match
TR10099|c9_g1_i1	endonuclease-reverse transcriptase	302	1	5e-15	0.63	0	-	-	Coil (COILS)
TR10099|c9_g2_i1	---NA---	384	0	-	-		-	-	no IPS match
TR10099|c9_g3_i1	endonuclease-reverse transcriptase	500	1	1.2e-15	0.48	0	-	-	no IPS match
TR10099|c9_g3_i2	endonuclease-reverse transcriptase	1778	1	1.5e-59	0.63	4	P:RNA-dependent DNA replication; P:nucleic acid phosphodiester bond hydrolysis; F:endonuclease activity; F:RNA-directed DNA polymerase activity	-	PTHR19446 (PANTHER); PTHR19446:SF361 (PANTHER)
TR10099|c9_g3_i3	endonuclease-reverse transcriptase	1801	1	4.1e-80	0.54	4	P:RNA-dependent DNA replication; P:nucleic acid phosphodiester bond hydrolysis; F:endonuclease activity; F:RNA-directed DNA polymerase activity	-	Coil (COILS); PTHR19446 (PANTHER); PTHR19446:SF320 (PANTHER)
TR10099|c9_g3_i4	endonuclease-reverse transcriptase	1802	1	2.5e-62	0.63	4	P:RNA-dependent DNA replication; P:nucleic acid phosphodiester bond hydrolysis; F:endonuclease activity; F:RNA-directed DNA polymerase activity	-	PTHR19446:SF320 (PANTHER); PTHR19446 (PANTHER)
TR10099|c9_g3_i5	endonuclease-reverse transcriptase	527	1	4.7e-21	0.55	0	-	-	no IPS match
TR10099|c9_g4_i1	endonuclease-reverse transcriptase	340	1	1.1e-10	0.62	4	P:RNA-dependent DNA replication; P:nucleic acid phosphodiester bond hydrolysis; F:endonuclease activity; F:RNA-directed DNA polymerase activity	-	no IPS match
TR10099|c9_g5_i1	---NA---	652	0	-	-		-	-	no IPS match
TR1009|c0_g1_i1	---NA---	509	0	-	-		-	-	CYTOPLASMIC_DOMAIN (PHOBIUS); NON_CYTOPLASMIC_DOMAIN (PHOBIUS); TRANSMEMBRANE (PHOBIUS); TMhelix (TMHMM)
TR100|c0_g1_i1	---NA---	327	0	-	-		-	-	TRANSMEMBRANE (PHOBIUS); CYTOPLASMIC_DOMAIN (PHOBIUS); NON_CYTOPLASMIC_DOMAIN (PHOBIUS); TMhelix (TMHMM)
TR10100|c0_g1_i1	---NA---	231	0	-	-		-	-	no IPS match
TR10100|c0_g2_i1	---NA---	232	0	-	-		-	-	NON_CYTOPLASMIC_DOMAIN (PHOBIUS); SIGNAL_PEPTIDE (PHOBIUS); SIGNAL_PEPTIDE_H_REGION (PHOBIUS); SIGNAL_PEPTIDE_N_REGION (PHOBIUS); SIGNAL_PEPTIDE_C_REGION (PHOBIUS); SignalP-TM (SIGNALP_GRAM_POSITIVE); TMhelix (TMHMM)
TR10100|c1_g1_i1	---NA---	3013	0	-	-		-	-	no IPS match
TR10100|c1_g1_i2	---NA---	1699	0	-	-		-	-	no IPS match
TR10100|c1_g1_i3	---NA---	599	0	-	-		-	-	TMhelix (TMHMM)
TR10101|c0_g1_i1	---NA---	310	0	-	-		-	-	no IPS match
TR10101|c0_g2_i1	---NA---	310	0	-	-		-	-	no IPS match
TR10101|c1_g1_i1	---NA---	281	0	-	-		-	-	no IPS match
TR10101|c1_g2_i1	---NA---	293	0	-	-		-	-	NON_CYTOPLASMIC_DOMAIN (PHOBIUS); SIGNAL_PEPTIDE_N_REGION (PHOBIUS); SIGNAL_PEPTIDE_H_REGION (PHOBIUS); SIGNAL_PEPTIDE (PHOBIUS); SIGNAL_PEPTIDE_C_REGION (PHOBIUS); TMhelix (TMHMM)
TR10101|c1_g2_i2	---NA---	236	0	-	-		-	-	NON_CYTOPLASMIC_DOMAIN (PHOBIUS); CYTOPLASMIC_DOMAIN (PHOBIUS); TRANSMEMBRANE (PHOBIUS); TMhelix (TMHMM)
TR10101|c1_g2_i3	---NA---	244	0	-	-		-	-	CYTOPLASMIC_DOMAIN (PHOBIUS); TRANSMEMBRANE (PHOBIUS); NON_CYTOPLASMIC_DOMAIN (PHOBIUS); TMhelix (TMHMM)
TR10101|c1_g2_i4	---NA---	249	0	-	-		-	-	TRANSMEMBRANE (PHOBIUS); NON_CYTOPLASMIC_DOMAIN (PHOBIUS); CYTOPLASMIC_DOMAIN (PHOBIUS); TMhelix (TMHMM)
TR10101|c1_g2_i5	---NA---	254	0	-	-		-	-	TMhelix (TMHMM)
TR10101|c1_g3_i1	---NA---	411	0	-	-		-	-	no IPS match
TR10101|c1_g4_i1	---NA---	317	0	-	-		-	-	no IPS match
TR10101|c1_g4_i2	---NA---	248	0	-	-		-	-	TRANSMEMBRANE (PHOBIUS); CYTOPLASMIC_DOMAIN (PHOBIUS); NON_CYTOPLASMIC_DOMAIN (PHOBIUS); TMhelix (TMHMM)
TR10101|c1_g4_i3	---NA---	413	0	-	-		-	-	NON_CYTOPLASMIC_DOMAIN (PHOBIUS); CYTOPLASMIC_DOMAIN (PHOBIUS); TRANSMEMBRANE (PHOBIUS); TMhelix (TMHMM)
TR10101|c1_g4_i4	---NA---	281	0	-	-		-	-	no IPS match
TR10101|c1_g5_i1	---NA---	263	0	-	-		-	-	no IPS match
TR10101|c1_g6_i1	---NA---	496	0	-	-		-	-	no IPS match
TR10101|c1_g6_i2	---NA---	753	0	-	-		-	-	no IPS match
TR10101|c1_g6_i3	---NA---	338	0	-	-		-	-	no IPS match
TR10101|c1_g7_i1	---NA---	317	0	-	-		-	-	no IPS match
TR10101|c1_g8_i1	---NA---	250	0	-	-		-	-	NON_CYTOPLASMIC_DOMAIN (PHOBIUS); TRANSMEMBRANE (PHOBIUS); CYTOPLASMIC_DOMAIN (PHOBIUS); TMhelix (TMHMM)
TR10102|c0_g1_i1	---NA---	311	0	-	-		-	-	no IPS match
TR10102|c0_g2_i1	---NA---	2017	0	-	-		-	-	no IPS match
TR10102|c0_g2_i2	PREDICTED: uncharacterized protein LOC105701830 isoform X2	2282	1	3e-143	0.68	2	C:integral component of membrane; P:transmembrane transport	-	G3DSA:1.20.1250.20 (GENE3D); G3DSA:1.20.1250.20 (GENE3D); IPR011701 (PFAM); PTHR11360 (PANTHER); PTHR11360 (PANTHER); PTHR11360:SF111 (PANTHER); PTHR11360 (PANTHER); PTHR11360:SF111 (PANTHER); TRANSMEMBRANE (PHOBIUS); CYTOPLASMIC_DOMAIN (PHOBIUS); TRANSMEMBRANE (PHOBIUS); TRANSMEMBRANE (PHOBIUS); CYTOPLASMIC_DOMAIN (PHOBIUS); TRANSMEMBRANE (PHOBIUS); TRANSMEMBRANE (PHOBIUS); CYTOPLASMIC_DOMAIN (P…
TR10102|c0_g2_i3	PREDICTED: uncharacterized protein LOC103573983 isoform X1	2730	1	0	0.68	2	C:integral component of membrane; P:transmembrane transport	-	IPR011701 (PFAM); G3DSA:1.20.1250.20 (GENE3D); G3DSA:1.20.1250.20 (GENE3D); PTHR11360 (PANTHER); PTHR11360 (PANTHER); PTHR11360:SF111 (PANTHER); CYTOPLASMIC_DOMAIN (PHOBIUS); CYTOPLASMIC_DOMAIN (PHOBIUS); NON_CYTOPLASMIC_DOMAIN (PHOBIUS); CYTOPLASMIC_DOMAIN (PHOBIUS); NON_CYTOPLASMIC_DOMAIN (PHOBIUS); TRANSMEMBRANE (PHOBIUS); CYTOPLASMIC_DOMAIN (PHOBIUS); NON_CYTOPLASMIC_DOMAIN (PHOBIUS); CYTOPLA…
TR10102|c0_g2_i4	monocarboxylate transporter 14-like	2739	1	3.7e-118	0.68	2	C:integral component of membrane; P:transmembrane transport	-	G3DSA:1.20.1250.20 (GENE3D); IPR011701 (PFAM); PTHR11360 (PANTHER); PTHR11360:SF111 (PANTHER); CYTOPLASMIC_DOMAIN (PHOBIUS); NON_CYTOPLASMIC_DOMAIN (PHOBIUS); CYTOPLASMIC_DOMAIN (PHOBIUS); TRANSMEMBRANE (PHOBIUS); TRANSMEMBRANE (PHOBIUS); TRANSMEMBRANE (PHOBIUS); TRANSMEMBRANE (PHOBIUS); NON_CYTOPLASMIC_DOMAIN (PHOBIUS); NON_CYTOPLASMIC_DOMAIN (PHOBIUS); TRANSMEMBRANE (PHOBIUS); CYTOPLASMIC_DOMAI…
TR10102|c0_g2_i5	hypothetical protein D910_01835	1779	1	1.9e-93	0.72	2	C:integral component of membrane; P:transmembrane transport	-	G3DSA:1.20.1250.20 (GENE3D); IPR011701 (PFAM); PTHR11360 (PANTHER); PTHR11360:SF111 (PANTHER); TRANSMEMBRANE (PHOBIUS); CYTOPLASMIC_DOMAIN (PHOBIUS); CYTOPLASMIC_DOMAIN (PHOBIUS); NON_CYTOPLASMIC_DOMAIN (PHOBIUS); NON_CYTOPLASMIC_DOMAIN (PHOBIUS); TRANSMEMBRANE (PHOBIUS); TRANSMEMBRANE (PHOBIUS); TRANSMEMBRANE (PHOBIUS); CYTOPLASMIC_DOMAIN (PHOBIUS); CYTOPLASMIC_DOMAIN (PHOBIUS); TRANSMEMBRANE (P…
TR10102|c0_g2_i6	PREDICTED: uncharacterized protein LOC103573983 isoform X1	2743	1	0	0.68	2	C:integral component of membrane; P:transmembrane transport	-	G3DSA:1.20.1250.20 (GENE3D); IPR011701 (PFAM); G3DSA:1.20.1250.20 (GENE3D); PTHR11360 (PANTHER); PTHR11360:SF111 (PANTHER); CYTOPLASMIC_DOMAIN (PHOBIUS); TRANSMEMBRANE (PHOBIUS); TRANSMEMBRANE (PHOBIUS); CYTOPLASMIC_DOMAIN (PHOBIUS); NON_CYTOPLASMIC_DOMAIN (PHOBIUS); TRANSMEMBRANE (PHOBIUS); TRANSMEMBRANE (PHOBIUS); TRANSMEMBRANE (PHOBIUS); TRANSMEMBRANE (PHOBIUS); TRANSMEMBRANE (PHOBIUS); TRANSM…
TR10102|c0_g2_i7	PREDICTED: uncharacterized protein LOC103573983 isoform X1	2630	1	0	0.68	2	C:integral component of membrane; P:transmembrane transport	-	G3DSA:1.20.1250.20 (GENE3D); IPR011701 (PFAM); G3DSA:1.20.1250.20 (GENE3D); PTHR11360 (PANTHER); PTHR11360:SF111 (PANTHER); PTHR11360:SF111 (PANTHER); PTHR11360 (PANTHER); PTHR11360:SF111 (PANTHER); CYTOPLASMIC_DOMAIN (PHOBIUS); TRANSMEMBRANE (PHOBIUS); NON_CYTOPLASMIC_DOMAIN (PHOBIUS); TRANSMEMBRANE (PHOBIUS); CYTOPLASMIC_DOMAIN (PHOBIUS); CYTOPLASMIC_DOMAIN (PHOBIUS); CYTOPLASMIC_DOMAIN (PHOBIU…
TR10102|c0_g3_i1	---NA---	376	0	-	-		-	-	TRANSMEMBRANE (PHOBIUS); NON_CYTOPLASMIC_DOMAIN (PHOBIUS); CYTOPLASMIC_DOMAIN (PHOBIUS); TMhelix (TMHMM)
TR10102|c1_g1_i1	---NA---	275	0	-	-		-	-	no IPS match
TR10103|c0_g10_i1	---NA---	467	0	-	-		-	-	no IPS match
TR10103|c0_g11_i1	---NA---	375	0	-	-		-	-	no IPS match
TR10103|c0_g12_i1	---NA---	467	0	-	-		-	-	no IPS match
TR10103|c0_g13_i1	---NA---	413	0	-	-		-	-	no IPS match
TR10103|c0_g14_i1	---NA---	401	0	-	-		-	-	no IPS match
TR10103|c0_g15_i1	zinc finger mym-type protein 1-like	1811	1	1.8e-26	0.55	0	-	-	no IPS match
TR10103|c0_g15_i2	hypothetical protein OCBIM_22035063mg	1987	1	1.2e-27	0.54	0	-	-	no IPS match
TR10103|c0_g16_i1	---NA---	467	0	-	-		-	-	no IPS match
TR10103|c0_g17_i1	---NA---	409	0	-	-		-	-	no IPS match
TR10103|c0_g18_i1	---NA---	467	0	-	-		-	-	no IPS match
TR10103|c0_g19_i1	---NA---	387	0	-	-		-	-	no IPS match
TR10103|c0_g19_i2	---NA---	382	0	-	-		-	-	no IPS match
TR10103|c0_g19_i3	---NA---	248	0	-	-		-	-	no IPS match
TR10103|c0_g1_i1	---NA---	429	0	-	-		-	-	no IPS match
TR10103|c0_g20_i1	---NA---	413	0	-	-		-	-	no IPS match
TR10103|c0_g2_i1	---NA---	429	0	-	-		-	-	no IPS match
TR10103|c0_g3_i1	---NA---	467	0	-	-		-	-	no IPS match
TR10103|c0_g4_i1	---NA---	413	0	-	-		-	-	no IPS match
TR10103|c0_g5_i1	---NA---	2188	0	-	-		-	-	no IPS match
TR10103|c0_g5_i2	---NA---	2177	0	-	-		-	-	no IPS match
TR10103|c0_g5_i3	---NA---	1613	0	-	-		-	-	NON_CYTOPLASMIC_DOMAIN (PHOBIUS); CYTOPLASMIC_DOMAIN (PHOBIUS); TRANSMEMBRANE (PHOBIUS)
TR10103|c0_g5_i4	---NA---	293	0	-	-		-	-	no IPS match
TR10103|c0_g6_i1	---NA---	467	0	-	-		-	-	no IPS match
TR10103|c0_g7_i1	---NA---	467	0	-	-		-	-	no IPS match
TR10103|c0_g8_i1	---NA---	467	0	-	-		-	-	no IPS match
TR10103|c0_g9_i1	---NA---	375	0	-	-		-	-	no IPS match
TR10103|c1_g1_i1	---NA---	452	0	-	-		-	-	no IPS match
TR10103|c2_g1_i1	---NA---	237	0	-	-		-	-	no IPS match
TR10104|c0_g1_i1	late secretory pathway protein avl9 homolog	3106	1	0	0.77	0	-	-	IPR018307 (PFAM); PTHR31017 (PANTHER)
TR10104|c0_g1_i10	late secretory pathway protein avl9 homolog	3665	1	0	0.77	0	-	-	TRANSMEMBRANE (PHOBIUS); CYTOPLASMIC_DOMAIN (PHOBIUS); NON_CYTOPLASMIC_DOMAIN (PHOBIUS); TMhelix (TMHMM)
TR10104|c0_g1_i11	late secretory pathway protein avl9 homolog	2694	1	0	0.77	0	-	-	IPR018307 (PFAM); PTHR31017 (PANTHER)
TR10104|c0_g1_i12	late secretory pathway protein avl9 homolog	3105	1	0	0.77	0	-	-	IPR018307 (PFAM); PTHR31017 (PANTHER)
TR10104|c0_g1_i2	late secretory pathway protein avl9 homolog	3666	1	0	0.77	0	-	-	CYTOPLASMIC_DOMAIN (PHOBIUS); TRANSMEMBRANE (PHOBIUS); NON_CYTOPLASMIC_DOMAIN (PHOBIUS); TMhelix (TMHMM)
TR10104|c0_g1_i3	late secretory pathway protein avl9 homolog	3102	1	0	0.78	0	-	-	IPR018307 (PFAM); PTHR31017 (PANTHER)
TR10104|c0_g1_i4	late secretory pathway protein avl9 homolog	2692	1	0	0.78	0	-	-	IPR018307 (PFAM); PTHR31017 (PANTHER)
TR10104|c0_g1_i5	late secretory pathway protein avl9 homolog	2691	1	0	0.78	0	-	-	IPR018307 (PFAM); PTHR31017 (PANTHER)
TR10104|c0_g1_i6	late secretory pathway protein avl9 homolog	3663	1	0	0.78	0	-	-	NON_CYTOPLASMIC_DOMAIN (PHOBIUS); TRANSMEMBRANE (PHOBIUS); CYTOPLASMIC_DOMAIN (PHOBIUS); TMhelix (TMHMM)
TR10104|c0_g1_i7	late secretory pathway protein avl9 homolog	3662	1	0	0.78	0	-	-	NON_CYTOPLASMIC_DOMAIN (PHOBIUS); TRANSMEMBRANE (PHOBIUS); CYTOPLASMIC_DOMAIN (PHOBIUS); TMhelix (TMHMM)
TR10104|c0_g1_i8	late secretory pathway protein avl9 homolog	2695	1	0	0.77	0	-	-	IPR018307 (PFAM); PTHR31017 (PANTHER)
TR10104|c0_g1_i9	late secretory pathway protein avl9 homolog	3104	1	0	0.78	0	-	-	IPR018307 (PFAM); PTHR31017 (PANTHER)
TR10105|c0_g1_i1	---NA---	297	0	-	-		-	-	no IPS match
TR10105|c0_g2_i1	---NA---	297	0	-	-		-	-	no IPS match
TR10105|c0_g3_i1	---NA---	297	0	-	-		-	-	no IPS match
TR10105|c1_g1_i1	---NA---	271	0	-	-		-	-	no IPS match
TR10105|c1_g2_i1	---NA---	257	0	-	-		-	-	no IPS match
TR10105|c1_g3_i1	---NA---	272	0	-	-		-	-	no IPS match
TR10105|c2_g1_i1	---NA---	269	0	-	-		-	-	no IPS match
TR10105|c2_g1_i2	---NA---	454	0	-	-		-	-	no IPS match
TR10105|c3_g3_i1	---NA---	308	0	-	-		-	-	NON_CYTOPLASMIC_DOMAIN (PHOBIUS); TRANSMEMBRANE (PHOBIUS); CYTOPLASMIC_DOMAIN (PHOBIUS); TMhelix (TMHMM)
TR10105|c3_g3_i2	---NA---	1203	0	-	-		-	-	NON_CYTOPLASMIC_DOMAIN (PHOBIUS); CYTOPLASMIC_DOMAIN (PHOBIUS); TRANSMEMBRANE (PHOBIUS); TMhelix (TMHMM)
TR10105|c4_g1_i1	---NA---	441	0	-	-		-	-	no IPS match
TR10105|c4_g1_i2	---NA---	664	0	-	-		-	-	no IPS match
TR10105|c4_g1_i3	---NA---	849	0	-	-		-	-	no IPS match
TR10105|c4_g1_i4	---NA---	625	0	-	-		-	-	no IPS match
TR10105|c4_g1_i5	---NA---	736	0	-	-		-	-	no IPS match
TR10105|c5_g1_i1	---NA---	1125	0	-	-		-	-	no IPS match
TR10105|c5_g1_i2	---NA---	1121	0	-	-		-	-	no IPS match
TR10105|c5_g1_i3	---NA---	1005	0	-	-		-	-	no IPS match
TR10105|c5_g2_i1	---NA---	1100	0	-	-		-	-	TRANSMEMBRANE (PHOBIUS); CYTOPLASMIC_DOMAIN (PHOBIUS); NON_CYTOPLASMIC_DOMAIN (PHOBIUS)
TR10105|c5_g2_i2	---NA---	592	0	-	-		-	-	CYTOPLASMIC_DOMAIN (PHOBIUS); TRANSMEMBRANE (PHOBIUS); NON_CYTOPLASMIC_DOMAIN (PHOBIUS); TMhelix (TMHMM)
TR10105|c5_g2_i3	---NA---	1099	0	-	-		-	-	TRANSMEMBRANE (PHOBIUS); CYTOPLASMIC_DOMAIN (PHOBIUS); NON_CYTOPLASMIC_DOMAIN (PHOBIUS)
TR10105|c6_g1_i1	---NA---	237	0	-	-		-	-	NON_CYTOPLASMIC_DOMAIN (PHOBIUS); SIGNAL_PEPTIDE_C_REGION (PHOBIUS); SIGNAL_PEPTIDE_N_REGION (PHOBIUS); SIGNAL_PEPTIDE (PHOBIUS); SIGNAL_PEPTIDE_H_REGION (PHOBIUS); SignalP-TM (SIGNALP_GRAM_POSITIVE); SignalP-noTM (SIGNALP_EUK); TMhelix (TMHMM)
TR10105|c7_g1_i1	---NA---	308	0	-	-		-	-	no IPS match
TR10106|c0_g1_i1	---NA---	328	0	-	-		-	-	no IPS match
TR10106|c1_g1_i1	---NA---	232	0	-	-		-	-	no IPS match
TR10106|c1_g2_i1	---NA---	264	0	-	-		-	-	no IPS match
TR10106|c1_g2_i2	---NA---	612	0	-	-		-	-	no IPS match
TR10106|c1_g2_i3	---NA---	635	0	-	-		-	-	no IPS match
TR10106|c1_g2_i4	---NA---	573	0	-	-		-	-	SIGNAL_PEPTIDE_H_REGION (PHOBIUS); NON_CYTOPLASMIC_DOMAIN (PHOBIUS); SIGNAL_PEPTIDE_N_REGION (PHOBIUS); SIGNAL_PEPTIDE_C_REGION (PHOBIUS); SIGNAL_PEPTIDE (PHOBIUS)
TR10106|c1_g3_i1	---NA---	239	0	-	-		-	-	no IPS match
TR10106|c1_g3_i2	---NA---	273	0	-	-		-	-	no IPS match
TR10106|c1_g3_i3	---NA---	303	0	-	-		-	-	no IPS match
TR10106|c1_g4_i1	---NA---	238	0	-	-		-	-	no IPS match
TR10107|c0_g1_i1	---NA---	623	0	-	-		-	-	TRANSMEMBRANE (PHOBIUS); CYTOPLASMIC_DOMAIN (PHOBIUS); NON_CYTOPLASMIC_DOMAIN (PHOBIUS); TMhelix (TMHMM)
TR10107|c0_g1_i2	---NA---	624	0	-	-		-	-	TRANSMEMBRANE (PHOBIUS); NON_CYTOPLASMIC_DOMAIN (PHOBIUS); CYTOPLASMIC_DOMAIN (PHOBIUS); TMhelix (TMHMM)
TR10107|c0_g2_i1	rna-directed dna polymerase from mobile element jockey-like	4289	1	5.7e-129	0.55	0	-	-	IPR005135 (PFAM); IPR005135 (G3DSA:3.60.10.GENE3D); IPR000477 (PFAM); PTHR19446 (PANTHER); IPR000477 (PROSITE_PROFILES); IPR005135 (SUPERFAMILY); SSF56672 (SUPERFAMILY)
TR10107|c0_g2_i2	uncharacterized transposon-derived protein partial	299	1	1.1e-07	0.67	3	F:RNA binding; P:RNA-dependent DNA replication; F:RNA-directed DNA polymerase activity	-	TRANSMEMBRANE (PHOBIUS); CYTOPLASMIC_DOMAIN (PHOBIUS); NON_CYTOPLASMIC_DOMAIN (PHOBIUS)
TR10107|c0_g2_i3	rna-directed dna polymerase from mobile element jockey-like	4288	1	5.7e-129	0.55	0	-	-	IPR000477 (PFAM); IPR005135 (PFAM); IPR005135 (G3DSA:3.60.10.GENE3D); PTHR19446 (PANTHER); IPR000477 (PROSITE_PROFILES); IPR005135 (SUPERFAMILY); SSF56672 (SUPERFAMILY)
TR10107|c0_g2_i4	---NA---	251	0	-	-		-	-	no IPS match
TR10107|c0_g3_i1	uncharacterized transposon-derived protein partial	301	1	1.1e-07	0.67	3	F:RNA binding; P:RNA-dependent DNA replication; F:RNA-directed DNA polymerase activity	-	no IPS match
TR10108|c1_g1_i1	---NA---	298	0	-	-		-	-	no IPS match
TR10108|c1_g2_i1	---NA---	2826	0	-	-		-	-	no IPS match
TR10108|c1_g3_i1	---NA---	261	0	-	-		-	-	TRANSMEMBRANE (PHOBIUS); NON_CYTOPLASMIC_DOMAIN (PHOBIUS); CYTOPLASMIC_DOMAIN (PHOBIUS)
TR10108|c1_g4_i1	rna-binding protein 1 isoform x5	1211	1	2.3e-49	1	0	-	-	no IPS match
TR10108|c1_g4_i2	rna-binding protein 1 isoform x5	731	1	2.7e-51	1	2	F:nucleotide binding; F:nucleic acid binding	-	IPR000504 (SMART); IPR012677 (G3DSA:3.30.70.GENE3D); IPR000504 (PFAM); PTHR23147:SF1 (PANTHER); PTHR23147 (PANTHER); IPR000504 (PROSITE_PROFILES); SSF54928 (SUPERFAMILY)
TR10108|c1_g4_i3	rna-binding protein 1 isoform x4	1177	1	7.1e-49	1	0	-	-	no IPS match
TR10108|c1_g4_i4	rna-binding protein 1 isoform x5	1150	1	1.4e-49	1	0	-	-	no IPS match
TR10108|c1_g4_i5	rna-binding protein 1 isoform x5	670	1	1.4e-51	1	2	F:nucleotide binding; F:nucleic acid binding	-	IPR000504 (SMART); IPR012677 (G3DSA:3.30.70.GENE3D); IPR000504 (PFAM); PTHR23147:SF1 (PANTHER); PTHR23147 (PANTHER); IPR000504 (PROSITE_PROFILES); SSF54928 (SUPERFAMILY)
TR10108|c1_g4_i6	---NA---	763	0	-	-		-	-	no IPS match
TR10108|c1_g4_i7	---NA---	1053	0	-	-		-	-	no IPS match
TR10108|c1_g4_i8	rna-binding protein 1 isoform x4	1238	1	1.1e-48	1	0	-	-	no IPS match
TR10108|c2_g1_i1	e3 ubiquitin-protein ligase march6	3421	1	0	0.9	1	F:zinc ion binding	-	IPR011016 (SMART); IPR011016 (PFAM); IPR013083 (G3DSA:3.30.40.GENE3D); PTHR13145 (PANTHER); TRANSMEMBRANE (PHOBIUS); CYTOPLASMIC_DOMAIN (PHOBIUS); CYTOPLASMIC_DOMAIN (PHOBIUS); TRANSMEMBRANE (PHOBIUS); NON_CYTOPLASMIC_DOMAIN (PHOBIUS); NON_CYTOPLASMIC_DOMAIN (PHOBIUS); NON_CYTOPLASMIC_DOMAIN (PHOBIUS); NON_CYTOPLASMIC_DOMAIN (PHOBIUS); TRANSMEMBRANE (PHOBIUS); TRANSMEMBRANE (PHOBIUS); NON_CYTOPLA…
TR10108|c2_g1_i2	e3 ubiquitin-protein ligase march6	3580	1	0	0.9	1	F:zinc ion binding	-	no IPS match
TR10108|c2_g1_i3	e3 ubiquitin-protein ligase march6	1644	1	0	0.89	1	F:zinc ion binding	-	PTHR13145 (PANTHER); TRANSMEMBRANE (PHOBIUS); NON_CYTOPLASMIC_DOMAIN (PHOBIUS); CYTOPLASMIC_DOMAIN (PHOBIUS); TRANSMEMBRANE (PHOBIUS); TRANSMEMBRANE (PHOBIUS); CYTOPLASMIC_DOMAIN (PHOBIUS); NON_CYTOPLASMIC_DOMAIN (PHOBIUS); CYTOPLASMIC_DOMAIN (PHOBIUS); TRANSMEMBRANE (PHOBIUS); NON_CYTOPLASMIC_DOMAIN (PHOBIUS); CYTOPLASMIC_DOMAIN (PHOBIUS); NON_CYTOPLASMIC_DOMAIN (PHOBIUS); TRANSMEMBRANE (PHOBIUS…
TR10108|c2_g2_i1	endonuclease-reverse transcriptase	577	1	7e-12	0.55	4	P:RNA-dependent DNA replication; P:nucleic acid phosphodiester bond hydrolysis; F:endonuclease activity; F:RNA-directed DNA polymerase activity	-	SIGNAL_PEPTIDE (PHOBIUS); NON_CYTOPLASMIC_DOMAIN (PHOBIUS); SIGNAL_PEPTIDE_H_REGION (PHOBIUS); SIGNAL_PEPTIDE_C_REGION (PHOBIUS); SIGNAL_PEPTIDE_N_REGION (PHOBIUS); SignalP-noTM (SIGNALP_EUK)
TR10108|c4_g1_i1	---NA---	356	0	-	-		-	-	no IPS match
TR10109|c0_g1_i1	---NA---	261	0	-	-		-	-	no IPS match
TR10109|c0_g2_i1	neutral ceramidase-like	1589	1	1.2e-179	0.77	0	-	-	IPR031329 (PFAM); IPR006823 (PANTHER); PTHR12670:SF1 (PANTHER); NON_CYTOPLASMIC_DOMAIN (PHOBIUS); SIGNAL_PEPTIDE_N_REGION (PHOBIUS); SIGNAL_PEPTIDE_H_REGION (PHOBIUS); SIGNAL_PEPTIDE (PHOBIUS); SIGNAL_PEPTIDE_C_REGION (PHOBIUS); TMhelix (TMHMM)
TR10109|c0_g2_i2	hypothetical protein D910_02357	2605	1	0	0.77	0	-	-	IPR031331 (PFAM); IPR031329 (PFAM); IPR006823 (PANTHER); PTHR12670:SF1 (PANTHER); SIGNAL_PEPTIDE_C_REGION (PHOBIUS); NON_CYTOPLASMIC_DOMAIN (PHOBIUS); SIGNAL_PEPTIDE_N_REGION (PHOBIUS); SIGNAL_PEPTIDE_H_REGION (PHOBIUS); SIGNAL_PEPTIDE (PHOBIUS); TMhelix (TMHMM)
TR10109|c0_g2_i3	hypothetical protein D910_02357	2622	1	0	0.77	0	-	-	IPR031329 (PFAM); IPR031331 (PFAM); PTHR12670:SF1 (PANTHER); IPR006823 (PANTHER); NON_CYTOPLASMIC_DOMAIN (PHOBIUS); SIGNAL_PEPTIDE_H_REGION (PHOBIUS); SIGNAL_PEPTIDE (PHOBIUS); SIGNAL_PEPTIDE_N_REGION (PHOBIUS); SIGNAL_PEPTIDE_C_REGION (PHOBIUS); TMhelix (TMHMM)
TR10109|c0_g2_i4	neutral ceramidase-like	1216	1	1.7e-153	0.78	0	-	-	IPR031329 (PFAM); PTHR12670:SF1 (PANTHER); IPR006823 (PANTHER); NON_CYTOPLASMIC_DOMAIN (PHOBIUS); SIGNAL_PEPTIDE_N_REGION (PHOBIUS); SIGNAL_PEPTIDE_H_REGION (PHOBIUS); SIGNAL_PEPTIDE (PHOBIUS); SIGNAL_PEPTIDE_C_REGION (PHOBIUS); TMhelix (TMHMM)
TR10109|c0_g2_i5	neutral ceramidase-like	1242	1	2.4e-153	0.78	0	-	-	IPR031329 (PFAM); PTHR12670:SF1 (PANTHER); IPR006823 (PANTHER); SIGNAL_PEPTIDE_N_REGION (PHOBIUS); SIGNAL_PEPTIDE_H_REGION (PHOBIUS); NON_CYTOPLASMIC_DOMAIN (PHOBIUS); SIGNAL_PEPTIDE_C_REGION (PHOBIUS); SIGNAL_PEPTIDE (PHOBIUS); TMhelix (TMHMM)
TR10109|c0_g2_i6	neutral ceramidase-like	1419	1	0	0.77	0	-	-	IPR031329 (PFAM); IPR006823 (PANTHER); PTHR12670:SF1 (PANTHER); SIGNAL_PEPTIDE_H_REGION (PHOBIUS); SIGNAL_PEPTIDE (PHOBIUS); NON_CYTOPLASMIC_DOMAIN (PHOBIUS); SIGNAL_PEPTIDE_N_REGION (PHOBIUS); SIGNAL_PEPTIDE_C_REGION (PHOBIUS); TMhelix (TMHMM)
TR10109|c0_g2_i7	hypothetical protein D910_02357	2775	1	0	0.77	0	-	-	IPR031329 (PFAM); IPR031331 (PFAM); PTHR12670:SF1 (PANTHER); IPR006823 (PANTHER); SIGNAL_PEPTIDE_H_REGION (PHOBIUS); SIGNAL_PEPTIDE_C_REGION (PHOBIUS); SIGNAL_PEPTIDE (PHOBIUS); NON_CYTOPLASMIC_DOMAIN (PHOBIUS); SIGNAL_PEPTIDE_N_REGION (PHOBIUS); TMhelix (TMHMM)
TR10110|c0_g1_i1	helicase, partial	872	1	2.3e-80	0.86	2	F:nucleic acid binding; F:ATP binding	-	IPR027417 (G3DSA:3.40.50.GENE3D); IPR011545 (PFAM); PTHR24031:SF307 (PANTHER); PTHR24031 (PANTHER); IPR014014 (PROSITE_PROFILES); IPR027417 (SUPERFAMILY); IPR013320 (SUPERFAMILY)
TR10110|c0_g1_i2	helicase, partial	2463	1	0	0.88	0	-	-	G3DSA:1.20.1250.20 (GENE3D); NON_CYTOPLASMIC_DOMAIN (PHOBIUS); CYTOPLASMIC_DOMAIN (PHOBIUS); TRANSMEMBRANE (PHOBIUS); TRANSMEMBRANE (PHOBIUS); CYTOPLASMIC_DOMAIN (PHOBIUS)
TR10110|c0_g1_i3	helicase, partial	2597	1	0	0.88	0	-	-	G3DSA:1.20.1250.20 (GENE3D); CYTOPLASMIC_DOMAIN (PHOBIUS); TRANSMEMBRANE (PHOBIUS); CYTOPLASMIC_DOMAIN (PHOBIUS); NON_CYTOPLASMIC_DOMAIN (PHOBIUS); TRANSMEMBRANE (PHOBIUS)
TR10110|c0_g1_i4	atp-dependent rna helicase ddx1	2009	1	0	0.89	4	F:nucleic acid binding; F:helicase activity; F:ATP binding; P:metabolic process	EC:3.6.1; EC:3.6.1.15	G3DSA:1.20.1250.20 (GENE3D); CYTOPLASMIC_DOMAIN (PHOBIUS); TRANSMEMBRANE (PHOBIUS); CYTOPLASMIC_DOMAIN (PHOBIUS); NON_CYTOPLASMIC_DOMAIN (PHOBIUS); TRANSMEMBRANE (PHOBIUS)
TR10110|c0_g2_i1	---NA---	224	0	-	-		-	-	TRANSMEMBRANE (PHOBIUS); NON_CYTOPLASMIC_DOMAIN (PHOBIUS); CYTOPLASMIC_DOMAIN (PHOBIUS); TMhelix (TMHMM)
TR10110|c0_g3_i1	---NA---	253	0	-	-		-	-	no IPS match
TR10110|c0_g4_i1	PREDICTED: uncharacterized protein LOC103314291	1753	1	1.1e-37	0.55	0	-	-	no IPS match
TR10110|c0_g4_i10	PREDICTED: uncharacterized protein LOC103314291	1860	1	7.3e-41	0.51	0	-	-	TRANSMEMBRANE (PHOBIUS); NON_CYTOPLASMIC_DOMAIN (PHOBIUS); CYTOPLASMIC_DOMAIN (PHOBIUS); TMhelix (TMHMM)
TR10110|c0_g4_i11	PREDICTED: uncharacterized protein LOC103314292	5069	1	5.1e-114	0.48	0	-	-	no IPS match
TR10110|c0_g4_i12	---NA---	226	0	-	-		-	-	no IPS match
TR10110|c0_g4_i13	---NA---	460	0	-	-		-	-	no IPS match
TR10110|c0_g4_i14	PREDICTED: uncharacterized protein LOC103314291	1020	1	3.3e-24	0.57	0	-	-	no IPS match
TR10110|c0_g4_i15	---NA---	529	0	-	-		-	-	no IPS match
TR10110|c0_g4_i16	PREDICTED: uncharacterized protein LOC103314292	4794	1	1.3e-116	0.48	0	-	-	no IPS match
TR10110|c0_g4_i17	---NA---	866	0	-	-		-	-	no IPS match
TR10110|c0_g4_i18	PREDICTED: uncharacterized protein LOC103314291	985	1	2.3e-24	0.57	0	-	-	no IPS match
TR10110|c0_g4_i19	PREDICTED: uncharacterized protein LOC103314292	4957	1	2.5e-119	0.47	0	-	-	no IPS match
TR10110|c0_g4_i2	PREDICTED: uncharacterized protein LOC103314292	5015	1	6.9e-117	0.48	0	-	-	no IPS match
TR10110|c0_g4_i20	PREDICTED: uncharacterized protein LOC103314291	1516	1	6.2e-38	0.55	0	-	-	CYTOPLASMIC_DOMAIN (PHOBIUS); NON_CYTOPLASMIC_DOMAIN (PHOBIUS); TRANSMEMBRANE (PHOBIUS); TMhelix (TMHMM)
TR10110|c0_g4_i21	---NA---	556	0	-	-		-	-	no IPS match
TR10110|c0_g4_i22	PREDICTED: uncharacterized protein LOC103314291	2565	1	9.3e-45	0.5	0	-	-	no IPS match
TR10110|c0_g4_i23	PREDICTED: uncharacterized protein LOC103314292	4775	1	1.2e-116	0.48	0	-	-	no IPS match
TR10110|c0_g4_i24	PREDICTED: uncharacterized protein LOC103314292	4935	1	9.6e-117	0.49	0	-	-	no IPS match
TR10110|c0_g4_i25	PREDICTED: uncharacterized protein LOC103314292	5011	1	1.3e-118	0.47	0	-	-	no IPS match
TR10110|c0_g4_i26	PREDICTED: uncharacterized protein LOC103314292	3767	1	1.3e-78	0.46	0	-	-	no IPS match
TR10110|c0_g4_i27	PREDICTED: uncharacterized protein LOC103314291	1563	1	6.2e-38	0.55	0	-	-	no IPS match
TR10110|c0_g4_i28	PREDICTED: uncharacterized protein LOC103314291	1696	1	9.2e-38	0.55	0	-	-	no IPS match
TR10110|c0_g4_i29	PREDICTED: uncharacterized protein LOC103314292	3786	1	1.3e-78	0.46	0	-	-	no IPS match
TR10110|c0_g4_i3	---NA---	336	0	-	-		-	-	no IPS match
TR10110|c0_g4_i30	PREDICTED: uncharacterized protein LOC103314291	1481	1	5.3e-38	0.55	0	-	-	SIGNAL_PEPTIDE (PHOBIUS); NON_CYTOPLASMIC_DOMAIN (PHOBIUS); SIGNAL_PEPTIDE_C_REGION (PHOBIUS); SIGNAL_PEPTIDE_H_REGION (PHOBIUS); SIGNAL_PEPTIDE_N_REGION (PHOBIUS); TMhelix (TMHMM)
TR10110|c0_g4_i4	PREDICTED: uncharacterized protein LOC103314291	3187	1	3.3e-44	0.5	0	-	-	no IPS match
TR10110|c0_g4_i5	PREDICTED: uncharacterized protein LOC103314292	4829	1	1.2e-113	0.47	0	-	-	no IPS match
TR10110|c0_g4_i6	PREDICTED: uncharacterized protein LOC103314291	1879	1	7e-41	0.51	0	-	-	SIGNAL_PEPTIDE_H_REGION (PHOBIUS); SIGNAL_PEPTIDE (PHOBIUS); NON_CYTOPLASMIC_DOMAIN (PHOBIUS); SIGNAL_PEPTIDE_C_REGION (PHOBIUS); SIGNAL_PEPTIDE_N_REGION (PHOBIUS); TMhelix (TMHMM)
TR10110|c0_g4_i7	PREDICTED: uncharacterized protein LOC103314292	4848	1	1.3e-113	0.47	0	-	-	no IPS match
TR10110|c0_g4_i8	---NA---	518	0	-	-		-	-	no IPS match
TR10110|c0_g4_i9	PREDICTED: uncharacterized protein LOC103314292	4859	1	3.1e-92	0.47	0	-	-	no IPS match
TR10110|c0_g5_i1	---NA---	239	0	-	-		-	-	SIGNAL_PEPTIDE_N_REGION (PHOBIUS); SIGNAL_PEPTIDE_C_REGION (PHOBIUS); NON_CYTOPLASMIC_DOMAIN (PHOBIUS); SIGNAL_PEPTIDE (PHOBIUS); SIGNAL_PEPTIDE_H_REGION (PHOBIUS); PS51257 (PROSITE_PROFILES); TMhelix (TMHMM)
TR10111|c1_g10_i1	---NA---	396	0	-	-		-	-	no IPS match
TR10111|c1_g10_i2	---NA---	396	0	-	-		-	-	no IPS match
TR10111|c1_g10_i3	---NA---	458	0	-	-		-	-	no IPS match
TR10111|c1_g11_i1	---NA---	240	0	-	-		-	-	no IPS match
TR10111|c1_g1_i1	---NA---	889	0	-	-		-	-	no IPS match
TR10111|c1_g1_i2	---NA---	747	0	-	-		-	-	no IPS match
TR10111|c1_g1_i3	---NA---	264	0	-	-		-	-	no IPS match
TR10111|c1_g1_i4	---NA---	655	0	-	-		-	-	NON_CYTOPLASMIC_DOMAIN (PHOBIUS); TRANSMEMBRANE (PHOBIUS); CYTOPLASMIC_DOMAIN (PHOBIUS)
TR10111|c1_g1_i5	---NA---	610	0	-	-		-	-	no IPS match
TR10111|c1_g1_i6	---NA---	591	0	-	-		-	-	TRANSMEMBRANE (PHOBIUS); CYTOPLASMIC_DOMAIN (PHOBIUS); NON_CYTOPLASMIC_DOMAIN (PHOBIUS)
TR10111|c1_g2_i1	---NA---	625	0	-	-		-	-	no IPS match
TR10111|c1_g3_i1	PREDICTED: uncharacterized protein LOC103519693	1201	1	2e-19	0.54	0	-	-	no IPS match
TR10111|c1_g3_i2	PREDICTED: uncharacterized protein LOC103519693	416	1	3e-12	0.55	0	-	-	no IPS match
TR10111|c1_g3_i3	---NA---	280	0	-	-		-	-	no IPS match
TR10111|c1_g3_i4	PREDICTED: uncharacterized protein LOC103519693	1043	1	1.2e-19	0.54	0	-	-	no IPS match
TR10111|c1_g4_i1	---NA---	333	0	-	-		-	-	no IPS match
TR10111|c1_g5_i1	---NA---	499	0	-	-		-	-	no IPS match
TR10111|c1_g6_i1	---NA---	680	0	-	-		-	-	no IPS match
TR10111|c1_g7_i1	kh domain- rna- signal transduction-associated protein 2 isoform x1	2936	1	3.5e-56	0.81	1	F:RNA binding	-	IPR004087 (SMART); IPR004088 (PFAM); IPR004088 (G3DSA:3.30.1370.GENE3D); PTHR11208:SF57 (PANTHER); PTHR11208 (PANTHER); IPR004088 (SUPERFAMILY)
TR10111|c1_g7_i2	kh domain- rna- signal transduction-associated protein 2 isoform x1	1322	1	1.7e-58	0.81	1	F:RNA binding	-	IPR004087 (SMART); IPR004088 (G3DSA:3.30.1370.GENE3D); IPR004088 (PFAM); PTHR11208:SF57 (PANTHER); PTHR11208 (PANTHER); IPR004088 (SUPERFAMILY)
TR10111|c1_g7_i3	kh domain- rna- signal transduction-associated protein 2 isoform x1	2919	1	3.3e-56	0.81	1	F:RNA binding	-	IPR004087 (SMART); IPR004088 (PFAM); IPR004088 (G3DSA:3.30.1370.GENE3D); PTHR11208 (PANTHER); PTHR11208:SF57 (PANTHER); IPR004088 (SUPERFAMILY)
TR10111|c1_g8_i1	---NA---	434	0	-	-		-	-	no IPS match
TR10111|c1_g9_i1	---NA---	296	0	-	-		-	-	no IPS match
TR10112|c1_g1_i1	---NA---	391	0	-	-		-	-	no IPS match
TR10112|c1_g2_i1	---NA---	383	0	-	-		-	-	no IPS match
TR10112|c1_g3_i1	---NA---	400	0	-	-		-	-	TRANSMEMBRANE (PHOBIUS); NON_CYTOPLASMIC_DOMAIN (PHOBIUS); CYTOPLASMIC_DOMAIN (PHOBIUS); TMhelix (TMHMM)
TR10112|c1_g4_i1	---NA---	422	0	-	-		-	-	no IPS match
TR10112|c1_g5_i1	---NA---	366	0	-	-		-	-	no IPS match
TR10112|c1_g6_i1	---NA---	507	0	-	-		-	-	no IPS match
TR10112|c1_g7_i1	---NA---	404	0	-	-		-	-	NON_CYTOPLASMIC_DOMAIN (PHOBIUS); CYTOPLASMIC_DOMAIN (PHOBIUS); TRANSMEMBRANE (PHOBIUS); TMhelix (TMHMM)
TR10112|c1_g8_i1	---NA---	507	0	-	-		-	-	no IPS match
TR10112|c2_g10_i1	unknown	926	1	7e-33	0.56	0	-	-	no IPS match
TR10112|c2_g11_i1	unknown	1080	1	1.9e-32	0.56	0	-	-	IPR012336 (G3DSA:3.40.30.GENE3D); IPR004911 (PFAM); PTHR13234:SF19 (PANTHER); IPR004911 (PANTHER)
TR10112|c2_g12_i1	---NA---	267	0	-	-		-	-	no IPS match
TR10112|c2_g13_i1	---NA---	290	0	-	-		-	-	no IPS match
TR10112|c2_g14_i1	unknown	803	1	2.7e-33	0.56	0	-	-	no IPS match
TR10112|c2_g15_i1	---NA---	263	0	-	-		-	-	no IPS match
TR10112|c2_g16_i1	---NA---	1712	0	-	-		-	-	no IPS match
TR10112|c2_g17_i1	---NA---	866	0	-	-		-	-	no IPS match
TR10112|c2_g17_i2	---NA---	313	0	-	-		-	-	no IPS match
TR10112|c2_g17_i3	---NA---	864	0	-	-		-	-	no IPS match
TR10112|c2_g17_i4	---NA---	390	0	-	-		-	-	CYTOPLASMIC_DOMAIN (PHOBIUS); TRANSMEMBRANE (PHOBIUS); NON_CYTOPLASMIC_DOMAIN (PHOBIUS); TMhelix (TMHMM)
TR10112|c2_g17_i5	---NA---	538	0	-	-		-	-	no IPS match
TR10112|c2_g18_i1	---NA---	239	0	-	-		-	-	no IPS match
TR10112|c2_g19_i1	---NA---	267	0	-	-		-	-	no IPS match
TR10112|c2_g1_i1	---NA---	250	0	-	-		-	-	no IPS match
TR10112|c2_g20_i1	---NA---	289	0	-	-		-	-	no IPS match
TR10112|c2_g21_i1	---NA---	242	0	-	-		-	-	no IPS match
TR10112|c2_g22_i1	---NA---	252	0	-	-		-	-	no IPS match
TR10112|c2_g23_i1	unknown	850	1	4e-33	0.56	0	-	-	no IPS match
TR10112|c2_g24_i1	---NA---	242	0	-	-		-	-	no IPS match
TR10112|c2_g25_i1	---NA---	242	0	-	-		-	-	no IPS match
TR10112|c2_g26_i1	unknown	856	1	4.2e-33	0.56	0	-	-	no IPS match
TR10112|c2_g27_i1	---NA---	289	0	-	-		-	-	no IPS match
TR10112|c2_g28_i1	unknown	858	1	2.7e-33	0.56	0	-	-	no IPS match
TR10112|c2_g29_i1	unknown	850	1	4e-33	0.56	0	-	-	no IPS match
TR10112|c2_g2_i1	---NA---	242	0	-	-		-	-	no IPS match
TR10112|c2_g30_i1	---NA---	252	0	-	-		-	-	no IPS match
TR10112|c2_g31_i1	unknown	859	1	2.6e-33	0.56	0	-	-	no IPS match
TR10112|c2_g32_i1	---NA---	289	0	-	-		-	-	no IPS match
TR10112|c2_g33_i1	unknown	887	1	5.3e-33	0.56	0	-	-	no IPS match
TR10112|c2_g34_i1	---NA---	268	0	-	-		-	-	no IPS match
TR10112|c2_g35_i1	---NA---	290	0	-	-		-	-	no IPS match
TR10112|c2_g35_i2	---NA---	299	0	-	-		-	-	no IPS match
TR10112|c2_g36_i1	unknown	870	1	4.6e-33	0.56	0	-	-	no IPS match
TR10112|c2_g37_i1	---NA---	263	0	-	-		-	-	no IPS match
TR10112|c2_g38_i1	---NA---	290	0	-	-		-	-	no IPS match
TR10112|c2_g3_i1	unknown	897	1	5.6e-33	0.56	0	-	-	no IPS match
TR10112|c2_g4_i1	---NA---	299	0	-	-		-	-	no IPS match
TR10112|c2_g5_i1	---NA---	348	0	-	-		-	-	no IPS match
TR10112|c2_g5_i2	---NA---	264	0	-	-		-	-	no IPS match
TR10112|c2_g5_i3	---NA---	237	0	-	-		-	-	no IPS match
TR10112|c2_g5_i4	---NA---	341	0	-	-		-	-	no IPS match
TR10112|c2_g5_i5	---NA---	237	0	-	-		-	-	no IPS match
TR10112|c2_g5_i6	---NA---	258	0	-	-		-	-	no IPS match
TR10112|c2_g6_i1	---NA---	242	0	-	-		-	-	no IPS match
TR10112|c2_g7_i1	unknown	1045	1	1.6e-32	0.56	0	-	-	IPR012336 (G3DSA:3.40.30.GENE3D); IPR004911 (PFAM); IPR004911 (PANTHER); PTHR13234:SF19 (PANTHER)
TR10112|c2_g7_i2	---NA---	264	0	-	-		-	-	no IPS match
TR10112|c2_g7_i3	---NA---	285	0	-	-		-	-	no IPS match
TR10112|c2_g7_i4	---NA---	237	0	-	-		-	-	no IPS match
TR10112|c2_g8_i1	---NA---	290	0	-	-		-	-	no IPS match
TR10112|c2_g9_i1	---NA---	290	0	-	-		-	-	no IPS match
TR10113|c1_g1_i1	---NA---	746	0	-	-		-	-	no IPS match
TR10113|c1_g2_i1	hypothetical protein TcasGA2_TC010512	2517	1	1.1e-28	0.59	4	F:transposase activity; P:DNA integration; P:transposition, DNA-mediated; F:DNA binding	-	no IPS match
TR10113|c1_g2_i2	hypothetical protein TcasGA2_TC010512	2548	1	1.1e-28	0.59	4	F:transposase activity; P:DNA integration; P:transposition, DNA-mediated; F:DNA binding	-	no IPS match
TR10113|c1_g2_i3	---NA---	282	0	-	-		-	-	no IPS match
TR10113|c1_g2_i4	hypothetical protein TcasGA2_TC010512	1851	1	1.1e-23	0.56	4	F:transposase activity; P:DNA integration; P:transposition, DNA-mediated; F:DNA binding	-	no IPS match
TR10113|c1_g2_i5	hypothetical protein TcasGA2_TC010512	1889	1	1.2e-23	0.56	4	F:transposase activity; P:DNA integration; P:transposition, DNA-mediated; F:DNA binding	-	no IPS match
TR10113|c1_g3_i1	---NA---	254	0	-	-		-	-	no IPS match
TR10113|c1_g3_i2	---NA---	425	0	-	-		-	-	no IPS match
TR10113|c1_g3_i3	---NA---	243	0	-	-		-	-	TRANSMEMBRANE (PHOBIUS); NON_CYTOPLASMIC_DOMAIN (PHOBIUS); CYTOPLASMIC_DOMAIN (PHOBIUS); TMhelix (TMHMM)
TR10113|c1_g3_i4	---NA---	331	0	-	-		-	-	no IPS match
TR10113|c1_g3_i5	---NA---	332	0	-	-		-	-	no IPS match
TR10113|c1_g3_i6	---NA---	255	0	-	-		-	-	no IPS match
TR10113|c1_g4_i1	---NA---	236	0	-	-		-	-	no IPS match
TR10113|c3_g1_i1	---NA---	291	0	-	-		-	-	no IPS match
TR10113|c4_g1_i1	transposase	272	1	8.1e-08	0.74	0	-	-	no IPS match
TR10114|c0_g1_i1	---NA---	301	0	-	-		-	-	no IPS match
TR10114|c1_g1_i1	hypothetical protein D910_03880	2466	1	0	0.75	1	F:hydrolase activity	-	IPR000994 (G3DSA:3.90.230.GENE3D); IPR000587 (PFAM); PF16189 (PFAM); IPR032416 (PFAM); IPR000994 (PFAM); IPR029149 (G3DSA:3.40.350.GENE3D); PTHR10804:SF98 (PANTHER); PTHR10804 (PANTHER); SIGNAL_PEPTIDE_C_REGION (PHOBIUS); SIGNAL_PEPTIDE (PHOBIUS); SIGNAL_PEPTIDE_H_REGION (PHOBIUS); SIGNAL_PEPTIDE_N_REGION (PHOBIUS); CYTOPLASMIC_DOMAIN (PHOBIUS); NON_CYTOPLASMIC_DOMAIN (PHOBIUS); TRANSMEMBRANE (PH…
TR10114|c1_g1_i2	hypothetical protein D910_03880	2440	1	0	0.77	3	F:metal ion binding; F:hydrolase activity; P:metabolic process	-	IPR032416 (PFAM); IPR000994 (PFAM); IPR000994 (G3DSA:3.90.230.GENE3D); PTHR10804:SF98 (PANTHER); PTHR10804 (PANTHER); CYTOPLASMIC_DOMAIN (PHOBIUS); TRANSMEMBRANE (PHOBIUS); NON_CYTOPLASMIC_DOMAIN (PHOBIUS); IPR000994 (SUPERFAMILY)
TR10114|c1_g1_i3	hypothetical protein D910_03880	2159	1	0	0.75	1	F:hydrolase activity	-	IPR000994 (G3DSA:3.90.230.GENE3D); PF16189 (PFAM); IPR032416 (PFAM); IPR000587 (PFAM); IPR000994 (PFAM); IPR029149 (G3DSA:3.40.350.GENE3D); PTHR10804 (PANTHER); PTHR10804 (PANTHER); PTHR10804:SF98 (PANTHER); SIGNAL_PEPTIDE_C_REGION (PHOBIUS); SIGNAL_PEPTIDE (PHOBIUS); SIGNAL_PEPTIDE_N_REGION (PHOBIUS); NON_CYTOPLASMIC_DOMAIN (PHOBIUS); SIGNAL_PEPTIDE_H_REGION (PHOBIUS); SignalP-noTM (SIGNALP_EUK)…
TR10114|c1_g1_i4	hypothetical protein D910_03880	2430	1	0	0.75	1	F:hydrolase activity	-	IPR032416 (PFAM); PF16189 (PFAM); IPR000994 (G3DSA:3.90.230.GENE3D); IPR029149 (G3DSA:3.40.350.GENE3D); IPR000994 (PFAM); IPR000587 (PFAM); PTHR10804 (PANTHER); PTHR10804:SF98 (PANTHER); PTHR10804 (PANTHER); NON_CYTOPLASMIC_DOMAIN (PHOBIUS); SIGNAL_PEPTIDE (PHOBIUS); SIGNAL_PEPTIDE_C_REGION (PHOBIUS); SIGNAL_PEPTIDE_H_REGION (PHOBIUS); SIGNAL_PEPTIDE_N_REGION (PHOBIUS); CYTOPLASMIC_DOMAIN (PHOBIU…
TR10114|c1_g1_i5	---NA---	249	0	-	-		-	-	no IPS match
TR10114|c1_g2_i1	---NA---	239	0	-	-		-	-	no IPS match
TR10114|c2_g1_i1	hypothetical protein D910_03880	354	1	4.4e-18	0.78	3	F:metal ion binding; F:hydrolase activity; P:metabolic process	-	no IPS match
TR10114|c3_g1_i1	hypothetical protein D910_03880	243	1	8.8e-14	0.82	3	F:hydrolase activity; F:metal ion binding; P:metabolic process	-	no IPS match
TR10115|c0_g1_i1	---NA---	235	0	-	-	1	F:metal ion binding	-	IPR015880 (SMART); IPR007087 (PROSITE_PATTERNS)
TR10115|c1_g10_i1	---NA---	328	0	-	-		-	-	no IPS match
TR10115|c1_g11_i1	---NA---	514	0	-	-		-	-	no IPS match
TR10115|c1_g11_i2	---NA---	1318	0	-	-		-	-	no IPS match
TR10115|c1_g11_i3	---NA---	388	0	-	-		-	-	no IPS match
TR10115|c1_g11_i4	---NA---	523	0	-	-		-	-	no IPS match
TR10115|c1_g1_i1	---NA---	261	0	-	-		-	-	no IPS match
TR10115|c1_g2_i1	---NA---	234	0	-	-		-	-	no IPS match
TR10115|c1_g3_i1	---NA---	294	0	-	-		-	-	no IPS match
TR10115|c1_g4_i1	---NA---	294	0	-	-		-	-	no IPS match
TR10115|c1_g5_i1	---NA---	744	0	-	-		-	-	no IPS match
TR10115|c1_g5_i2	---NA---	559	0	-	-		-	-	no IPS match
TR10115|c1_g6_i1	---NA---	357	0	-	-		-	-	no IPS match
TR10115|c1_g6_i2	---NA---	268	0	-	-		-	-	no IPS match
TR10115|c1_g6_i3	---NA---	298	0	-	-		-	-	no IPS match
TR10115|c1_g6_i4	---NA---	468	0	-	-		-	-	TRANSMEMBRANE (PHOBIUS); NON_CYTOPLASMIC_DOMAIN (PHOBIUS); CYTOPLASMIC_DOMAIN (PHOBIUS); TMhelix (TMHMM)
TR10115|c1_g6_i5	---NA---	425	0	-	-		-	-	no IPS match
TR10115|c1_g7_i1	---NA---	537	0	-	-		-	-	no IPS match
TR10115|c1_g8_i1	---NA---	536	0	-	-		-	-	no IPS match
TR10115|c1_g8_i2	---NA---	468	0	-	-		-	-	no IPS match
TR10115|c1_g8_i3	---NA---	495	0	-	-		-	-	no IPS match
TR10115|c1_g8_i4	---NA---	573	0	-	-		-	-	no IPS match
TR10115|c1_g8_i5	---NA---	498	0	-	-		-	-	no IPS match
TR10115|c1_g9_i1	---NA---	245	0	-	-		-	-	no IPS match
TR10115|c1_g9_i2	---NA---	299	0	-	-		-	-	no IPS match
TR10116|c0_g1_i1	---NA---	438	0	-	-		-	-	no IPS match
TR10118|c0_g1_i1	---NA---	228	0	-	-		-	-	no IPS match
TR10119|c0_g1_i1	---NA---	253	0	-	-		-	-	NON_CYTOPLASMIC_DOMAIN (PHOBIUS); CYTOPLASMIC_DOMAIN (PHOBIUS); TRANSMEMBRANE (PHOBIUS); TMhelix (TMHMM)
TR1011|c0_g1_i1	---NA---	538	0	-	-		-	-	TRANSMEMBRANE (PHOBIUS); CYTOPLASMIC_DOMAIN (PHOBIUS); NON_CYTOPLASMIC_DOMAIN (PHOBIUS)
TR1011|c0_g2_i1	---NA---	537	0	-	-		-	-	TRANSMEMBRANE (PHOBIUS); CYTOPLASMIC_DOMAIN (PHOBIUS); NON_CYTOPLASMIC_DOMAIN (PHOBIUS)
TR10120|c0_g1_i1	---NA---	264	0	-	-		-	-	no IPS match
TR10121|c0_g1_i1	---NA---	401	0	-	-		-	-	no IPS match
TR10122|c0_g1_i1	---NA---	263	0	-	-		-	-	SignalP-noTM (SIGNALP_EUK)
TR10123|c0_g1_i1	---NA---	345	0	-	-		-	-	TMhelix (TMHMM)
TR10124|c0_g1_i1	nadh dehydrogenase subunit 1	241	1	1.8e-10	0.7	1	C:membrane	-	no IPS match
TR10125|c0_g1_i1	---NA---	268	0	-	-		-	-	TRANSMEMBRANE (PHOBIUS); NON_CYTOPLASMIC_DOMAIN (PHOBIUS); CYTOPLASMIC_DOMAIN (PHOBIUS); TMhelix (TMHMM)
TR10128|c0_g1_i1	---NA---	317	0	-	-		-	-	NON_CYTOPLASMIC_DOMAIN (PHOBIUS); SIGNAL_PEPTIDE (PHOBIUS); SIGNAL_PEPTIDE_N_REGION (PHOBIUS); CYTOPLASMIC_DOMAIN (PHOBIUS); SIGNAL_PEPTIDE_C_REGION (PHOBIUS); SIGNAL_PEPTIDE_H_REGION (PHOBIUS); TRANSMEMBRANE (PHOBIUS); TMhelix (TMHMM)
TR10129|c0_g1_i1	---NA---	252	0	-	-		-	-	no IPS match
TR1012|c0_g1_i1	---NA---	424	0	-	-		-	-	NON_CYTOPLASMIC_DOMAIN (PHOBIUS); CYTOPLASMIC_DOMAIN (PHOBIUS); TRANSMEMBRANE (PHOBIUS); TMhelix (TMHMM); TMhelix (TMHMM)
TR10131|c0_g1_i1	---NA---	259	0	-	-		-	-	no IPS match
TR10132|c0_g1_i1	---NA---	297	0	-	-		-	-	Coil (COILS)
TR10133|c0_g1_i1	---NA---	334	0	-	-		-	-	no IPS match
TR10134|c0_g1_i1	---NA---	236	0	-	-		-	-	no IPS match
TR10135|c0_g1_i1	---NA---	246	0	-	-		-	-	no IPS match
TR10136|c0_g1_i1	---NA---	307	0	-	-		-	-	no IPS match
TR10137|c0_g1_i1	---NA---	256	0	-	-		-	-	NON_CYTOPLASMIC_DOMAIN (PHOBIUS); SIGNAL_PEPTIDE (PHOBIUS); SIGNAL_PEPTIDE_H_REGION (PHOBIUS); SIGNAL_PEPTIDE_N_REGION (PHOBIUS); SIGNAL_PEPTIDE_C_REGION (PHOBIUS); SignalP-noTM (SIGNALP_EUK)
TR10138|c0_g1_i1	---NA---	301	0	-	-		-	-	no IPS match
TR10139|c0_g1_i1	---NA---	247	0	-	-		-	-	NON_CYTOPLASMIC_DOMAIN (PHOBIUS); CYTOPLASMIC_DOMAIN (PHOBIUS); TRANSMEMBRANE (PHOBIUS); TMhelix (TMHMM); TMhelix (TMHMM)
TR1013|c0_g1_i1	nucleolar complex protein 4 homolog b	6394	1	0	0.81	1	P:ribosome biogenesis	-	IPR005612 (PFAM); IPR027193 (PTHR12455:PANTHER); PTHR12455 (PANTHER)
TR10140|c0_g1_i1	---NA---	284	0	-	-		-	-	no IPS match
TR10141|c0_g1_i1	---NA---	304	0	-	-		-	-	NON_CYTOPLASMIC_DOMAIN (PHOBIUS); CYTOPLASMIC_DOMAIN (PHOBIUS); TRANSMEMBRANE (PHOBIUS); TMhelix (TMHMM)
TR10142|c0_g1_i1	---NA---	295	0	-	-		-	-	no IPS match
TR10143|c0_g1_i1	---NA---	334	0	-	-		-	-	no IPS match
TR10144|c0_g1_i1	---NA---	257	0	-	-		-	-	no IPS match
TR10145|c0_g1_i1	---NA---	240	0	-	-		-	-	no IPS match
TR10147|c0_g1_i1	---NA---	236	0	-	-		-	-	no IPS match
TR10149|c0_g1_i1	---NA---	255	0	-	-		-	-	no IPS match
TR1014|c0_g1_i1	---NA---	254	0	-	-		-	-	no IPS match
TR10150|c0_g1_i1	---NA---	340	0	-	-		-	-	no IPS match
TR10151|c0_g1_i1	---NA---	382	0	-	-		-	-	no IPS match
TR10152|c0_g1_i1	---NA---	269	0	-	-		-	-	no IPS match
TR10153|c0_g1_i1	paired box protein and transposase domain containing protein	545	1	1.6e-58	0.79	0	-	-	PF13358 (PFAM); PTHR23022 (PANTHER)
TR10154|c0_g1_i1	PREDICTED: uncharacterized protein LOC105662853	325	1	1.2e-08	0.87	0	-	-	no IPS match
TR10156|c0_g1_i1	---NA---	231	0	-	-		-	-	no IPS match
TR10157|c0_g1_i1	---NA---	316	0	-	-		-	-	no IPS match
TR10158|c0_g1_i1	---NA---	229	0	-	-		-	-	no IPS match
TR10159|c0_g1_i1	hypothetical protein TcasGA2_TC011755	264	1	2.3e-10	0.85	5	C:membrane; F:ATP binding; F:ATPase activity; P:transport; P:metabolic process	EC:3.6.1; EC:3.6.1.3; EC:3.6.1.15	IPR027417 (G3DSA:3.40.50.GENE3D); PTHR24220:SF417 (PANTHER); PTHR24220 (PANTHER)
TR1015|c0_g1_i1	---NA---	401	0	-	-		-	-	no IPS match
TR10160|c0_g1_i1	---NA---	303	0	-	-		-	-	NON_CYTOPLASMIC_DOMAIN (PHOBIUS); NON_CYTOPLASMIC_DOMAIN (PHOBIUS); TRANSMEMBRANE (PHOBIUS); TRANSMEMBRANE (PHOBIUS); CYTOPLASMIC_DOMAIN (PHOBIUS)
TR10161|c0_g1_i1	---NA---	291	0	-	-	4	C:nucleus; F:DNA binding; P:transcription initiation from RNA polymerase II promoter; P:positive regulation of transcription elongation from RNA polymerase II promoter	-	Coil (COILS); IPR008851 (PFAM)
TR10162|c0_g1_i1	---NA---	312	0	-	-		-	-	NON_CYTOPLASMIC_DOMAIN (PHOBIUS); CYTOPLASMIC_DOMAIN (PHOBIUS); TRANSMEMBRANE (PHOBIUS); TMhelix (TMHMM)
TR10163|c0_g1_i1	---NA---	340	0	-	-		-	-	CYTOPLASMIC_DOMAIN (PHOBIUS); NON_CYTOPLASMIC_DOMAIN (PHOBIUS); TRANSMEMBRANE (PHOBIUS); TMhelix (TMHMM)
TR10164|c0_g1_i1	---NA---	263	0	-	-	2	F:methyltransferase activity; P:nucleobase-containing compound metabolic process	-	IPR007757 (PROSITE_PROFILES)
TR10165|c0_g1_i1	---NA---	273	0	-	-		-	-	no IPS match
TR10166|c0_g1_i1	---NA---	247	0	-	-		-	-	no IPS match
TR10167|c0_g1_i1	---NA---	269	0	-	-		-	-	NON_CYTOPLASMIC_DOMAIN (PHOBIUS); CYTOPLASMIC_DOMAIN (PHOBIUS); TRANSMEMBRANE (PHOBIUS); TMhelix (TMHMM)
TR10168|c0_g1_i1	thap domain-containing protein 1 b-like	253	1	1.3e-08	0.75	0	-	-	Coil (COILS)
TR10169|c0_g1_i1	---NA---	226	0	-	-		-	-	no IPS match
TR1016|c0_g1_i1	---NA---	460	0	-	-		-	-	no IPS match
TR1016|c0_g2_i1	---NA---	459	0	-	-		-	-	no IPS match
TR10170|c0_g1_i1	---NA---	281	0	-	-		-	-	no IPS match
TR10171|c0_g1_i1	---NA---	239	0	-	-		-	-	no IPS match
TR10174|c0_g1_i1	---NA---	424	0	-	-		-	-	no IPS match
TR10175|c0_g1_i1	116 kda u5 small nuclear ribonucleoprotein component-like	387	1	9.6e-12	0.57	0	-	-	no IPS match
TR10176|c0_g1_i1	---NA---	249	0	-	-		-	-	no IPS match
TR10177|c0_g1_i1	---NA---	247	0	-	-		-	-	no IPS match
TR10178|c0_g1_i1	rna-directed dna polymerase from transposon bs	290	1	7.4e-21	0.75	0	-	-	IPR000477 (PFAM); PTHR19446:SF244 (PANTHER); PTHR19446 (PANTHER); SSF56672 (SUPERFAMILY)
TR10179|c0_g1_i1	---NA---	298	0	-	-		-	-	no IPS match
TR1017|c0_g1_i1	---NA---	449	0	-	-		-	-	no IPS match
TR1017|c0_g2_i1	---NA---	450	0	-	-		-	-	no IPS match
TR10180|c0_g1_i1	hypothetical protein TcasGA2_TC016101	337	1	9.5e-29	0.76	3	F:RNA binding; F:RNA-directed DNA polymerase activity; P:RNA-dependent DNA replication	EC:2.7.7.49	IPR003286 (PRINTS); PTHR19446:SF352 (PANTHER); PTHR19446 (PANTHER)
TR10181|c0_g1_i1	---NA---	339	0	-	-		-	-	no IPS match
TR10182|c0_g1_i1	---NA---	270	0	-	-		-	-	no IPS match
TR10183|c0_g1_i1	---NA---	247	0	-	-		-	-	no IPS match
TR10184|c0_g1_i1	---NA---	234	0	-	-		-	-	no IPS match
TR10185|c0_g1_i1	---NA---	296	0	-	-		-	-	no IPS match
TR10186|c0_g1_i1	---NA---	347	0	-	-		-	-	no IPS match
TR10188|c0_g1_i1	craniofacial development protein 2-like partial	440	1	4.4e-27	0.6	0	-	-	IPR005135 (G3DSA:3.60.10.GENE3D); IPR027124 (PANTHER); IPR005135 (SUPERFAMILY)
TR10189|c0_g1_i1	---NA---	413	0	-	-		-	-	SIGNAL_PEPTIDE_C_REGION (PHOBIUS); SIGNAL_PEPTIDE_N_REGION (PHOBIUS); NON_CYTOPLASMIC_DOMAIN (PHOBIUS); SIGNAL_PEPTIDE (PHOBIUS); SIGNAL_PEPTIDE_H_REGION (PHOBIUS); SignalP-noTM (SIGNALP_EUK)
TR1018|c0_g1_i1	---NA---	239	0	-	-		-	-	Coil (COILS)
TR1018|c0_g2_i1	---NA---	277	0	-	-		-	-	Coil (COILS)
TR10190|c0_g1_i1	---NA---	400	0	-	-		-	-	no IPS match
TR10191|c0_g1_i1	---NA---	226	0	-	-		-	-	no IPS match
TR10192|c0_g1_i1	---NA---	316	0	-	-		-	-	no IPS match
TR10193|c0_g1_i1	---NA---	326	0	-	-		-	-	no IPS match
TR10194|c0_g1_i1	---NA---	225	0	-	-		-	-	no IPS match
TR10195|c0_g1_i1	---NA---	363	0	-	-		-	-	no IPS match
TR10196|c0_g1_i1	---NA---	452	0	-	-		-	-	CYTOPLASMIC_DOMAIN (PHOBIUS); NON_CYTOPLASMIC_DOMAIN (PHOBIUS); TRANSMEMBRANE (PHOBIUS); TMhelix (TMHMM)
TR10197|c0_g1_i1	Dscam, partial	368	1	1.9e-45	0.76	1	F:protein binding	-	IPR003599 (SMART); IPR003598 (SMART); IPR013783 (G3DSA:2.60.40.GENE3D); PF13927 (PFAM); PTHR10489:SF646 (PANTHER); PTHR10489 (PANTHER); IPR007110 (PROSITE_PROFILES); IPR007110 (SUPERFAMILY)
TR10198|c0_g1_i1	hypothetical protein TcasGA2_TC000010	462	1	1.8e-09	0.52	0	-	-	Coil (COILS)
TR10199|c0_g1_i1	PREDICTED: uncharacterized protein LOC105556835	294	1	5.7e-39	0.84	0	-	-	G3DSA:3.30.70.270 (GENE3D); IPR000477 (PFAM); PTHR10178 (PANTHER); PTHR10178:SF296 (PANTHER); SSF56672 (SUPERFAMILY)
TR1019|c0_g1_i1	---NA---	245	0	-	-		-	-	no IPS match
TR1019|c0_g2_i1	---NA---	263	0	-	-		-	-	no IPS match
TR101|c0_g1_i1	---NA---	287	0	-	-	3	F:nucleic acid binding; F:RNA-DNA hybrid ribonuclease activity; P:regulation of RNA metabolic process	EC:3.1.30; EC:3.1; EC:3.1.26; EC:3.1.26.4	IPR012337 (G3DSA:3.30.420.GENE3D); IPR002156 (PROSITE_PROFILES)
TR10200|c0_g1_i1	---NA---	305	0	-	-		-	-	no IPS match
TR10201|c0_g1_i1	---NA---	254	0	-	-		-	-	NON_CYTOPLASMIC_DOMAIN (PHOBIUS); SIGNAL_PEPTIDE_H_REGION (PHOBIUS); SIGNAL_PEPTIDE_N_REGION (PHOBIUS); SIGNAL_PEPTIDE (PHOBIUS); SIGNAL_PEPTIDE_C_REGION (PHOBIUS)
TR10202|c0_g1_i1	---NA---	337	0	-	-		-	-	no IPS match
TR10203|c0_g1_i1	---NA---	299	0	-	-		-	-	no IPS match
TR10204|c0_g1_i1	---NA---	501	0	-	-		-	-	no IPS match
TR10205|c0_g1_i1	hypothetical protein TcasGA2_TC006075	294	1	8.2e-07	0.58	2	F:nucleic acid binding; F:zinc ion binding	-	no IPS match
TR10206|c0_g1_i1	---NA---	280	0	-	-		-	-	no IPS match
TR10207|c0_g1_i1	---NA---	753	0	-	-		-	-	CYTOPLASMIC_DOMAIN (PHOBIUS); TRANSMEMBRANE (PHOBIUS); NON_CYTOPLASMIC_DOMAIN (PHOBIUS); TMhelix (TMHMM)
TR10208|c0_g1_i1	---NA---	335	0	-	-		-	-	no IPS match
TR10209|c0_g1_i1	odorant receptor 89	266	1	8.6e-14	0.63	5	C:membrane; F:olfactory receptor activity; F:odorant binding; P:sensory perception of smell; P:G-protein coupled receptor signaling pathway, coupled to cyclic nucleotide second messenger	-	IPR004117 (PFAM); IPR004117 (PANTHER); SIGNAL_PEPTIDE_C_REGION (PHOBIUS); SIGNAL_PEPTIDE_N_REGION (PHOBIUS); NON_CYTOPLASMIC_DOMAIN (PHOBIUS); SIGNAL_PEPTIDE_H_REGION (PHOBIUS); SIGNAL_PEPTIDE (PHOBIUS); TMhelix (TMHMM)
TR1020|c0_g1_i1	---NA---	259	0	-	-		-	-	NON_CYTOPLASMIC_DOMAIN (PHOBIUS); TRANSMEMBRANE (PHOBIUS); CYTOPLASMIC_DOMAIN (PHOBIUS)
TR10210|c0_g1_i1	---NA---	258	0	-	-		-	-	no IPS match
TR10211|c0_g1_i1	---NA---	233	0	-	-		-	-	no IPS match
TR10212|c0_g1_i1	---NA---	282	0	-	-		-	-	no IPS match
TR10213|c0_g1_i1	nuclease partial	313	1	3.8e-09	0.65	0	-	-	no IPS match
TR10214|c0_g1_i1	---NA---	349	0	-	-		-	-	CYTOPLASMIC_DOMAIN (PHOBIUS); TRANSMEMBRANE (PHOBIUS); NON_CYTOPLASMIC_DOMAIN (PHOBIUS)
TR10215|c0_g1_i1	---NA---	241	0	-	-		-	-	TRANSMEMBRANE (PHOBIUS); NON_CYTOPLASMIC_DOMAIN (PHOBIUS); CYTOPLASMIC_DOMAIN (PHOBIUS); TMhelix (TMHMM)
TR10216|c0_g1_i1	---NA---	379	0	-	-		-	-	no IPS match
TR10217|c0_g1_i1	---NA---	389	0	-	-		-	-	no IPS match
TR10218|c0_g1_i1	---NA---	335	0	-	-		-	-	no IPS match
TR10219|c0_g1_i1	---NA---	248	0	-	-		-	-	no IPS match
TR1021|c0_g1_i1	---NA---	475	0	-	-		-	-	NON_CYTOPLASMIC_DOMAIN (PHOBIUS); SIGNAL_PEPTIDE_H_REGION (PHOBIUS); SIGNAL_PEPTIDE (PHOBIUS); SIGNAL_PEPTIDE_N_REGION (PHOBIUS); SIGNAL_PEPTIDE_C_REGION (PHOBIUS); SignalP-noTM (SIGNALP_GRAM_NEGATIVE); SignalP-noTM (SIGNALP_EUK); SignalP-TM (SIGNALP_GRAM_POSITIVE); TMhelix (TMHMM)
TR1021|c0_g2_i1	---NA---	476	0	-	-		-	-	no IPS match
TR10220|c0_g1_i1	---NA---	408	0	-	-		-	-	no IPS match
TR10221|c0_g1_i1	---NA---	459	0	-	-		-	-	no IPS match
TR10223|c0_g1_i1	---NA---	387	0	-	-		-	-	no IPS match
TR10224|c0_g1_i1	---NA---	325	0	-	-		-	-	no IPS match
TR10225|c0_g1_i1	---NA---	584	0	-	-		-	-	CYTOPLASMIC_DOMAIN (PHOBIUS); TRANSMEMBRANE (PHOBIUS); TRANSMEMBRANE (PHOBIUS); CYTOPLASMIC_DOMAIN (PHOBIUS); TRANSMEMBRANE (PHOBIUS); NON_CYTOPLASMIC_DOMAIN (PHOBIUS); TRANSMEMBRANE (PHOBIUS); CYTOPLASMIC_DOMAIN (PHOBIUS); NON_CYTOPLASMIC_DOMAIN (PHOBIUS); TMhelix (TMHMM); TMhelix (TMHMM); TMhelix (TMHMM); TMhelix (TMHMM)
TR10226|c0_g1_i1	---NA---	342	0	-	-		-	-	no IPS match
TR10227|c0_g1_i1	---NA---	396	0	-	-		-	-	no IPS match
TR10228|c0_g1_i1	---NA---	314	0	-	-		-	-	CYTOPLASMIC_DOMAIN (PHOBIUS); TRANSMEMBRANE (PHOBIUS); NON_CYTOPLASMIC_DOMAIN (PHOBIUS); TMhelix (TMHMM)
TR10229|c0_g1_i1	---NA---	461	0	-	-		-	-	no IPS match
TR1022|c0_g1_i1	---NA---	1165	0	-	-		-	-	no IPS match
TR1022|c0_g2_i1	serine threonine-protein phosphatase 4 regulatory subunit 2	1915	1	5e-109	0.81	0	-	-	IPR015267 (PFAM); PTHR16487:SF0 (PANTHER); IPR015267 (PANTHER)
TR10230|c0_g1_i1	---NA---	254	0	-	-		-	-	no IPS match
TR10231|c0_g1_i1	---NA---	511	0	-	-		-	-	CYTOPLASMIC_DOMAIN (PHOBIUS); TRANSMEMBRANE (PHOBIUS); NON_CYTOPLASMIC_DOMAIN (PHOBIUS); TMhelix (TMHMM)
TR10232|c0_g1_i1	---NA---	229	0	-	-		-	-	no IPS match
TR10233|c0_g1_i1	hypothetical protein YQE_02235, partial	567	1	2e-39	0.57	3	C:integral component of membrane; F:transmembrane transporter activity; P:transmembrane transport	-	IPR005828 (PFAM); G3DSA:1.20.1250.20 (GENE3D); PTHR23500:SF137 (PANTHER); PTHR23500 (PANTHER); IPR005829 (PROSITE_PATTERNS); IPR005829 (PROSITE_PATTERNS); NON_CYTOPLASMIC_DOMAIN (PHOBIUS); TRANSMEMBRANE (PHOBIUS); NON_CYTOPLASMIC_DOMAIN (PHOBIUS); TRANSMEMBRANE (PHOBIUS); TRANSMEMBRANE (PHOBIUS); CYTOPLASMIC_DOMAIN (PHOBIUS); CYTOPLASMIC_DOMAIN (PHOBIUS); TRANSMEMBRANE (PHOBIUS); CYTOPLASMIC_DOMA…
TR10234|c0_g1_i1	---NA---	540	0	-	-		-	-	CYTOPLASMIC_DOMAIN (PHOBIUS); TRANSMEMBRANE (PHOBIUS); NON_CYTOPLASMIC_DOMAIN (PHOBIUS); TMhelix (TMHMM)
TR10235|c0_g1_i1	---NA---	243	0	-	-		-	-	CYTOPLASMIC_DOMAIN (PHOBIUS); TRANSMEMBRANE (PHOBIUS); NON_CYTOPLASMIC_DOMAIN (PHOBIUS); TMhelix (TMHMM)
TR10236|c0_g1_i1	---NA---	254	0	-	-		-	-	no IPS match
TR10237|c0_g1_i1	---NA---	238	0	-	-		-	-	no IPS match
TR10238|c0_g1_i1	---NA---	300	0	-	-		-	-	no IPS match
TR10239|c0_g1_i1	---NA---	403	0	-	-		-	-	no IPS match
TR1023|c0_g1_i1	---NA---	741	0	-	-		-	-	no IPS match
TR1023|c0_g2_i1	---NA---	742	0	-	-		-	-	no IPS match
TR10240|c0_g1_i1	---NA---	282	0	-	-		-	-	no IPS match
TR10241|c0_g1_i1	---NA---	431	0	-	-		-	-	no IPS match
TR10243|c0_g1_i1	---NA---	322	0	-	-		-	-	TRANSMEMBRANE (PHOBIUS); NON_CYTOPLASMIC_DOMAIN (PHOBIUS); CYTOPLASMIC_DOMAIN (PHOBIUS)
TR10244|c0_g1_i1	---NA---	317	0	-	-		-	-	no IPS match
TR10245|c0_g1_i1	---NA---	909	0	-	-		-	-	no IPS match
TR10246|c0_g1_i1	hypothetical protein RF55_19833, partial	281	1	1.3e-15	0.67	0	-	-	no IPS match
TR10247|c0_g1_i1	---NA---	506	0	-	-		-	-	no IPS match
TR10248|c0_g1_i1	---NA---	489	0	-	-		-	-	TRANSMEMBRANE (PHOBIUS); CYTOPLASMIC_DOMAIN (PHOBIUS); NON_CYTOPLASMIC_DOMAIN (PHOBIUS)
TR10249|c0_g1_i1	---NA---	398	0	-	-		-	-	no IPS match
TR1024|c0_g1_i1	---NA---	278	0	-	-		-	-	TRANSMEMBRANE (PHOBIUS); NON_CYTOPLASMIC_DOMAIN (PHOBIUS); CYTOPLASMIC_DOMAIN (PHOBIUS); TMhelix (TMHMM)
TR1024|c0_g2_i1	---NA---	279	0	-	-		-	-	TRANSMEMBRANE (PHOBIUS); NON_CYTOPLASMIC_DOMAIN (PHOBIUS); CYTOPLASMIC_DOMAIN (PHOBIUS); TMhelix (TMHMM)
TR10250|c0_g1_i1	transposase	309	1	3.7e-13	0.73	0	-	-	no IPS match
TR10251|c0_g1_i1	---NA---	252	0	-	-		-	-	CYTOPLASMIC_DOMAIN (PHOBIUS); NON_CYTOPLASMIC_DOMAIN (PHOBIUS); TRANSMEMBRANE (PHOBIUS); TMhelix (TMHMM)
TR10252|c0_g1_i1	PREDICTED: uncharacterized protein LOC105842057	637	1	4.8e-07	0.67	1	F:DNA binding	-	IPR009057 (G3DSA:1.10.10.GENE3D); IPR007889 (PFAM); IPR009057 (SUPERFAMILY)
TR10253|c0_g1_i1	---NA---	392	0	-	-		-	-	SIGNAL_PEPTIDE_N_REGION (PHOBIUS); SIGNAL_PEPTIDE_H_REGION (PHOBIUS); SIGNAL_PEPTIDE_C_REGION (PHOBIUS); SIGNAL_PEPTIDE (PHOBIUS); NON_CYTOPLASMIC_DOMAIN (PHOBIUS)
TR10254|c0_g1_i1	---NA---	257	0	-	-		-	-	no IPS match
TR10255|c0_g1_i1	PREDICTED: uncharacterized protein LOC105276336	568	1	2.5e-09	0.55	0	-	-	IPR005135 (SUPERFAMILY)
TR10256|c0_g1_i1	---NA---	317	0	-	-		-	-	no IPS match
TR10257|c0_g1_i1	---NA---	245	0	-	-		-	-	no IPS match
TR10258|c0_g1_i1	---NA---	224	0	-	-		-	-	no IPS match
TR10259|c0_g1_i1	---NA---	339	0	-	-		-	-	no IPS match
TR1025|c0_g1_i1	PREDICTED: uncharacterized protein LOC105386165 isoform X1	777	1	3.3e-47	0.54	0	-	-	G3DSA:3.30.70.270 (GENE3D); IPR000477 (PFAM); PTHR19446:SF363 (PANTHER); PTHR19446 (PANTHER); IPR000477 (PROSITE_PROFILES); SSF56672 (SUPERFAMILY)
TR1025|c0_g2_i1	PREDICTED: uncharacterized protein LOC105386165 isoform X1	945	1	5.2e-63	0.56	0	-	-	IPR000477 (PFAM); G3DSA:3.30.70.270 (GENE3D); PTHR19446 (PANTHER); PTHR19446:SF363 (PANTHER); IPR000477 (PROSITE_PROFILES); SSF56672 (SUPERFAMILY)
TR10260|c0_g1_i1	---NA---	357	0	-	-		-	-	no IPS match
TR10261|c0_g1_i1	PREDICTED: uncharacterized protein LOC100141851 isoform X3	775	1	7.8e-12	0.65	0	-	-	no IPS match
TR10262|c0_g1_i1	---NA---	325	0	-	-		-	-	no IPS match
TR10263|c0_g1_i1	---NA---	317	0	-	-		-	-	SignalP-TM (SIGNALP_GRAM_POSITIVE)
TR10264|c0_g1_i1	---NA---	256	0	-	-		-	-	CYTOPLASMIC_DOMAIN (PHOBIUS); TRANSMEMBRANE (PHOBIUS); NON_CYTOPLASMIC_DOMAIN (PHOBIUS); TMhelix (TMHMM)
TR10265|c0_g1_i1	---NA---	264	0	-	-		-	-	no IPS match
TR10267|c0_g1_i1	nuclease harbi1	419	1	2.5e-11	0.57	0	-	-	NON_CYTOPLASMIC_DOMAIN (PHOBIUS); CYTOPLASMIC_DOMAIN (PHOBIUS); TRANSMEMBRANE (PHOBIUS); TRANSMEMBRANE (PHOBIUS); CYTOPLASMIC_DOMAIN (PHOBIUS); TMhelix (TMHMM)
TR10268|c0_g1_i1	---NA---	282	0	-	-		-	-	no IPS match
TR10269|c0_g1_i1	---NA---	269	0	-	-		-	-	no IPS match
TR10271|c0_g1_i1	---NA---	327	0	-	-		-	-	no IPS match
TR10272|c0_g1_i1	---NA---	267	0	-	-		-	-	no IPS match
TR10273|c0_g1_i1	---NA---	273	0	-	-		-	-	no IPS match
TR10274|c0_g1_i1	---NA---	625	0	-	-		-	-	CYTOPLASMIC_DOMAIN (PHOBIUS); TRANSMEMBRANE (PHOBIUS); NON_CYTOPLASMIC_DOMAIN (PHOBIUS)
TR10275|c0_g1_i1	---NA---	256	0	-	-		-	-	no IPS match
TR10277|c0_g1_i1	hypothetical protein TcasGA2_TC010278	530	1	3e-25	0.59	0	-	-	no IPS match
TR10278|c0_g1_i1	---NA---	520	0	-	-		-	-	no IPS match
TR10279|c0_g1_i1	---NA---	284	0	-	-		-	-	no IPS match
TR1027|c0_g1_i1	PREDICTED: uncharacterized protein LOC103311554, partial	803	1	9.6e-06	0.59	0	-	-	no IPS match
TR1027|c1_g1_i1	---NA---	413	0	-	-		-	-	no IPS match
TR10280|c0_g1_i1	---NA---	317	0	-	-		-	-	no IPS match
TR10281|c0_g1_i1	longitudinals lacking isoform 8	339	1	1.8e-18	0.52	2	F:nucleic acid binding; F:metal ion binding	-	IPR015880 (SMART); IPR013087 (G3DSA:3.30.160.GENE3D); IPR007087 (PROSITE_PROFILES); SSF57667 (SUPERFAMILY)
TR10282|c0_g1_i1	---NA---	344	0	-	-		-	-	no IPS match
TR10283|c0_g1_i1	---NA---	305	0	-	-		-	-	NON_CYTOPLASMIC_DOMAIN (PHOBIUS); TRANSMEMBRANE (PHOBIUS); CYTOPLASMIC_DOMAIN (PHOBIUS); TMhelix (TMHMM)
TR10284|c0_g1_i1	PREDICTED: uncharacterized protein LOC105453325	629	1	1e-27	0.58	2	F:helicase activity; F:ATP binding	EC:3.6.1; EC:3.6.1.15	IPR005135 (G3DSA:3.60.10.GENE3D); IPR003840 (PANTHER); IPR005135 (SUPERFAMILY)
TR10285|c0_g1_i1	---NA---	229	0	-	-		-	-	no IPS match
TR10286|c0_g1_i1	---NA---	226	0	-	-		-	-	TRANSMEMBRANE (PHOBIUS); NON_CYTOPLASMIC_DOMAIN (PHOBIUS); CYTOPLASMIC_DOMAIN (PHOBIUS); TMhelix (TMHMM)
TR10287|c0_g1_i1	---NA---	261	0	-	-		-	-	no IPS match
TR10288|c0_g1_i1	---NA---	329	0	-	-		-	-	no IPS match
TR10289|c0_g1_i1	---NA---	287	0	-	-		-	-	no IPS match
TR1028|c0_g1_i1	---NA---	287	0	-	-		-	-	no IPS match
TR1028|c0_g2_i1	---NA---	287	0	-	-		-	-	no IPS match
TR10290|c0_g1_i1	---NA---	281	0	-	-		-	-	no IPS match
TR10291|c0_g1_i1	---NA---	360	0	-	-		-	-	no IPS match
TR10292|c0_g1_i1	---NA---	348	0	-	-		-	-	no IPS match
TR10293|c0_g1_i1	---NA---	411	0	-	-		-	-	no IPS match
TR10294|c0_g1_i1	---NA---	405	0	-	-		-	-	NON_CYTOPLASMIC_DOMAIN (PHOBIUS); CYTOPLASMIC_DOMAIN (PHOBIUS); TRANSMEMBRANE (PHOBIUS); TMhelix (TMHMM)
TR10295|c0_g1_i1	---NA---	351	0	-	-		-	-	no IPS match
TR10297|c0_g1_i1	hypothetical protein TcasGA2_TC012934	245	1	3.8e-18	0.73	0	-	-	IPR000477 (PFAM); PTHR19446 (PANTHER); PTHR19446:SF331 (PANTHER)
TR10299|c0_g1_i1	---NA---	244	0	-	-		-	-	no IPS match
TR1029|c0_g1_i1	---NA---	795	0	-	-		-	-	no IPS match
TR102|c0_g1_i1	---NA---	398	0	-	-		-	-	no IPS match
TR10300|c0_g1_i1	u2 snrnp-associated surp motif-containing	602	1	5.3e-21	0.81	0	-	-	no IPS match
TR10301|c0_g1_i1	---NA---	329	0	-	-		-	-	no IPS match
TR10302|c0_g1_i1	---NA---	599	0	-	-		-	-	no IPS match
TR10303|c0_g1_i1	---NA---	375	0	-	-		-	-	no IPS match
TR10304|c0_g1_i1	---NA---	312	0	-	-		-	-	no IPS match
TR10305|c0_g1_i1	---NA---	328	0	-	-		-	-	no IPS match
TR10306|c0_g1_i1	---NA---	538	0	-	-		-	-	no IPS match
TR10308|c0_g1_i1	---NA---	328	0	-	-		-	-	TRANSMEMBRANE (PHOBIUS); CYTOPLASMIC_DOMAIN (PHOBIUS); NON_CYTOPLASMIC_DOMAIN (PHOBIUS); TMhelix (TMHMM)
TR10309|c0_g1_i1	---NA---	392	0	-	-		-	-	no IPS match
TR1030|c0_g1_i1	---NA---	353	0	-	-		-	-	NON_CYTOPLASMIC_DOMAIN (PHOBIUS); TRANSMEMBRANE (PHOBIUS); CYTOPLASMIC_DOMAIN (PHOBIUS); TMhelix (TMHMM)
TR1030|c0_g2_i1	---NA---	352	0	-	-		-	-	CYTOPLASMIC_DOMAIN (PHOBIUS); NON_CYTOPLASMIC_DOMAIN (PHOBIUS); TRANSMEMBRANE (PHOBIUS); TMhelix (TMHMM)
TR10310|c0_g1_i1	---NA---	300	0	-	-		-	-	no IPS match
TR10311|c0_g1_i1	---NA---	851	0	-	-		-	-	no IPS match
TR10312|c0_g1_i1	---NA---	230	0	-	-		-	-	CYTOPLASMIC_DOMAIN (PHOBIUS); TRANSMEMBRANE (PHOBIUS); NON_CYTOPLASMIC_DOMAIN (PHOBIUS); TMhelix (TMHMM)
TR10313|c0_g1_i1	---NA---	241	0	-	-		-	-	no IPS match
TR10314|c0_g1_i1	---NA---	270	0	-	-		-	-	no IPS match
TR10315|c0_g1_i1	---NA---	269	0	-	-		-	-	no IPS match
TR10316|c0_g1_i1	---NA---	308	0	-	-		-	-	no IPS match
TR10317|c0_g1_i1	---NA---	276	0	-	-		-	-	no IPS match
TR10318|c0_g1_i1	---NA---	310	0	-	-		-	-	no IPS match
TR1031|c0_g1_i1	---NA---	327	0	-	-		-	-	no IPS match
TR10321|c0_g1_i1	---NA---	523	0	-	-		-	-	no IPS match
TR10322|c0_g1_i1	---NA---	276	0	-	-		-	-	no IPS match
TR10323|c0_g1_i1	---NA---	377	0	-	-		-	-	SIGNAL_PEPTIDE_C_REGION (PHOBIUS); SIGNAL_PEPTIDE (PHOBIUS); SIGNAL_PEPTIDE_H_REGION (PHOBIUS); NON_CYTOPLASMIC_DOMAIN (PHOBIUS); SIGNAL_PEPTIDE_N_REGION (PHOBIUS)
TR10325|c0_g1_i1	---NA---	353	0	-	-		-	-	no IPS match
TR10326|c0_g1_i1	---NA---	425	0	-	-		-	-	no IPS match
TR10327|c0_g1_i1	---NA---	310	0	-	-		-	-	no IPS match
TR10328|c0_g1_i1	---NA---	457	0	-	-		-	-	no IPS match
TR1032|c0_g1_i1	---NA---	241	0	-	-		-	-	SIGNAL_PEPTIDE_N_REGION (PHOBIUS); SIGNAL_PEPTIDE_C_REGION (PHOBIUS); NON_CYTOPLASMIC_DOMAIN (PHOBIUS); SIGNAL_PEPTIDE (PHOBIUS); SIGNAL_PEPTIDE_H_REGION (PHOBIUS)
TR10330|c0_g1_i1	---NA---	320	0	-	-		-	-	TRANSMEMBRANE (PHOBIUS); NON_CYTOPLASMIC_DOMAIN (PHOBIUS); CYTOPLASMIC_DOMAIN (PHOBIUS); TMhelix (TMHMM)
TR10331|c0_g1_i1	---NA---	460	0	-	-		-	-	CYTOPLASMIC_DOMAIN (PHOBIUS); TRANSMEMBRANE (PHOBIUS); NON_CYTOPLASMIC_DOMAIN (PHOBIUS); TMhelix (TMHMM)
TR10333|c0_g1_i1	---NA---	361	0	-	-		-	-	SIGNAL_PEPTIDE (PHOBIUS); SIGNAL_PEPTIDE_N_REGION (PHOBIUS); SIGNAL_PEPTIDE_C_REGION (PHOBIUS); NON_CYTOPLASMIC_DOMAIN (PHOBIUS); SIGNAL_PEPTIDE_H_REGION (PHOBIUS)
TR10334|c0_g1_i1	myb-like protein x	646	1	6e-14	0.48	0	-	-	PTHR19446 (PANTHER); PTHR19446:SF352 (PANTHER)
TR10335|c0_g1_i1	---NA---	249	0	-	-		-	-	no IPS match
TR10336|c0_g1_i1	---NA---	279	0	-	-		-	-	no IPS match
TR10337|c0_g1_i1	---NA---	321	0	-	-		-	-	no IPS match
TR10338|c0_g1_i1	---NA---	244	0	-	-		-	-	NON_CYTOPLASMIC_DOMAIN (PHOBIUS); CYTOPLASMIC_DOMAIN (PHOBIUS); TRANSMEMBRANE (PHOBIUS); CYTOPLASMIC_DOMAIN (PHOBIUS); TRANSMEMBRANE (PHOBIUS)
TR1033|c0_g1_i1	---NA---	829	0	-	-		-	-	NON_CYTOPLASMIC_DOMAIN (PHOBIUS); TRANSMEMBRANE (PHOBIUS); CYTOPLASMIC_DOMAIN (PHOBIUS)
TR1033|c0_g2_i1	---NA---	836	0	-	-		-	-	no IPS match
TR1033|c0_g3_i1	---NA---	836	0	-	-		-	-	no IPS match
TR10341|c0_g1_i1	---NA---	286	0	-	-		-	-	no IPS match
TR10342|c0_g1_i1	---NA---	374	0	-	-		-	-	no IPS match
TR10343|c0_g1_i1	---NA---	254	0	-	-		-	-	no IPS match
TR10344|c0_g1_i1	PREDICTED: uncharacterized protein LOC100142188	345	1	2.5e-31	0.72	0	-	-	IPR004211 (PFAM); PTHR31511 (PANTHER); PTHR31511:SF6 (PANTHER); SSF54060 (SUPERFAMILY)
TR10345|c0_g1_i1	nuclease harbi1	682	1	1.4e-94	0.82	0	-	-	IPR027806 (PFAM); PTHR22930 (PANTHER)
TR10346|c0_g1_i1	transposable element tc3 transposase	387	1	7e-11	0.6	0	-	-	no IPS match
TR10347|c0_g1_i1	hypothetical protein TcasGA2_TC009733	280	1	1.5e-08	0.53	4	F:metal ion binding; P:intracellular signal transduction; F:zinc ion binding; C:intracellular	-	no IPS match
TR10348|c0_g1_i1	---NA---	289	0	-	-		-	-	no IPS match
TR10349|c0_g1_i1	---NA---	453	0	-	-		-	-	no IPS match
TR1034|c0_g1_i1	histone-lysine n-methyltransferase partial	268	1	2.9e-08	0.58	3	F:methyltransferase activity; F:transferase activity; P:methylation	-	no IPS match
TR1034|c0_g2_i1	histone-lysine n-methyltransferase partial	268	1	1.6e-08	0.58	3	F:methyltransferase activity; F:transferase activity; P:methylation	-	no IPS match
TR10351|c0_g1_i1	---NA---	478	0	-	-		-	-	no IPS match
TR10352|c0_g1_i1	---NA---	324	0	-	-		-	-	no IPS match
TR10353|c0_g1_i1	---NA---	295	0	-	-		-	-	no IPS match
TR10354|c0_g1_i1	hypothetical protein YQE_06278, partial	1185	1	1.7e-85	0.7	0	-	-	no IPS match
TR10355|c0_g1_i1	---NA---	360	0	-	-		-	-	no IPS match
TR10356|c0_g1_i1	---NA---	502	0	-	-		-	-	CYTOPLASMIC_DOMAIN (PHOBIUS); NON_CYTOPLASMIC_DOMAIN (PHOBIUS); TRANSMEMBRANE (PHOBIUS); TMhelix (TMHMM)
TR10357|c0_g1_i1	---NA---	477	0	-	-		-	-	NON_CYTOPLASMIC_DOMAIN (PHOBIUS); CYTOPLASMIC_DOMAIN (PHOBIUS); TRANSMEMBRANE (PHOBIUS); TMhelix (TMHMM)
TR10357|c0_g1_i2	---NA---	237	0	-	-		-	-	NON_CYTOPLASMIC_DOMAIN (PHOBIUS); TRANSMEMBRANE (PHOBIUS); CYTOPLASMIC_DOMAIN (PHOBIUS); TMhelix (TMHMM)
TR10357|c0_g1_i3	---NA---	519	0	-	-		-	-	no IPS match
TR10357|c0_g1_i4	---NA---	515	0	-	-		-	-	no IPS match
TR10357|c1_g1_i1	---NA---	299	0	-	-		-	-	TMhelix (TMHMM)
TR10357|c1_g2_i1	rna-directed dna polymerase from transposon bs	1761	1	7.2e-25	0.47	0	-	-	IPR000477 (PFAM); PTHR19446 (PANTHER); PTHR19446:SF352 (PANTHER); IPR000477 (PROSITE_PROFILES)
TR10357|c1_g2_i2	rna-directed dna polymerase from transposon bs	1258	1	5.4e-29	0.5	0	-	-	IPR000477 (PFAM); PTHR19446 (PANTHER); PTHR19446:SF371 (PANTHER)
TR10357|c1_g2_i3	---NA---	238	0	-	-		-	-	no IPS match
TR10357|c1_g2_i4	rna-directed dna polymerase from transposon bs	1869	1	1.4e-37	0.54	0	-	-	IPR000477 (PFAM); PTHR19446 (PANTHER); PTHR19446:SF244 (PANTHER); IPR000477 (PROSITE_PROFILES)
TR10357|c1_g3_i1	---NA---	994	0	-	-		-	-	no IPS match
TR10358|c0_g1_i1	hypothetical protein YQE_02289, partial	1063	1	1.8e-13	0.55	0	-	-	no IPS match
TR10358|c0_g1_i2	hypothetical protein YQE_02289, partial	1117	1	2.8e-20	0.58	0	-	-	no IPS match
TR10359|c0_g1_i1	---NA---	226	0	-	-		-	-	no IPS match
TR10359|c0_g1_i2	---NA---	270	0	-	-		-	-	no IPS match
TR10359|c0_g2_i1	---NA---	858	0	-	-		-	-	TRANSMEMBRANE (PHOBIUS); SIGNAL_PEPTIDE_C_REGION (PHOBIUS); NON_CYTOPLASMIC_DOMAIN (PHOBIUS); SIGNAL_PEPTIDE (PHOBIUS); SIGNAL_PEPTIDE_H_REGION (PHOBIUS); CYTOPLASMIC_DOMAIN (PHOBIUS); SIGNAL_PEPTIDE_N_REGION (PHOBIUS); SignalP-noTM (SIGNALP_EUK); TMhelix (TMHMM)
TR1035|c0_g1_i1	hypothetical protein YQE_02980, partial	611	1	2.4e-73	0.83	0	-	-	no IPS match
TR1035|c0_g2_i1	PREDICTED: uncharacterized protein LOC103312842	884	1	1.4e-95	0.74	0	-	-	Coil (COILS)
TR10360|c0_g1_i1	integrator complex subunit 1	6459	1	0	0.78	1	F:binding	-	IPR022145 (PFAM); IPR011989 (G3DSA:1.25.10.GENE3D); PTHR21224:SF1 (PANTHER); PTHR21224 (PANTHER); IPR016024 (SUPERFAMILY)
TR10361|c1_g1_i1	---NA---	235	0	-	-		-	-	no IPS match
TR10362|c0_g1_i1	Uncharacterized protein OBRU01_07391	823	1	1.7e-60	0.66	0	-	-	no IPS match
TR10362|c0_g1_i2	alkaline nuclease	404	1	1.7e-09	0.57	0	-	-	no IPS match
TR10362|c0_g1_i3	Uncharacterized protein OBRU01_15584, partial	1005	1	3.7e-52	0.68	0	-	-	no IPS match
TR10362|c0_g1_i4	Uncharacterized protein OBRU01_15584, partial	1218	1	8.5e-77	0.65	2	F:DNA binding; F:exonuclease activity	EC:3.1	IPR001616 (PFAM); IPR011604 (G3DSA:3.90.320.GENE3D); IPR011335 (SUPERFAMILY)
TR10362|c0_g1_i5	Uncharacterized protein OBRU01_07391	1036	1	1.3e-79	0.64	2	F:DNA binding; F:exonuclease activity	EC:3.1	IPR011604 (G3DSA:3.90.320.GENE3D); IPR001616 (PFAM); PTHR39953 (PANTHER); IPR011335 (SUPERFAMILY)
TR10362|c0_g1_i6	Uncharacterized protein OBRU01_15584, partial	617	1	1.8e-31	0.58	2	F:DNA binding; F:exonuclease activity	EC:3.1	IPR001616 (PFAM); IPR011604 (G3DSA:3.90.320.GENE3D); IPR011335 (SUPERFAMILY)
TR10363|c0_g1_i1	PREDICTED: uncharacterized protein LOC106655037	1008	1	9.8e-07	0.46	0	-	-	TRANSMEMBRANE (PHOBIUS); NON_CYTOPLASMIC_DOMAIN (PHOBIUS); CYTOPLASMIC_DOMAIN (PHOBIUS); CYTOPLASMIC_DOMAIN (PHOBIUS); TRANSMEMBRANE (PHOBIUS); CYTOPLASMIC_DOMAIN (PHOBIUS); TRANSMEMBRANE (PHOBIUS); NON_CYTOPLASMIC_DOMAIN (PHOBIUS); TRANSMEMBRANE (PHOBIUS); NON_CYTOPLASMIC_DOMAIN (PHOBIUS); TRANSMEMBRANE (PHOBIUS); TMhelix (TMHMM); TMhelix (TMHMM); TMhelix (TMHMM); TMhelix (TMHMM); TMhelix (TMHMM)
TR10363|c0_g1_i2	odorant receptor 82a-like	1185	1	6.4e-13	0.47	5	C:membrane; F:olfactory receptor activity; F:odorant binding; P:sensory perception of smell; P:G-protein coupled receptor signaling pathway, coupled to cyclic nucleotide second messenger	-	IPR004117 (PFAM); IPR004117 (PANTHER); NON_CYTOPLASMIC_DOMAIN (PHOBIUS); TRANSMEMBRANE (PHOBIUS); TRANSMEMBRANE (PHOBIUS); NON_CYTOPLASMIC_DOMAIN (PHOBIUS); TRANSMEMBRANE (PHOBIUS); CYTOPLASMIC_DOMAIN (PHOBIUS); TRANSMEMBRANE (PHOBIUS); NON_CYTOPLASMIC_DOMAIN (PHOBIUS); CYTOPLASMIC_DOMAIN (PHOBIUS); TRANSMEMBRANE (PHOBIUS); CYTOPLASMIC_DOMAIN (PHOBIUS); TRANSMEMBRANE (PHOBIUS); NON_CYTOPLASMIC_DO…
TR10363|c0_g1_i3	odorant receptor 2a-like	465	1	1.7e-11	0.55	5	C:membrane; F:olfactory receptor activity; F:odorant binding; P:sensory perception of smell; P:G-protein coupled receptor signaling pathway, coupled to cyclic nucleotide second messenger	-	IPR004117 (PFAM); IPR004117 (PANTHER); TRANSMEMBRANE (PHOBIUS); NON_CYTOPLASMIC_DOMAIN (PHOBIUS); TRANSMEMBRANE (PHOBIUS); CYTOPLASMIC_DOMAIN (PHOBIUS); CYTOPLASMIC_DOMAIN (PHOBIUS); TMhelix (TMHMM); TMhelix (TMHMM); TMhelix (TMHMM)
TR10363|c0_g1_i4	odorant receptor 2a-like	433	1	7.1e-11	0.55	5	C:membrane; F:olfactory receptor activity; F:odorant binding; P:sensory perception of smell; P:G-protein coupled receptor signaling pathway, coupled to cyclic nucleotide second messenger	-	IPR004117 (PFAM); IPR004117 (PANTHER); TRANSMEMBRANE (PHOBIUS); NON_CYTOPLASMIC_DOMAIN (PHOBIUS); CYTOPLASMIC_DOMAIN (PHOBIUS); CYTOPLASMIC_DOMAIN (PHOBIUS); TRANSMEMBRANE (PHOBIUS); TMhelix (TMHMM); TMhelix (TMHMM); TMhelix (TMHMM)
TR10363|c0_g1_i5	PREDICTED: uncharacterized protein LOC106655037	1167	1	7.5e-14	0.47	5	C:membrane; F:olfactory receptor activity; F:odorant binding; P:sensory perception of smell; P:G-protein coupled receptor signaling pathway, coupled to cyclic nucleotide second messenger	-	IPR004117 (PFAM); IPR004117 (PANTHER); CYTOPLASMIC_DOMAIN (PHOBIUS); CYTOPLASMIC_DOMAIN (PHOBIUS); TRANSMEMBRANE (PHOBIUS); TRANSMEMBRANE (PHOBIUS); TRANSMEMBRANE (PHOBIUS); TRANSMEMBRANE (PHOBIUS); NON_CYTOPLASMIC_DOMAIN (PHOBIUS); TRANSMEMBRANE (PHOBIUS); CYTOPLASMIC_DOMAIN (PHOBIUS); NON_CYTOPLASMIC_DOMAIN (PHOBIUS); NON_CYTOPLASMIC_DOMAIN (PHOBIUS); NON_CYTOPLASMIC_DOMAIN (PHOBIUS); TRANSMEMB…
TR10364|c0_g1_i1	---NA---	440	0	-	-		-	-	no IPS match
TR10364|c0_g2_i1	---NA---	657	0	-	-		-	-	no IPS match
TR10364|c0_g2_i2	---NA---	247	0	-	-		-	-	NON_CYTOPLASMIC_DOMAIN (PHOBIUS); TRANSMEMBRANE (PHOBIUS); CYTOPLASMIC_DOMAIN (PHOBIUS); TMhelix (TMHMM)
TR10365|c1_g1_i1	---NA---	244	0	-	-		-	-	no IPS match
TR10365|c1_g1_i2	---NA---	274	0	-	-		-	-	no IPS match
TR10365|c1_g1_i3	---NA---	224	0	-	-		-	-	no IPS match
TR10365|c1_g1_i4	---NA---	226	0	-	-		-	-	no IPS match
TR10365|c1_g1_i5	---NA---	235	0	-	-		-	-	no IPS match
TR10365|c1_g2_i1	---NA---	248	0	-	-		-	-	no IPS match
TR10365|c1_g2_i2	---NA---	248	0	-	-		-	-	no IPS match
TR10365|c1_g2_i3	---NA---	281	0	-	-		-	-	no IPS match
TR10365|c1_g2_i4	---NA---	259	0	-	-		-	-	no IPS match
TR10365|c1_g2_i5	---NA---	247	0	-	-		-	-	no IPS match
TR10365|c1_g2_i6	---NA---	260	0	-	-		-	-	no IPS match
TR10366|c0_g1_i1	cytochrome b5-related	1720	1	1.6e-171	0.73	2	F:heme binding; P:lipid metabolic process	-	IPR001199 (PFAM); IPR001199 (G3DSA:3.10.120.GENE3D); IPR005804 (PFAM); PTHR16740 (PANTHER); PTHR16740:SF1 (PANTHER); IPR018506 (PROSITE_PATTERNS); NON_CYTOPLASMIC_DOMAIN (PHOBIUS); NON_CYTOPLASMIC_DOMAIN (PHOBIUS); TRANSMEMBRANE (PHOBIUS); NON_CYTOPLASMIC_DOMAIN (PHOBIUS); CYTOPLASMIC_DOMAIN (PHOBIUS); CYTOPLASMIC_DOMAIN (PHOBIUS); TRANSMEMBRANE (PHOBIUS); TRANSMEMBRANE (PHOBIUS); TRANSMEMBRANE (…
TR10367|c0_g1_i1	---NA---	1310	0	-	-		-	-	no IPS match
TR10367|c0_g1_i2	---NA---	975	0	-	-		-	-	TRANSMEMBRANE (PHOBIUS); NON_CYTOPLASMIC_DOMAIN (PHOBIUS); CYTOPLASMIC_DOMAIN (PHOBIUS); TMhelix (TMHMM)
TR10367|c0_g2_i1	---NA---	315	0	-	-		-	-	NON_CYTOPLASMIC_DOMAIN (PHOBIUS); SIGNAL_PEPTIDE_N_REGION (PHOBIUS); SIGNAL_PEPTIDE_H_REGION (PHOBIUS); SIGNAL_PEPTIDE (PHOBIUS); SIGNAL_PEPTIDE_C_REGION (PHOBIUS); TMhelix (TMHMM)
TR10367|c0_g3_i1	---NA---	315	0	-	-		-	-	SIGNAL_PEPTIDE_H_REGION (PHOBIUS); SIGNAL_PEPTIDE (PHOBIUS); NON_CYTOPLASMIC_DOMAIN (PHOBIUS); SIGNAL_PEPTIDE_N_REGION (PHOBIUS); SIGNAL_PEPTIDE_C_REGION (PHOBIUS); TMhelix (TMHMM)
TR10367|c0_g4_i1	---NA---	387	0	-	-		-	-	NON_CYTOPLASMIC_DOMAIN (PHOBIUS); CYTOPLASMIC_DOMAIN (PHOBIUS); TRANSMEMBRANE (PHOBIUS); TMhelix (TMHMM)
TR10367|c0_g5_i1	---NA---	312	0	-	-		-	-	SIGNAL_PEPTIDE_H_REGION (PHOBIUS); SIGNAL_PEPTIDE_N_REGION (PHOBIUS); SIGNAL_PEPTIDE (PHOBIUS); NON_CYTOPLASMIC_DOMAIN (PHOBIUS); SIGNAL_PEPTIDE_C_REGION (PHOBIUS); TMhelix (TMHMM)
TR10368|c0_g1_i1	---NA---	254	0	-	-		-	-	no IPS match
TR10368|c0_g2_i1	---NA---	226	0	-	-		-	-	no IPS match
TR10368|c0_g2_i2	hypothetical protein RF55_11885	1869	1	1.3e-38	0.64	0	-	-	no IPS match
TR10369|c0_g1_i1	---NA---	820	0	-	-		-	-	no IPS match
TR10369|c0_g2_i1	probable multidrug resistance-associated protein lethal 03659	2147	1	3.7e-64	0.7	4	C:integral component of membrane; F:ATP binding; F:ATPase activity, coupled to transmembrane movement of substances; P:transmembrane transport	EC:3.6.1; EC:3.6.1.3; EC:3.6.1.15	G3DSA:1.20.1560.10 (GENE3D); IPR011527 (PFAM); PTHR24223 (PANTHER); NON_CYTOPLASMIC_DOMAIN (PHOBIUS); TRANSMEMBRANE (PHOBIUS); CYTOPLASMIC_DOMAIN (PHOBIUS); TRANSMEMBRANE (PHOBIUS); TRANSMEMBRANE (PHOBIUS); CYTOPLASMIC_DOMAIN (PHOBIUS); TRANSMEMBRANE (PHOBIUS); TRANSMEMBRANE (PHOBIUS); NON_CYTOPLASMIC_DOMAIN (PHOBIUS); NON_CYTOPLASMIC_DOMAIN (PHOBIUS); CYTOPLASMIC_DOMAIN (PHOBIUS); IPR011527 (PRO…
TR10369|c0_g3_i1	probable multidrug resistance-associated protein lethal 03659	2946	1	8.6e-165	0.68	4	C:integral component of membrane; F:ATP binding; F:ATPase activity, coupled to transmembrane movement of substances; P:transmembrane transport	EC:3.6.1; EC:3.6.1.3; EC:3.6.1.15	IPR003593 (SMART); G3DSA:1.20.1560.10 (GENE3D); IPR003439 (PFAM); IPR027417 (G3DSA:3.40.50.GENE3D); IPR011527 (PFAM); PTHR24223:SF171 (PANTHER); PTHR24223 (PANTHER); TRANSMEMBRANE (PHOBIUS); NON_CYTOPLASMIC_DOMAIN (PHOBIUS); NON_CYTOPLASMIC_DOMAIN (PHOBIUS); CYTOPLASMIC_DOMAIN (PHOBIUS); TRANSMEMBRANE (PHOBIUS); IPR003439 (PROSITE_PROFILES); IPR011527 (PROSITE_PROFILES); IPR011527 (SUPERFAMILY); …
TR10369|c0_g3_i2	probable multidrug resistance-associated protein lethal 03659	3687	1	4.7e-162	0.68	4	C:integral component of membrane; F:ATP binding; F:ATPase activity, coupled to transmembrane movement of substances; P:transmembrane transport	EC:3.6.1; EC:3.6.1.3; EC:3.6.1.15	IPR003593 (SMART); IPR011527 (PFAM); IPR003439 (PFAM); IPR027417 (G3DSA:3.40.50.GENE3D); G3DSA:1.20.1560.10 (GENE3D); PTHR24223 (PANTHER); PTHR24223:SF171 (PANTHER); TRANSMEMBRANE (PHOBIUS); NON_CYTOPLASMIC_DOMAIN (PHOBIUS); NON_CYTOPLASMIC_DOMAIN (PHOBIUS); CYTOPLASMIC_DOMAIN (PHOBIUS); TRANSMEMBRANE (PHOBIUS); IPR011527 (PROSITE_PROFILES); IPR003439 (PROSITE_PROFILES); IPR027417 (SUPERFAMILY); …
TR10369|c0_g3_i3	PREDICTED: uncharacterized protein LOC660599	3926	1	0	0.68	4	C:integral component of membrane; F:ATP binding; F:ATPase activity, coupled to transmembrane movement of substances; P:transmembrane transport	EC:3.6.1; EC:3.6.1.3; EC:3.6.1.15	IPR003593 (SMART); IPR027417 (G3DSA:3.40.50.GENE3D); G3DSA:1.20.1560.10 (GENE3D); IPR011527 (PFAM); IPR003439 (PFAM); PTHR24223:SF171 (PANTHER); PTHR24223 (PANTHER); TRANSMEMBRANE (PHOBIUS); NON_CYTOPLASMIC_DOMAIN (PHOBIUS); NON_CYTOPLASMIC_DOMAIN (PHOBIUS); TRANSMEMBRANE (PHOBIUS); CYTOPLASMIC_DOMAIN (PHOBIUS); IPR011527 (PROSITE_PROFILES); IPR003439 (PROSITE_PROFILES); IPR011527 (SUPERFAMILY); …
TR10369|c0_g3_i4	hypothetical protein TcasGA2_TC014386	3937	1	0	0.67	4	C:integral component of membrane; F:ATP binding; F:ATPase activity, coupled to transmembrane movement of substances; P:transmembrane transport	EC:3.6.1; EC:3.6.1.3; EC:3.6.1.15	IPR003593 (SMART); IPR011527 (PFAM); IPR027417 (G3DSA:3.40.50.GENE3D); IPR027417 (G3DSA:3.40.50.GENE3D); IPR003439 (PFAM); G3DSA:1.20.1560.10 (GENE3D); PTHR24223 (PANTHER); IPR017871 (PROSITE_PATTERNS); NON_CYTOPLASMIC_DOMAIN (PHOBIUS); NON_CYTOPLASMIC_DOMAIN (PHOBIUS); TRANSMEMBRANE (PHOBIUS); TRANSMEMBRANE (PHOBIUS); TRANSMEMBRANE (PHOBIUS); NON_CYTOPLASMIC_DOMAIN (PHOBIUS); TRANSMEMBRANE (PHOB…
TR10369|c0_g3_i5	multidrug resistance-associated protein 4-like	2558	1	1.6e-107	0.68	0	-	-	no IPS match
TR10369|c0_g3_i6	multidrug resistance-associated protein 4-like	2342	1	1.6e-150	0.66	0	-	-	no IPS match
TR10369|c0_g3_i7	probable multidrug resistance-associated protein lethal 03659	3903	1	2.4e-161	0.68	4	C:integral component of membrane; F:ATP binding; F:ATPase activity, coupled to transmembrane movement of substances; P:transmembrane transport	EC:3.6.1; EC:3.6.1.3; EC:3.6.1.15	IPR003593 (SMART); G3DSA:1.20.1560.10 (GENE3D); IPR003439 (PFAM); IPR027417 (G3DSA:3.40.50.GENE3D); IPR011527 (PFAM); PTHR24223:SF171 (PANTHER); PTHR24223 (PANTHER); TRANSMEMBRANE (PHOBIUS); TRANSMEMBRANE (PHOBIUS); NON_CYTOPLASMIC_DOMAIN (PHOBIUS); NON_CYTOPLASMIC_DOMAIN (PHOBIUS); CYTOPLASMIC_DOMAIN (PHOBIUS); IPR011527 (PROSITE_PROFILES); IPR003439 (PROSITE_PROFILES); IPR011527 (SUPERFAMILY); …
TR1036|c0_g1_i1	longitudinals lacking isoform 7	284	1	5.4e-13	0.67	1	F:nucleic acid binding	-	IPR013087 (G3DSA:3.30.160.GENE3D); SSF57667 (SUPERFAMILY)
TR10370|c2_g1_i1	---NA---	304	0	-	-		-	-	no IPS match
TR10371|c0_g1_i1	---NA---	321	0	-	-		-	-	NON_CYTOPLASMIC_DOMAIN (PHOBIUS); SIGNAL_PEPTIDE_N_REGION (PHOBIUS); SIGNAL_PEPTIDE_C_REGION (PHOBIUS); SIGNAL_PEPTIDE (PHOBIUS); SIGNAL_PEPTIDE_H_REGION (PHOBIUS)
TR10371|c0_g1_i2	---NA---	311	0	-	-		-	-	no IPS match
TR10372|c0_g1_i1	---NA---	250	0	-	-		-	-	no IPS match
TR10372|c0_g2_i1	---NA---	265	0	-	-		-	-	SIGNAL_PEPTIDE_H_REGION (PHOBIUS); SIGNAL_PEPTIDE (PHOBIUS); SIGNAL_PEPTIDE_C_REGION (PHOBIUS); SIGNAL_PEPTIDE_N_REGION (PHOBIUS); NON_CYTOPLASMIC_DOMAIN (PHOBIUS); TMhelix (TMHMM)
TR10372|c0_g3_i1	---NA---	621	0	-	-		-	-	no IPS match
TR10373|c0_g1_i1	---NA---	368	0	-	-		-	-	no IPS match
TR10373|c0_g1_i2	---NA---	299	0	-	-		-	-	no IPS match
TR10373|c0_g1_i3	---NA---	252	0	-	-		-	-	no IPS match
TR10373|c0_g1_i4	---NA---	525	0	-	-		-	-	no IPS match
TR10373|c0_g1_i5	---NA---	418	0	-	-		-	-	no IPS match
TR10373|c0_g1_i6	---NA---	257	0	-	-		-	-	no IPS match
TR10374|c0_g1_i1	---NA---	328	0	-	-		-	-	Coil (COILS)
TR10374|c0_g1_i2	PREDICTED: uncharacterized protein LOC106715982	1160	1	7.3e-17	0.53	0	-	-	no IPS match
TR10375|c0_g1_i1	PREDICTED: uncharacterized protein LOC100160969	340	1	7.4e-26	0.67	2	F:nucleic acid binding; F:protein dimerization activity	-	IPR027806 (PFAM); PTHR23080:SF63 (PANTHER); PTHR23080 (PANTHER)
TR10376|c0_g1_i1	---NA---	927	0	-	-	2	C:extracellular region; F:peptidase inhibitor activity	-	IPR008197 (PRINTS); IPR008197 (PFAM); IPR008197 (G3DSA:4.10.75.GENE3D); SIGNAL_PEPTIDE_C_REGION (PHOBIUS); SIGNAL_PEPTIDE_H_REGION (PHOBIUS); SIGNAL_PEPTIDE_N_REGION (PHOBIUS); NON_CYTOPLASMIC_DOMAIN (PHOBIUS); SIGNAL_PEPTIDE (PHOBIUS); IPR008197 (PROSITE_PROFILES); SignalP-noTM (SIGNALP_EUK); IPR008197 (SUPERFAMILY)
TR10376|c0_g1_i2	---NA---	1029	0	-	-	2	C:extracellular region; F:peptidase inhibitor activity	-	IPR008197 (PFAM); IPR008197 (G3DSA:4.10.75.GENE3D); IPR008197 (PROSITE_PROFILES); SignalP-noTM (SIGNALP_EUK); IPR008197 (SUPERFAMILY)
TR10376|c0_g1_i3	---NA---	927	0	-	-	2	C:extracellular region; F:peptidase inhibitor activity	-	IPR008197 (PRINTS); IPR008197 (G3DSA:4.10.75.GENE3D); IPR008197 (PFAM); IPR008197 (PROSITE_PROFILES); SignalP-noTM (SIGNALP_EUK); IPR008197 (SUPERFAMILY)
TR10377|c0_g1_i1	---NA---	1037	0	-	-		-	-	SIGNAL_PEPTIDE_C_REGION (PHOBIUS); SIGNAL_PEPTIDE_N_REGION (PHOBIUS); SIGNAL_PEPTIDE (PHOBIUS); NON_CYTOPLASMIC_DOMAIN (PHOBIUS); SIGNAL_PEPTIDE_H_REGION (PHOBIUS); SignalP-noTM (SIGNALP_EUK); SignalP-TM (SIGNALP_GRAM_POSITIVE); SignalP-noTM (SIGNALP_GRAM_NEGATIVE)
TR10377|c0_g1_i2	---NA---	1045	0	-	-		-	-	SIGNAL_PEPTIDE_C_REGION (PHOBIUS); NON_CYTOPLASMIC_DOMAIN (PHOBIUS); SIGNAL_PEPTIDE (PHOBIUS); SIGNAL_PEPTIDE_N_REGION (PHOBIUS); SIGNAL_PEPTIDE_H_REGION (PHOBIUS); SignalP-TM (SIGNALP_GRAM_POSITIVE); SignalP-noTM (SIGNALP_GRAM_NEGATIVE); SignalP-noTM (SIGNALP_EUK)
TR10378|c0_g1_i1	---NA---	504	0	-	-		-	-	no IPS match
TR10379|c0_g1_i1	hypothetical protein D910_02926	2763	1	4.1e-64	0.76	3	F:ion binding; F:organic cyclic compound binding; F:heterocyclic compound binding	-	NON_CYTOPLASMIC_DOMAIN (PHOBIUS); SIGNAL_PEPTIDE (PHOBIUS); SIGNAL_PEPTIDE_C_REGION (PHOBIUS); SIGNAL_PEPTIDE_H_REGION (PHOBIUS); SIGNAL_PEPTIDE_N_REGION (PHOBIUS); CYTOPLASMIC_DOMAIN (PHOBIUS); TRANSMEMBRANE (PHOBIUS); TMhelix (TMHMM); TMhelix (TMHMM)
TR10379|c0_g1_i10	hypothetical protein TcasGA2_TC030714, partial	2852	1	4.9e-98	0.62	2	F:nucleic acid binding; F:zinc ion binding	-	SIGNAL_PEPTIDE_H_REGION (PHOBIUS); SIGNAL_PEPTIDE (PHOBIUS); SIGNAL_PEPTIDE_C_REGION (PHOBIUS); NON_CYTOPLASMIC_DOMAIN (PHOBIUS); SIGNAL_PEPTIDE_N_REGION (PHOBIUS); TRANSMEMBRANE (PHOBIUS); CYTOPLASMIC_DOMAIN (PHOBIUS); TMhelix (TMHMM); TMhelix (TMHMM)
TR10379|c0_g1_i11	---NA---	467	0	-	-		-	-	no IPS match
TR10379|c0_g1_i12	hypothetical protein TcasGA2_TC030714, partial	2120	1	8.7e-24	0.76	1	F:binding	-	Coil (COILS); Coil (COILS)
TR10379|c0_g1_i13	hypothetical protein TcasGA2_TC030714, partial	2247	1	6.9e-26	0.65	2	F:nucleic acid binding; F:zinc ion binding	-	Coil (COILS); Coil (COILS)
TR10379|c0_g1_i2	hypothetical protein YQE_04507, partial	2707	1	3.5e-98	0.69	2	F:nucleic acid binding; F:zinc ion binding	-	NON_CYTOPLASMIC_DOMAIN (PHOBIUS); SIGNAL_PEPTIDE_N_REGION (PHOBIUS); SIGNAL_PEPTIDE (PHOBIUS); SIGNAL_PEPTIDE_C_REGION (PHOBIUS); TRANSMEMBRANE (PHOBIUS); CYTOPLASMIC_DOMAIN (PHOBIUS); SIGNAL_PEPTIDE_H_REGION (PHOBIUS); TMhelix (TMHMM); TMhelix (TMHMM)
TR10379|c0_g1_i3	---NA---	415	0	-	-		-	-	no IPS match
TR10379|c0_g1_i4	hypothetical protein YQE_04507, partial	2782	1	4.5e-98	0.69	2	F:nucleic acid binding; F:zinc ion binding	-	NON_CYTOPLASMIC_DOMAIN (PHOBIUS); CYTOPLASMIC_DOMAIN (PHOBIUS); SIGNAL_PEPTIDE (PHOBIUS); TRANSMEMBRANE (PHOBIUS); SIGNAL_PEPTIDE_H_REGION (PHOBIUS); SIGNAL_PEPTIDE_C_REGION (PHOBIUS); SIGNAL_PEPTIDE_N_REGION (PHOBIUS); TMhelix (TMHMM); TMhelix (TMHMM)
TR10379|c0_g1_i5	---NA---	2392	0	-	-		-	-	SIGNAL_PEPTIDE_N_REGION (PHOBIUS); NON_CYTOPLASMIC_DOMAIN (PHOBIUS); SIGNAL_PEPTIDE (PHOBIUS); SIGNAL_PEPTIDE_H_REGION (PHOBIUS); SIGNAL_PEPTIDE_C_REGION (PHOBIUS); SignalP-noTM (SIGNALP_EUK); SignalP-TM (SIGNALP_GRAM_POSITIVE)
TR10379|c0_g1_i6	---NA---	317	0	-	-		-	-	no IPS match
TR10379|c0_g1_i7	hypothetical protein TcasGA2_TC030714, partial	2102	1	8.2e-24	0.76	1	F:binding	-	Coil (COILS); Coil (COILS)
TR10379|c0_g1_i8	hypothetical protein YQE_04507, partial	2725	1	3.9e-98	0.69	2	F:nucleic acid binding; F:zinc ion binding	-	SIGNAL_PEPTIDE_C_REGION (PHOBIUS); SIGNAL_PEPTIDE_N_REGION (PHOBIUS); TRANSMEMBRANE (PHOBIUS); SIGNAL_PEPTIDE (PHOBIUS); CYTOPLASMIC_DOMAIN (PHOBIUS); SIGNAL_PEPTIDE_H_REGION (PHOBIUS); NON_CYTOPLASMIC_DOMAIN (PHOBIUS); TMhelix (TMHMM); TMhelix (TMHMM)
TR10379|c0_g1_i9	hypothetical protein TcasGA2_TC030714, partial	2177	1	8.9e-24	0.76	1	F:binding	-	Coil (COILS); Coil (COILS)
TR10379|c0_g2_i1	---NA---	657	0	-	-		-	-	no IPS match
TR10379|c0_g3_i1	---NA---	390	0	-	-		-	-	no IPS match
TR1037|c0_g1_i1	---NA---	787	0	-	-		-	-	TRANSMEMBRANE (PHOBIUS); NON_CYTOPLASMIC_DOMAIN (PHOBIUS); CYTOPLASMIC_DOMAIN (PHOBIUS); TMhelix (TMHMM)
TR10380|c0_g1_i3	---NA---	273	0	-	-		-	-	no IPS match
TR10380|c0_g2_i1	---NA---	1008	0	-	-		-	-	TMhelix (TMHMM)
TR10381|c4_g1_i1	---NA---	234	0	-	-		-	-	no IPS match
TR10381|c4_g2_i1	---NA---	234	0	-	-		-	-	no IPS match
TR10381|c4_g2_i2	---NA---	226	0	-	-		-	-	no IPS match
TR10381|c4_g3_i1	---NA---	251	0	-	-		-	-	TRANSMEMBRANE (PHOBIUS); CYTOPLASMIC_DOMAIN (PHOBIUS); NON_CYTOPLASMIC_DOMAIN (PHOBIUS)
TR10381|c5_g1_i1	---NA---	243	0	-	-		-	-	no IPS match
TR10381|c5_g2_i1	---NA---	228	0	-	-		-	-	no IPS match
TR10381|c5_g3_i1	---NA---	267	0	-	-		-	-	no IPS match
TR10382|c0_g1_i1	---NA---	250	0	-	-		-	-	NON_CYTOPLASMIC_DOMAIN (PHOBIUS); TRANSMEMBRANE (PHOBIUS); CYTOPLASMIC_DOMAIN (PHOBIUS)
TR10382|c0_g1_i2	---NA---	269	0	-	-		-	-	TRANSMEMBRANE (PHOBIUS); NON_CYTOPLASMIC_DOMAIN (PHOBIUS); CYTOPLASMIC_DOMAIN (PHOBIUS); TMhelix (TMHMM)
TR10382|c0_g2_i1	---NA---	269	0	-	-		-	-	no IPS match
TR10382|c0_g3_i1	---NA---	269	0	-	-		-	-	NON_CYTOPLASMIC_DOMAIN (PHOBIUS); CYTOPLASMIC_DOMAIN (PHOBIUS); TRANSMEMBRANE (PHOBIUS); TMhelix (TMHMM)
TR10383|c0_g1_i1	---NA---	281	0	-	-		-	-	no IPS match
TR10383|c0_g2_i1	unknown	1371	1	9.6e-120	0.99	4	C:intracellular; F:GTP binding; P:small GTPase mediated signal transduction; P:protein transport	-	IPR006689 (PRINTS); IPR003579 (SMART); SM00178 (SMART); IPR024156 (SMART); IPR027417 (G3DSA:3.40.50.GENE3D); IPR005225 (TIGRFAM); IPR006689 (PFAM); PTHR11711:SF205 (PANTHER); PTHR11711 (PANTHER); IPR024156 (PROSITE_PROFILES); IPR027417 (SUPERFAMILY)
TR10383|c0_g2_i2	unknown	1283	1	3.6e-120	0.99	4	C:intracellular; F:GTP binding; P:small GTPase mediated signal transduction; P:protein transport	-	IPR006689 (PRINTS); IPR024156 (SMART); IPR003579 (SMART); SM00178 (SMART); IPR006689 (PFAM); IPR027417 (G3DSA:3.40.50.GENE3D); IPR005225 (TIGRFAM); PTHR11711:SF205 (PANTHER); PTHR11711 (PANTHER); IPR024156 (PROSITE_PROFILES); IPR027417 (SUPERFAMILY)
TR10383|c0_g2_i3	adp-ribosylation factor isoform cra_f	689	1	1.9e-51	0.9	3	C:intracellular; F:GTP binding; P:small GTPase mediated signal transduction	-	IPR006689 (PRINTS); IPR024156 (SMART); IPR006689 (PFAM); IPR027417 (G3DSA:3.40.50.GENE3D); IPR005225 (TIGRFAM); PTHR11711:SF130 (PANTHER); PTHR11711 (PANTHER); IPR024156 (PROSITE_PROFILES); IPR027417 (SUPERFAMILY)
TR10383|c0_g2_i4	hypothetical protein YQE_11251, partial	908	1	7.6e-56	0.98	3	C:intracellular; F:GTP binding; P:small GTPase mediated signal transduction	-	IPR024156 (SMART); IPR006689 (PFAM); IPR027417 (G3DSA:3.40.50.GENE3D); PTHR11711 (PANTHER); PTHR11711:SF205 (PANTHER); IPR024156 (PROSITE_PROFILES); IPR027417 (SUPERFAMILY)
TR10383|c0_g2_i5	unknown	1218	1	2.2e-120	0.99	4	C:intracellular; F:GTP binding; P:small GTPase mediated signal transduction; P:protein transport	-	IPR006689 (PRINTS); SM00178 (SMART); IPR003579 (SMART); IPR024156 (SMART); IPR027417 (G3DSA:3.40.50.GENE3D); IPR006689 (PFAM); IPR005225 (TIGRFAM); PTHR11711:SF205 (PANTHER); PTHR11711 (PANTHER); IPR024156 (PROSITE_PROFILES); IPR027417 (SUPERFAMILY)
TR10384|c0_g1_i1	unknown	1173	1	2.6e-64	0.6	2	F:serine-type endopeptidase activity; P:proteolysis	EC:3.4.21	IPR001314 (PRINTS); IPR001254 (SMART); G3DSA:2.40.10.10 (GENE3D); G3DSA:2.40.10.10 (GENE3D); IPR001254 (PFAM); G3DSA:2.40.10.10 (GENE3D); PTHR24260 (PANTHER); PTHR24260:SF51 (PANTHER); IPR018114 (PROSITE_PATTERNS); IPR018114 (PROSITE_PATTERNS); SIGNAL_PEPTIDE_H_REGION (PHOBIUS); NON_CYTOPLASMIC_DOMAIN (PHOBIUS); SIGNAL_PEPTIDE_C_REGION (PHOBIUS); SIGNAL_PEPTIDE_N_REGION (PHOBIUS); SIGNAL_PEPTIDE …
TR10384|c0_g1_i2	unknown	954	1	1.8e-53	0.61	2	F:serine-type endopeptidase activity; P:proteolysis	EC:3.4.21	IPR001314 (PRINTS); IPR001254 (SMART); G3DSA:2.40.10.10 (GENE3D); IPR001254 (PFAM); G3DSA:2.40.10.10 (GENE3D); G3DSA:2.40.10.10 (GENE3D); PTHR24260:SF51 (PANTHER); PTHR24260 (PANTHER); IPR018114 (PROSITE_PATTERNS); IPR018114 (PROSITE_PATTERNS); SIGNAL_PEPTIDE_H_REGION (PHOBIUS); SIGNAL_PEPTIDE_N_REGION (PHOBIUS); NON_CYTOPLASMIC_DOMAIN (PHOBIUS); SIGNAL_PEPTIDE_C_REGION (PHOBIUS); SIGNAL_PEPTIDE …
TR10384|c0_g1_i3	unknown	914	1	1.1e-54	0.62	2	F:serine-type endopeptidase activity; P:proteolysis	EC:3.4.21	IPR001314 (PRINTS); IPR001254 (SMART); G3DSA:2.40.10.10 (GENE3D); IPR001254 (PFAM); G3DSA:2.40.10.10 (GENE3D); G3DSA:2.40.10.10 (GENE3D); PTHR24260:SF51 (PANTHER); PTHR24260 (PANTHER); IPR018114 (PROSITE_PATTERNS); IPR018114 (PROSITE_PATTERNS); SIGNAL_PEPTIDE (PHOBIUS); SIGNAL_PEPTIDE_H_REGION (PHOBIUS); SIGNAL_PEPTIDE_N_REGION (PHOBIUS); NON_CYTOPLASMIC_DOMAIN (PHOBIUS); SIGNAL_PEPTIDE_C_REGION …
TR10385|c0_g1_i1	---NA---	1114	0	-	-		-	-	NON_CYTOPLASMIC_DOMAIN (PHOBIUS); TRANSMEMBRANE (PHOBIUS); CYTOPLASMIC_DOMAIN (PHOBIUS); TMhelix (TMHMM)
TR10385|c0_g1_i2	---NA---	1041	0	-	-		-	-	no IPS match
TR10385|c1_g1_i1	---NA---	1090	0	-	-		-	-	no IPS match
TR10386|c0_g1_i1	hypothetical protein TcasGA2_TC013658	859	1	1.4e-55	0.63	0	-	-	IPR010562 (SMART); IPR010562 (PFAM); PTHR11008 (PANTHER); NON_CYTOPLASMIC_DOMAIN (PHOBIUS); TRANSMEMBRANE (PHOBIUS); CYTOPLASMIC_DOMAIN (PHOBIUS); TRANSMEMBRANE (PHOBIUS); NON_CYTOPLASMIC_DOMAIN (PHOBIUS); TMhelix (TMHMM); TMhelix (TMHMM)
TR10386|c0_g1_i2	hypothetical protein TcasGA2_TC013658	859	1	2e-55	0.63	0	-	-	IPR010562 (SMART); IPR010562 (PFAM); PTHR11008 (PANTHER); NON_CYTOPLASMIC_DOMAIN (PHOBIUS); TRANSMEMBRANE (PHOBIUS); NON_CYTOPLASMIC_DOMAIN (PHOBIUS); CYTOPLASMIC_DOMAIN (PHOBIUS); TRANSMEMBRANE (PHOBIUS); TMhelix (TMHMM); TMhelix (TMHMM)
[truncated: 216,194+ more rows]
