# Supplementary material for: The De Novo Transcriptome and Its Functional Annotation in the Seed Beetle Callosobruchus maculatus
Source: PLoS One. 2016 Jul 21;11(7):e0158565. doi: 10.1371/journal.pone.0158565 (PMC4956038; doi:10.1371/journal.pone.0158565)
Supplement: S2 File — (ZIP) [file pone.0158565.s002.zip › S2 File - Revised.xlsx]

## Sheet: Table 1
Table 1: Transcriptome annotations with Trinotate (some transcripts with more than one ORFs, may occur more than once).
#gene_id	transcript_id	sprot_Top_BLASTX_hit	TrEMBL_Top_BLASTX_hit	RNAMMER	prot_id	prot_coords	sprot_Top_BLASTP_hit	TrEMBL_Top_BLASTP_hit	Pfam	SignalP	TmHMM	eggnog	gene_ontology_blast	gene_ontology_pfam
TR1|c0_g1	TR1|c0_g1_i1	.	J9LNS0_ACYPI^J9LNS0_ACYPI^Q:575-748,H:610-667^55.17%ID^E:9e-10^.^.	.	.	.	.	.	.	.	.	.	.	.
TR2|c0_g1	TR2|c0_g1_i1	.	.	.	.	.	.	.	.	.	.	.	.	.
TR3|c0_g1	TR3|c0_g1_i1	.	.	.	.	.	.	.	.	.	.	.	.	.
TR4|c0_g1	TR4|c0_g1_i1	.	.	.	.	.	.	.	.	.	.	.	.	.
TR5|c0_g1	TR5|c0_g1_i1	.	.	.	.	.	.	.	.	.	.	.	.	.
TR6|c0_g1	TR6|c0_g1_i1	.	.	.	.	.	.	.	.	.	.	.	.	.
TR7|c0_g1	TR7|c0_g1_i1	.	.	.	.	.	.	.	.	.	.	.	.	.
TR8|c0_g1	TR8|c0_g1_i1	.	.	.	.	.	.	.	.	.	.	.	.	.
TR9|c0_g1	TR9|c0_g1_i1	.	.	.	.	.	.	.	.	.	.	.	.	.
TR10|c0_g1	TR10|c0_g1_i1	.	.	.	.	.	.	.	.	.	.	.	.	.
TR11|c0_g1	TR11|c0_g1_i1	.	.	.	.	.	.	.	.	.	.	.	.	.
TR12|c0_g1	TR12|c0_g1_i1	.	.	.	.	.	.	.	.	.	.	.	.	.
TR13|c0_g1	TR13|c0_g1_i1	.	.	.	.	.	.	.	.	.	.	.	.	.
TR14|c0_g1	TR14|c0_g1_i1	.	.	.	.	.	.	.	.	.	.	.	.	.
TR15|c0_g1	TR15|c0_g1_i1	.	.	.	.	.	.	.	.	.	.	.	.	.
TR16|c0_g1	TR16|c0_g1_i1	.	.	.	.	.	.	.	.	.	.	.	.	.
TR17|c0_g1	TR17|c0_g1_i1	.	.	.	.	.	.	.	.	.	.	.	.	.
TR17|c0_g2	TR17|c0_g2_i1	.	.	.	.	.	.	.	.	.	.	.	.	.
TR17|c0_g3	TR17|c0_g3_i1	.	.	.	.	.	.	.	.	.	.	.	.	.
TR18|c0_g1	TR18|c0_g1_i1	.	.	.	.	.	.	.	.	.	.	.	.	.
TR19|c0_g1	TR19|c0_g1_i1	.	.	.	.	.	.	.	.	.	.	.	.	.
TR20|c0_g1	TR20|c0_g1_i1	.	Q17003_ANOGA^Q17003_ANOGA^Q:148-270,H:80-120^63.41%ID^E:3e-09^.^.	.	.	.	.	.	.	.	.	.	.	.
TR21|c0_g1	TR21|c0_g1_i1	.	.	.	.	.	.	.	.	.	.	.	.	.
TR22|c0_g1	TR22|c0_g1_i1	.	.	.	.	.	.	.	.	.	.	.	.	.
TR22|c0_g2	TR22|c0_g2_i1	.	.	.	.	.	.	.	.	.	.	.	.	.
TR22|c0_g3	TR22|c0_g3_i1	.	.	.	.	.	.	.	.	.	.	.	.	.
TR22|c0_g4	TR22|c0_g4_i1	.	.	.	.	.	.	.	.	.	.	.	.	.
TR23|c0_g1	TR23|c0_g1_i1	.	.	.	.	.	.	.	.	.	.	.	.	.
TR24|c0_g1	TR24|c0_g1_i1	.	.	.	.	.	.	.	.	.	.	.	.	.
TR25|c0_g1	TR25|c0_g1_i1	.	.	.	.	.	.	.	.	.	.	.	.	.
TR27|c0_g1	TR27|c0_g1_i1	.	.	.	.	.	.	.	.	.	.	.	.	.
TR29|c0_g1	TR29|c0_g1_i1	.	.	.	.	.	.	.	.	.	.	.	.	.
TR31|c0_g1	TR31|c0_g1_i1	.	.	.	.	.	.	.	.	.	.	.	.	.
TR32|c0_g1	TR32|c0_g1_i1	.	.	.	.	.	.	.	.	.	.	.	.	.
TR33|c0_g1	TR33|c0_g1_i1	.	.	.	.	.	.	.	.	.	.	.	.	.
TR34|c0_g1	TR34|c0_g1_i1	.	.	.	.	.	.	.	.	.	.	.	.	.
TR35|c0_g1	TR35|c0_g1_i1	.	.	.	.	.	.	.	.	.	.	.	.	.
TR36|c0_g1	TR36|c0_g1_i1	.	.	.	.	.	.	.	.	.	.	.	.	.
TR37|c0_g1	TR37|c0_g1_i1	.	.	.	.	.	.	.	.	.	.	.	.	.
TR38|c0_g1	TR38|c0_g1_i1	.	.	.	.	.	.	.	.	.	.	.	.	.
TR39|c0_g1	TR39|c0_g1_i1	.	.	.	.	.	.	.	.	.	.	.	.	.
TR40|c0_g1	TR40|c0_g1_i1	.	V5GP66_ANOGL^V5GP66_ANOGL^Q:201-7,H:61-125^38.46%ID^E:1e-05^SubName: Full=Uncharacterized protein {ECO:0000313|EMBL:JAB65909.1};^Eukaryota; Metazoa; Ecdysozoa; Arthropoda; Hexapoda; Insecta; Pterygota; Neoptera; Endopterygota; Coleoptera; Polyphaga; Cucujiformia; Chrysomeloidea; Cerambycidae; Lamiinae; Lamiini; Anoplophora`V5GP66_ANOGL^V5GP66_ANOGL^Q:275-225,H:37-53^70.59%ID^E:1e-05^SubName: Full…	.	.	.	.	.	.	.	.	.	.	.
TR41|c0_g1	TR41|c0_g1_i1	.	.	.	.	.	.	.	.	.	.	.	.	.
TR42|c0_g1	TR42|c0_g1_i1	.	.	.	.	.	.	.	.	.	.	.	.	.
TR43|c0_g1	TR43|c0_g1_i1	.	.	.	.	.	.	.	.	.	.	.	.	.
TR44|c0_g1	TR44|c0_g1_i1	.	.	.	.	.	.	.	.	.	.	.	.	.
TR45|c0_g1	TR45|c0_g1_i1	.	.	.	.	.	.	.	.	.	.	.	.	.
TR46|c0_g1	TR46|c0_g1_i1	.	.	.	.	.	.	.	.	.	.	.	.	.
TR47|c0_g1	TR47|c0_g1_i1	.	.	.	.	.	.	.	.	.	.	.	.	.
TR48|c0_g1	TR48|c0_g1_i1	.	.	.	.	.	.	.	.	.	.	.	.	.
TR49|c0_g1	TR49|c0_g1_i1	.	.	.	.	.	.	.	.	.	.	.	.	.
TR50|c0_g1	TR50|c0_g1_i1	.	.	.	.	.	.	.	.	.	.	.	.	.
TR51|c0_g1	TR51|c0_g1_i1	.	.	.	.	.	.	.	.	.	.	.	.	.
TR52|c0_g1	TR52|c0_g1_i1	.	.	.	.	.	.	.	.	.	.	.	.	.
TR53|c0_g1	TR53|c0_g1_i1	.	.	.	.	.	.	.	.	.	.	.	.	.
TR54|c0_g1	TR54|c0_g1_i1	.	V5GWW9_ANOGL^V5GWW9_ANOGL^Q:86-253,H:30-85^51.79%ID^E:9e-11^SubName: Full=Retrotransposable element {ECO:0000313|EMBL:JAB66237.1};^Eukaryota; Metazoa; Ecdysozoa; Arthropoda; Hexapoda; Insecta; Pterygota; Neoptera; Endopterygota; Coleoptera; Polyphaga; Cucujiformia; Chrysomeloidea; Cerambycidae; Lamiinae; Lamiini; Anoplophora	.	.	.	.	.	.	.	.	.	.	.
TR56|c0_g1	TR56|c0_g1_i1	.	.	.	.	.	.	.	.	.	.	.	.	.
TR57|c0_g1	TR57|c0_g1_i1	.	.	.	.	.	.	.	.	.	.	.	.	.
TR58|c0_g1	TR58|c0_g1_i1	.	.	.	.	.	.	.	.	.	.	.	.	.
TR59|c0_g1	TR59|c0_g1_i1	.	.	.	.	.	.	.	.	.	.	.	.	.
TR60|c0_g1	TR60|c0_g1_i1	.	.	.	.	.	.	.	.	.	.	.	.	.
TR61|c0_g1	TR61|c0_g1_i1	.	.	.	.	.	.	.	.	.	.	.	.	.
TR61|c0_g2	TR61|c0_g2_i1	.	.	.	.	.	.	.	.	.	.	.	.	.
TR61|c0_g3	TR61|c0_g3_i1	.	.	.	.	.	.	.	.	.	.	.	.	.
TR61|c0_g4	TR61|c0_g4_i1	.	.	.	.	.	.	.	.	.	.	.	.	.
TR62|c0_g1	TR62|c0_g1_i1	.	J9K6F0_ACYPI^J9K6F0_ACYPI^Q:262-5,H:1601-1686^52.33%ID^E:7e-21^.^.`J9K6F0_ACYPI^J9K6F0_ACYPI^Q:256-2,H:243-328^38.37%ID^E:6e-09^.^.	.	.	.	.	.	.	.	.	.	.	.
TR63|c0_g1	TR63|c0_g1_i1	Y2R2_DROME^Y2R2_DROME^Q:105-479,H:606-733^30.23%ID^E:6e-09^RecName: Full=Putative 115 kDa protein in type-1 retrotransposable element R1DM;^Eukaryota; Metazoa; Ecdysozoa; Arthropoda; Hexapoda; Insecta; Pterygota; Neoptera; Endopterygota; Diptera; Brachycera; Muscomorpha; Ephydroidea; Drosophilidae; Drosophila; Sophophora	V5I8F3_ANOGL^V5I8F3_ANOGL^Q:111-470,H:140-259^54.55%ID^E:3e-36^SubName: Full=Retrotransposable element {ECO:0000313|EMBL:JAB63681.1};^Eukaryota; Metazoa; Ecdysozoa; Arthropoda; Hexapoda; Insecta; Pterygota; Neoptera; Endopterygota; Coleoptera; Polyphaga; Cucujiformia; Chrysomeloidea; Cerambycidae; Lamiinae; Lamiini; Anoplophora`V5I8F3_ANOGL^V5I8F3_ANOGL^Q:4-108,H:96-130^54.29%ID^E:3e-36^SubName: …	.	TR63|c0_g1_i1|m.6	159-500[+]	PO12_NASVI^PO12_NASVI^Q:4-90,H:1-87^32.95%ID^E:6e-09^RecName: Full=Retrovirus-related Pol polyprotein from type-1 retrotransposable element R1 2;^Eukaryota; Metazoa; Ecdysozoa; Arthropoda; Hexapoda; Insecta; Pterygota; Neoptera; Endopterygota; Hymenoptera; Apocrita; Chalcidoidea; Pteromalidae; Pteromalinae; Nasonia	.	PF00078.22^RVT_1^Reverse transcriptase (RNA-dependent DNA polymerase)^2-83^E:7.9e-13	sigP:0.2^26^0.525^0.233	.	KOG1075^Retrotransposon protein	GO:0004519^molecular_function^endonuclease activity`GO:0003964^molecular_function^RNA-directed DNA polymerase activity	.
TR64|c0_g1	TR64|c0_g1_i1	.	.	.	.	.	.	.	.	.	.	.	.	.
TR65|c0_g1	TR65|c0_g1_i1	.	.	.	.	.	.	.	.	.	.	.	.	.
TR66|c0_g1	TR66|c0_g1_i1	.	.	.	.	.	.	.	.	.	.	.	.	.
TR67|c0_g1	TR67|c0_g1_i1	.	V5GR72_ANOGL^V5GR72_ANOGL^Q:397-290,H:408-443^36.11%ID^E:2e-09^SubName: Full=Putative RNA-directed DNA polymerase from transposon BS {ECO:0000313|EMBL:JAB64092.1};^Eukaryota; Metazoa; Ecdysozoa; Arthropoda; Hexapoda; Insecta; Pterygota; Neoptera; Endopterygota; Coleoptera; Polyphaga; Cucujiformia; Chrysomeloidea; Cerambycidae; Lamiinae; Lamiini; Anoplophora`V5GR72_ANOGL^V5GR72_ANOGL^Q:260-123,H:4…	.	.	.	.	.	.	.	.	.	.	.
TR68|c0_g1	TR68|c0_g1_i1	.	.	.	.	.	.	.	.	.	.	.	.	.
TR69|c0_g1	TR69|c0_g1_i1	.	.	.	.	.	.	.	.	.	.	.	.	.
TR70|c0_g1	TR70|c0_g1_i1	DMC1_HUMAN^DMC1_HUMAN^Q:196-17,H:108-167^81.67%ID^E:3e-25^RecName: Full=Meiotic recombination protein DMC1/LIM15 homolog;^Eukaryota; Metazoa; Chordata; Craniata; Vertebrata; Euteleostomi; Mammalia; Eutheria; Euarchontoglires; Primates; Haplorrhini; Catarrhini; Hominidae; Homo`DMC1_HUMAN^DMC1_HUMAN^Q:845-522,H:3-109^45.37%ID^E:7e-19^RecName: Full=Meiotic recombination protein DMC1/LIM15 homolog;^E…	V9LK11_CALMI^V9LK11_CALMI^Q:196-17,H:41-100^81.67%ID^E:1e-25^SubName: Full=Meiotic recombination protein DMC1/LIM15-like protein {ECO:0000313|EMBL:AFP13716.1};^Eukaryota; Metazoa; Chordata; Craniata; Vertebrata; Chondrichthyes; Holocephali; Chimaeriformes; Callorhinchidae; Callorhinchus	.	TR70|c0_g1_i1|m.7	519-1004[-]	DMC1_HUMAN^DMC1_HUMAN^Q:54-161,H:3-109^45.37%ID^E:3e-23^RecName: Full=Meiotic recombination protein DMC1/LIM15 homolog;^Eukaryota; Metazoa; Chordata; Craniata; Vertebrata; Euteleostomi; Mammalia; Eutheria; Euarchontoglires; Primates; Haplorrhini; Catarrhini; Hominidae; Homo	.	.	sigP:0.144^25^0.206^0.151	.	COG0468^Can catalyze the hydrolysis of ATP in the presence of single-stranded DNA, the ATP-dependent uptake of single-stranded DNA by duplex DNA, and the ATP-dependent hybridization of homologous single-stranded DNAs. It interacts with LexA causing its activation and leading to its autocatalytic cleavage (By similarity)	GO:0005694^cellular_component^chromosome`GO:0000781^cellular_component^chromosome, telomeric region`GO:0000794^cellular_component^condensed nuclear chromosome`GO:0005634^cellular_component^nucleus`GO:0005524^molecular_function^ATP binding`GO:0003677^molecular_function^DNA binding`GO:0008094^molecular_function^DNA-dependent ATPase activity`GO:0007292^biological_process^female gamete generation`GO:…	.
TR71|c0_g1	TR71|c0_g1_i1	.	.	.	.	.	.	.	.	.	.	.	.	.
TR72|c0_g1	TR72|c0_g1_i1	.	.	.	.	.	.	.	.	.	.	.	.	.
TR73|c0_g1	TR73|c0_g1_i1	.	.	.	.	.	.	.	.	.	.	.	.	.
TR74|c0_g1	TR74|c0_g1_i1	.	.	.	.	.	.	.	.	.	.	.	.	.
TR75|c0_g1	TR75|c0_g1_i1	.	.	.	.	.	.	.	.	.	.	.	.	.
TR76|c0_g1	TR76|c0_g1_i1	.	.	.	.	.	.	.	.	.	.	.	.	.
TR77|c0_g1	TR77|c0_g1_i1	.	.	.	.	.	.	.	.	.	.	.	.	.
TR78|c0_g1	TR78|c0_g1_i1	.	.	.	.	.	.	.	.	.	.	.	.	.
TR78|c0_g2	TR78|c0_g2_i1	.	.	.	.	.	.	.	.	.	.	.	.	.
TR79|c0_g1	TR79|c0_g1_i1	.	.	.	.	.	.	.	.	.	.	.	.	.
TR80|c0_g1	TR80|c0_g1_i1	.	D6WUH9_TRICA^D6WUH9_TRICA^Q:83-3,H:303-329^92.59%ID^E:1e-07^.^.	.	.	.	.	.	.	.	.	.	.	.
TR81|c0_g1	TR81|c0_g1_i1	.	.	.	.	.	.	.	.	.	.	.	.	.
TR84|c0_g1	TR84|c0_g1_i1	.	.	.	.	.	.	.	.	.	.	.	.	.
TR85|c0_g1	TR85|c0_g1_i1	.	V5GJ31_ANOGL^V5GJ31_ANOGL^Q:1-525,H:37-210^46.86%ID^E:2e-48^SubName: Full=Ecdysteroid UDP-glucosyltransferase {ECO:0000313|EMBL:JAB64074.1};^Eukaryota; Metazoa; Ecdysozoa; Arthropoda; Hexapoda; Insecta; Pterygota; Neoptera; Endopterygota; Coleoptera; Polyphaga; Cucujiformia; Chrysomeloidea; Cerambycidae; Lamiinae; Lamiini; Anoplophora	.	TR85|c0_g1_i1|m.9	1-528[+]	.	.	.	sigP:0.125^30^0.129^0.114	.	.	.	.
TR86|c0_g1	TR86|c0_g1_i1	.	.	.	.	.	.	.	.	.	.	.	.	.
TR87|c0_g1	TR87|c0_g1_i1	.	.	.	.	.	.	.	.	.	.	.	.	.
TR88|c0_g1	TR88|c0_g1_i1	.	.	.	.	.	.	.	.	.	.	.	.	.
TR89|c0_g1	TR89|c0_g1_i1	.	.	.	.	.	.	.	.	.	.	.	.	.
TR90|c0_g1	TR90|c0_g1_i1	POL4_DROME^POL4_DROME^Q:289-86,H:82-146^44.12%ID^E:2e-09^RecName: Full=Retrovirus-related Pol polyprotein from transposon 412;^Eukaryota; Metazoa; Ecdysozoa; Arthropoda; Hexapoda; Insecta; Pterygota; Neoptera; Endopterygota; Diptera; Brachycera; Muscomorpha; Ephydroidea; Drosophilidae; Drosophila; Sophophora	U5EL46_9DIPT^U5EL46_9DIPT^Q:283-56,H:21-95^46.05%ID^E:1e-13^.^.	.	TR90|c0_g1_i1|m.10	2-301[-]	POL4_DROME^POL4_DROME^Q:5-72,H:82-146^44.12%ID^E:1e-09^RecName: Full=Retrovirus-related Pol polyprotein from transposon 412;^Eukaryota; Metazoa; Ecdysozoa; Arthropoda; Hexapoda; Insecta; Pterygota; Neoptera; Endopterygota; Diptera; Brachycera; Muscomorpha; Ephydroidea; Drosophilidae; Drosophila; Sophophora	.	PF00077.15^RVP^Retroviral aspartyl protease^9-71^E:3.4e-06	sigP:0.112^18^0.125^0.112	.	.	GO:0004190^molecular_function^aspartic-type endopeptidase activity`GO:0004519^molecular_function^endonuclease activity`GO:0003676^molecular_function^nucleic acid binding`GO:0003964^molecular_function^RNA-directed DNA polymerase activity`GO:0015074^biological_process^DNA integration	.
TR91|c0_g1	TR91|c0_g1_i1	.	V5H263_ANOGL^V5H263_ANOGL^Q:1-171,H:205-261^63.16%ID^E:2e-08^SubName: Full=Uncharacterized protein {ECO:0000313|EMBL:JAB68367.1};^Eukaryota; Metazoa; Ecdysozoa; Arthropoda; Hexapoda; Insecta; Pterygota; Neoptera; Endopterygota; Coleoptera; Polyphaga; Cucujiformia; Chrysomeloidea; Cerambycidae; Lamiinae; Lamiini; Anoplophora	.	.	.	.	.	.	.	.	.	.	.
TR92|c0_g1	TR92|c0_g1_i1	.	.	.	.	.	.	.	.	.	.	.	.	.
TR93|c0_g1	TR93|c0_g1_i1	.	.	.	.	.	.	.	.	.	.	.	.	.
TR94|c0_g1	TR94|c0_g1_i1	.	.	.	.	.	.	.	.	.	.	.	.	.
TR95|c0_g1	TR95|c0_g1_i1	.	.	.	.	.	.	.	.	.	.	.	.	.
TR96|c0_g1	TR96|c0_g1_i1	.	A0A022T5J3_9HYME^A0A022T5J3_9HYME^Q:168-290,H:911-951^70.73%ID^E:3e-17^SubName: Full=Reverse transcriptase-like protein-3 {ECO:0000313|EMBL:EZA45349.1};^Eukaryota; Metazoa; Ecdysozoa; Arthropoda; Hexapoda; Insecta; Pterygota; Neoptera; Endopterygota; Hymenoptera; Apocrita; Ichneumonoidea; Braconidae; Microgastrinae; Microplitis`A0A022T5J3_9HYME^A0A022T5J3_9HYME^Q:4-162,H:858-906^50.94%ID^E:3e-17^…	.	.	.	.	.	.	.	.	.	.	.
TR98|c0_g1	TR98|c0_g1_i1	.	.	.	.	.	.	.	.	.	.	.	.	.
TR99|c0_g1	TR99|c0_g1_i1	.	.	.	.	.	.	.	.	.	.	.	.	.
TR100|c0_g1	TR100|c0_g1_i1	.	.	.	.	.	.	.	.	.	.	.	.	.
TR101|c0_g1	TR101|c0_g1_i1	.	.	.	.	.	.	.	.	.	.	.	.	.
TR102|c0_g1	TR102|c0_g1_i1	.	.	.	.	.	.	.	.	.	.	.	.	.
TR103|c0_g1	TR103|c0_g1_i1	.	.	.	.	.	.	.	.	.	.	.	.	.
TR104|c0_g1	TR104|c0_g1_i1	.	.	.	.	.	.	.	.	.	.	.	.	.
TR105|c0_g1	TR105|c0_g1_i1	.	.	.	.	.	.	.	.	.	.	.	.	.
TR106|c0_g1	TR106|c0_g1_i1	RTBS_DROME^RTBS_DROME^Q:187-17,H:545-601^43.86%ID^E:6e-10^RecName: Full=Probable RNA-directed DNA polymerase from transposon BS;^Eukaryota; Metazoa; Ecdysozoa; Arthropoda; Hexapoda; Insecta; Pterygota; Neoptera; Endopterygota; Diptera; Brachycera; Muscomorpha; Ephydroidea; Drosophilidae; Drosophila; Sophophora	V5GNF3_ANOGL^V5GNF3_ANOGL^Q:187-11,H:542-600^52.54%ID^E:3e-14^SubName: Full=Putative RNA-directed DNA polymerase from transposon X-element {ECO:0000313|EMBL:JAB63107.1};^Eukaryota; Metazoa; Ecdysozoa; Arthropoda; Hexapoda; Insecta; Pterygota; Neoptera; Endopterygota; Coleoptera; Polyphaga; Cucujiformia; Chrysomeloidea; Cerambycidae; Lamiinae; Lamiini; Anoplophora	.	.	.	.	.	.	.	.	.	GO:0003964^molecular_function^RNA-directed DNA polymerase activity`GO:0006278^biological_process^RNA-dependent DNA replication`GO:0006313^biological_process^transposition, DNA-mediated	.
TR107|c0_g1	TR107|c0_g1_i1	.	V5IAQ5_ANOGL^V5IAQ5_ANOGL^Q:238-77,H:241-294^46.3%ID^E:9e-08^SubName: Full=Uncharacterized protein {ECO:0000313|EMBL:JAB67691.1};^Eukaryota; Metazoa; Ecdysozoa; Arthropoda; Hexapoda; Insecta; Pterygota; Neoptera; Endopterygota; Coleoptera; Polyphaga; Cucujiformia; Chrysomeloidea; Cerambycidae; Lamiinae; Lamiini; Anoplophora	.	.	.	.	.	.	.	.	.	.	.
TR108|c0_g1	TR108|c0_g1_i1	.	.	.	.	.	.	.	.	.	.	.	.	.
TR109|c0_g1	TR109|c0_g1_i1	.	.	.	.	.	.	.	.	.	.	.	.	.
TR110|c0_g1	TR110|c0_g1_i1	.	.	.	.	.	.	.	.	.	.	.	.	.
TR111|c0_g1	TR111|c0_g1_i1	.	.	.	.	.	.	.	.	.	.	.	.	.
TR112|c0_g1	TR112|c0_g1_i1	.	D7GXL0_TRICA^D7GXL0_TRICA^Q:253-2,H:106-189^39.29%ID^E:6e-14^.^.	.	.	.	.	.	.	.	.	.	.	.
TR113|c0_g1	TR113|c0_g1_i1	.	X1X0C4_ACYPI^X1X0C4_ACYPI^Q:2-163,H:75-132^55.17%ID^E:9e-10^.^.	.	.	.	.	.	.	.	.	.	.	.
TR114|c0_g1	TR114|c0_g1_i1	.	.	.	.	.	.	.	.	.	.	.	.	.
TR115|c0_g1	TR115|c0_g1_i1	.	.	.	.	.	.	.	.	.	.	.	.	.
TR116|c0_g1	TR116|c0_g1_i1	.	.	.	.	.	.	.	.	.	.	.	.	.
TR117|c0_g1	TR117|c0_g1_i1	.	.	.	.	.	.	.	.	.	.	.	.	.
TR119|c0_g1	TR119|c0_g1_i1	.	.	.	.	.	.	.	.	.	.	.	.	.
TR120|c0_g1	TR120|c0_g1_i1	.	.	.	.	.	.	.	.	.	.	.	.	.
TR121|c0_g1	TR121|c0_g1_i1	MYSA_DROME^MYSA_DROME^Q:3-350,H:603-715^75.86%ID^E:2e-50^RecName: Full=Myosin heavy chain, muscle;^Eukaryota; Metazoa; Ecdysozoa; Arthropoda; Hexapoda; Insecta; Pterygota; Neoptera; Endopterygota; Diptera; Brachycera; Muscomorpha; Ephydroidea; Drosophilidae; Drosophila; Sophophora	R4FPF0_RHOPR^R4FPF0_RHOPR^Q:3-350,H:46-160^88.79%ID^E:2e-55^.^.	.	TR121|c0_g1_i1|m.12	3-350[+]	MYSA_DROME^MYSA_DROME^Q:1-116,H:603-715^77.59%ID^E:3e-50^RecName: Full=Myosin heavy chain, muscle;^Eukaryota; Metazoa; Ecdysozoa; Arthropoda; Hexapoda; Insecta; Pterygota; Neoptera; Endopterygota; Diptera; Brachycera; Muscomorpha; Ephydroidea; Drosophilidae; Drosophila; Sophophora	.	PF00063.16^Myosin_head^Myosin head (motor domain)^2-115^E:3.6e-31	sigP:0.115^27^0.204^0.107	.	COG5022^myosin heavy chain	GO:0031672^cellular_component^A band`GO:0016459^cellular_component^myosin complex`GO:0032982^cellular_component^myosin filament`GO:0005703^cellular_component^polytene chromosome puff`GO:0030017^cellular_component^sarcomere`GO:0030898^molecular_function^actin-dependent ATPase activity`GO:0005524^molecular_function^ATP binding`GO:0042623^molecular_function^ATPase activity, coupled`GO:0003774^molecu…	GO:0003774^molecular_function^motor activity`GO:0005524^molecular_function^ATP binding`GO:0016459^cellular_component^myosin complex
TR122|c0_g1	TR122|c0_g1_i1	.	.	.	.	.	.	.	.	.	.	.	.	.
TR123|c0_g1	TR123|c0_g1_i1	.	.	.	.	.	.	.	.	.	.	.	.	.
TR124|c0_g1	TR124|c0_g1_i1	.	.	.	TR124|c0_g1_i1|m.13	201-533[+]	.	.	.	sigP:0.161^27^0.247^0.162	.	.	.	.
TR125|c0_g1	TR125|c0_g1_i1	.	.	.	.	.	.	.	.	.	.	.	.	.
TR126|c0_g1	TR126|c0_g1_i1	.	.	.	.	.	.	.	.	.	.	.	.	.
TR127|c0_g1	TR127|c0_g1_i1	.	.	.	.	.	.	.	.	.	.	.	.	.
TR128|c0_g1	TR128|c0_g1_i1	.	.	.	.	.	.	.	.	.	.	.	.	.
TR129|c0_g1	TR129|c0_g1_i1	.	.	.	.	.	.	.	.	.	.	.	.	.
TR130|c0_g1	TR130|c0_g1_i1	.	.	.	.	.	.	.	.	.	.	.	.	.
TR131|c0_g1	TR131|c0_g1_i1	.	.	.	.	.	.	.	.	.	.	.	.	.
TR132|c0_g1	TR132|c0_g1_i1	.	.	.	.	.	.	.	.	.	.	.	.	.
TR133|c0_g1	TR133|c0_g1_i1	.	.	.	.	.	.	.	.	.	.	.	.	.
TR134|c0_g1	TR134|c0_g1_i1	.	.	.	.	.	.	.	.	.	.	.	.	.
TR135|c0_g1	TR135|c0_g1_i1	.	.	.	.	.	.	.	.	.	.	.	.	.
TR137|c0_g1	TR137|c0_g1_i1	.	.	.	.	.	.	.	.	.	.	.	.	.
TR138|c0_g1	TR138|c0_g1_i1	.	.	.	.	.	.	.	.	.	.	.	.	.
TR139|c0_g1	TR139|c0_g1_i1	.	.	.	.	.	.	.	.	.	.	.	.	.
TR140|c0_g1	TR140|c0_g1_i1	.	.	.	.	.	.	.	.	.	.	.	.	.
TR141|c0_g1	TR141|c0_g1_i1	.	.	.	.	.	.	.	.	.	.	.	.	.
TR142|c0_g1	TR142|c0_g1_i1	.	H9JRY0_BOMMO^H9JRY0_BOMMO^Q:333-1,H:273-385^30.09%ID^E:5e-06^SubName: Full=Uncharacterized protein {ECO:0000313|EnsemblMetazoa:BGIBMGA012290-TA};^Eukaryota; Metazoa; Ecdysozoa; Arthropoda; Hexapoda; Insecta; Pterygota; Neoptera; Endopterygota; Lepidoptera; Glossata; Ditrysia; Bombycoidea; Bombycidae; Bombycinae; Bombyx	.	TR142|c0_g1_i1|m.15	1-333[-]	.	.	PF00075.19^RNase_H^RNase H^1-64^E:1.6e-05	sigP:0.204^53^0.212^0.160	.	.	.	GO:0003676^molecular_function^nucleic acid binding`GO:0004523^molecular_function^RNA-DNA hybrid ribonuclease activity
TR143|c0_g1	TR143|c0_g1_i1	.	D2A3B7_TRICA^D2A3B7_TRICA^Q:245-63,H:6440-6500^57.38%ID^E:4e-19^.^.`D2A3B7_TRICA^D2A3B7_TRICA^Q:70-2,H:6506-6528^65.22%ID^E:4e-19^.^.`D2A3B7_TRICA^D2A3B7_TRICA^Q:245-63,H:7938-7998^55.74%ID^E:9e-19^.^.`D2A3B7_TRICA^D2A3B7_TRICA^Q:70-2,H:8004-8026^65.22%ID^E:9e-19^.^.`D2A3B7_TRICA^D2A3B7_TRICA^Q:245-63,H:5015-5075^55.74%ID^E:1e-18^.^.`D2A3B7_TRICA^D2A3B7_TRICA^Q:70-2,H:5081-5103^65.22%ID^E:1e-18^.…	.	.	.	.	.	.	.	.	.	.	.
TR144|c0_g1	TR144|c0_g1_i1	.	.	.	.	.	.	.	.	.	.	.	.	.
TR145|c0_g1	TR145|c0_g1_i1	.	.	.	.	.	.	.	.	.	.	.	.	.
TR146|c0_g1	TR146|c0_g1_i1	.	X1XCY9_ACYPI^X1XCY9_ACYPI^Q:405-127,H:1976-2065^32.26%ID^E:9e-09^.^.	.	TR146|c0_g1_i1|m.16	55-411[-]	.	.	.	sigP:0.412^17^0.679^0.473	.	.	.	.
TR147|c0_g1	TR147|c0_g1_i1	.	.	.	.	.	.	.	.	.	.	.	.	.
TR148|c0_g1	TR148|c0_g1_i1	.	.	.	.	.	.	.	.	.	.	.	.	.
TR149|c0_g1	TR149|c0_g1_i1	.	.	.	.	.	.	.	.	.	.	.	.	.
TR150|c0_g1	TR150|c0_g1_i1	.	.	.	.	.	.	.	.	.	.	.	.	.
TR151|c0_g1	TR151|c0_g1_i1	.	.	.	.	.	.	.	.	.	.	.	.	.
TR152|c0_g1	TR152|c0_g1_i1	.	.	.	.	.	.	.	.	.	.	.	.	.
TR153|c0_g1	TR153|c0_g1_i1	.	.	.	.	.	.	.	.	.	.	.	.	.
TR154|c0_g1	TR154|c0_g1_i1	.	.	.	.	.	.	.	.	.	.	.	.	.
TR155|c0_g1	TR155|c0_g1_i1	.	.	.	.	.	.	.	.	.	.	.	.	.
TR156|c0_g1	TR156|c0_g1_i1	.	.	.	.	.	.	.	.	.	.	.	.	.
TR157|c0_g1	TR157|c0_g1_i1	RTXE_DROME^RTXE_DROME^Q:2-241,H:516-594^35%ID^E:3e-08^RecName: Full=Probable RNA-directed DNA polymerase from transposon X-element;^Eukaryota; Metazoa; Ecdysozoa; Arthropoda; Hexapoda; Insecta; Pterygota; Neoptera; Endopterygota; Diptera; Brachycera; Muscomorpha; Ephydroidea; Drosophilidae; Drosophila; Sophophora	V5GMW6_ANOGL^V5GMW6_ANOGL^Q:2-265,H:170-256^53.41%ID^E:2e-21^SubName: Full=Putative RNA-directed DNA polymerase {ECO:0000313|EMBL:JAB65429.1};^Eukaryota; Metazoa; Ecdysozoa; Arthropoda; Hexapoda; Insecta; Pterygota; Neoptera; Endopterygota; Coleoptera; Polyphaga; Cucujiformia; Chrysomeloidea; Cerambycidae; Lamiinae; Lamiini; Anoplophora	.	.	.	.	.	.	.	.	.	GO:0003964^molecular_function^RNA-directed DNA polymerase activity`GO:0006278^biological_process^RNA-dependent DNA replication`GO:0006313^biological_process^transposition, DNA-mediated	.
TR158|c0_g1	TR158|c0_g1_i1	.	.	.	.	.	.	.	.	.	.	.	.	.
TR159|c0_g1	TR159|c0_g1_i1	.	X1WMZ0_ACYPI^X1WMZ0_ACYPI^Q:224-36,H:284-346^49.21%ID^E:4e-14^.^.	.	.	.	.	.	.	.	.	.	.	.
TR160|c0_g1	TR160|c0_g1_i1	.	.	.	.	.	.	.	.	.	.	.	.	.
TR161|c0_g1	TR161|c0_g1_i1	.	.	.	.	.	.	.	.	.	.	.	.	.
TR162|c0_g1	TR162|c0_g1_i1	.	.	.	.	.	.	.	.	.	.	.	.	.
TR163|c0_g1	TR163|c0_g1_i1	.	.	.	.	.	.	.	.	.	.	.	.	.
TR165|c0_g1	TR165|c0_g1_i1	.	.	.	.	.	.	.	.	.	.	.	.	.
TR166|c0_g1	TR166|c0_g1_i1	.	.	.	.	.	.	.	.	.	.	.	.	.
TR166|c0_g2	TR166|c0_g2_i1	.	.	.	.	.	.	.	.	.	.	.	.	.
TR166|c0_g2	TR166|c0_g2_i2	.	.	.	.	.	.	.	.	.	.	.	.	.
TR167|c0_g1	TR167|c0_g1_i1	.	.	.	.	.	.	.	.	.	.	.	.	.
TR168|c0_g1	TR168|c0_g1_i1	.	W8BF34_CERCA^W8BF34_CERCA^Q:17-277,H:52-136^41.38%ID^E:2e-08^SubName: Full=Retrovirus-related Pol polyprotein from type-2 retrotransposable element R2DM {ECO:0000313|EMBL:JAB88334.1};^Eukaryota; Metazoa; Ecdysozoa; Arthropoda; Hexapoda; Insecta; Pterygota; Neoptera; Endopterygota; Diptera; Brachycera; Muscomorpha; Tephritoidea; Tephritidae; Ceratitis; Ceratitis	.	.	.	.	.	.	.	.	.	.	.
TR170|c0_g1	TR170|c0_g1_i1	.	.	.	.	.	.	.	.	.	.	.	.	.
TR170|c0_g1	TR170|c0_g1_i2	.	.	.	.	.	.	.	.	.	.	.	.	.
TR171|c0_g1	TR171|c0_g1_i1	.	.	.	.	.	.	.	.	.	.	.	.	.
TR172|c0_g1	TR172|c0_g1_i1	.	X1XU41_ACYPI^X1XU41_ACYPI^Q:2-232,H:748-824^42.86%ID^E:4e-10^.^.	.	.	.	.	.	.	.	.	.	.	.
TR172|c0_g2	TR172|c0_g2_i1	.	X1XU41_ACYPI^X1XU41_ACYPI^Q:62-226,H:770-824^52.73%ID^E:2e-15^.^.	.	.	.	.	.	.	.	.	.	.	.
TR172|c0_g2	TR172|c0_g2_i2	.	V5GHM7_ANOGL^V5GHM7_ANOGL^Q:2-235,H:836-913^53.85%ID^E:3e-20^SubName: Full=Uncharacterized protein {ECO:0000313|EMBL:JAB63519.1};^Eukaryota; Metazoa; Ecdysozoa; Arthropoda; Hexapoda; Insecta; Pterygota; Neoptera; Endopterygota; Coleoptera; Polyphaga; Cucujiformia; Chrysomeloidea; Cerambycidae; Lamiinae; Lamiini; Anoplophora	.	.	.	.	.	.	.	.	.	.	.
TR173|c0_g1	TR173|c0_g1_i1	.	.	.	.	.	.	.	.	.	.	.	.	.
TR174|c0_g1	TR174|c0_g1_i1	.	.	.	.	.	.	.	.	.	.	.	.	.
TR174|c0_g2	TR174|c0_g2_i1	.	.	.	.	.	.	.	.	.	.	.	.	.
TR175|c0_g1	TR175|c0_g1_i1	.	.	.	.	.	.	.	.	.	.	.	.	.
TR177|c0_g1	TR177|c0_g1_i1	.	.	.	.	.	.	.	.	.	.	.	.	.
TR178|c0_g1	TR178|c0_g1_i1	.	D6WI20_TRICA^D6WI20_TRICA^Q:261-857,H:1-182^45.59%ID^E:2e-21^.^.	.	TR178|c0_g1_i1|m.21	261-857[+]	.	.	.	sigP:0.108^49^0.117^0.104	.	.	.	.
TR178|c0_g1	TR178|c0_g1_i2	.	D6WI20_TRICA^D6WI20_TRICA^Q:483-809,H:69-167^48.25%ID^E:6e-16^.^.	.	TR178|c0_g1_i2|m.23	261-929[+]	.	.	.	sigP:0.108^49^0.117^0.104	.	.	.	.
TR178|c0_g1	TR178|c0_g1_i3	.	.	.	.	.	.	.	.	.	.	.	.	.
TR179|c0_g1	TR179|c0_g1_i1	.	.	.	.	.	.	.	.	.	.	.	.	.
TR180|c0_g1	TR180|c0_g1_i1	.	.	.	.	.	.	.	.	.	.	.	.	.
TR181|c0_g1	TR181|c0_g1_i1	.	.	.	.	.	.	.	.	.	.	.	.	.
TR182|c0_g1	TR182|c0_g1_i1	.	.	.	.	.	.	.	.	.	.	.	.	.
TR182|c1_g1	TR182|c1_g1_i1	.	X1WYT3_ACYPI^X1WYT3_ACYPI^Q:855-676,H:112-171^43.33%ID^E:2e-06^.^.	.	.	.	.	.	.	.	.	.	.	.
TR183|c0_g1	TR183|c0_g1_i1	.	.	.	.	.	.	.	.	.	.	.	.	.
TR183|c1_g1	TR183|c1_g1_i1	ZCPW1_HUMAN^ZCPW1_HUMAN^Q:280-191,H:315-344^53.33%ID^E:7e-06^RecName: Full=Zinc finger CW-type PWWP domain protein 1;^Eukaryota; Metazoa; Chordata; Craniata; Vertebrata; Euteleostomi; Mammalia; Eutheria; Euarchontoglires; Primates; Haplorrhini; Catarrhini; Hominidae; Homo	T1IEG3_RHOPR^T1IEG3_RHOPR^Q:280-182,H:165-197^60.61%ID^E:4e-07^.^.	.	.	.	.	.	.	.	.	NOG129531^Fungal specific transcription factor domain	GO:0008270^molecular_function^zinc ion binding	.
TR184|c0_g1	TR184|c0_g1_i1	HARB1_DANRE^HARB1_DANRE^Q:3-269,H:253-345^30.11%ID^E:8e-08^RecName: Full=Putative nuclease HARBI1;^Eukaryota; Metazoa; Chordata; Craniata; Vertebrata; Euteleostomi; Actinopterygii; Neopterygii; Teleostei; Ostariophysi; Cypriniformes; Cyprinidae; Danio	A0A034WU69_BACDO^A0A034WU69_BACDO^Q:6-167,H:214-267^59.26%ID^E:9e-14^.^.	.	.	.	.	.	.	.	.	NOG137666^	GO:0005737^cellular_component^cytoplasm`GO:0005634^cellular_component^nucleus`GO:0046872^molecular_function^metal ion binding`GO:0004518^molecular_function^nuclease activity	.
TR185|c0_g1	TR185|c0_g1_i1	.	.	.	.	.	.	.	.	.	.	.	.	.
TR186|c0_g1	TR186|c0_g1_i1	.	E2B2N2_HARSA^E2B2N2_HARSA^Q:338-475,H:2-48^46.81%ID^E:8e-06^.^.	.	TR186|c0_g1_i1|m.25	71-481[+]	.	.	PF13639.1^zf-RING_2^Ring finger domain^93-133^E:1.4e-09	sigP:0.157^29^0.156^0.139	.	.	.	GO:0005515^molecular_function^protein binding`GO:0008270^molecular_function^zinc ion binding
TR187|c0_g1	TR187|c0_g1_i1	.	.	.	.	.	.	.	.	.	.	.	.	.
TR188|c0_g1	TR188|c0_g1_i1	.	.	.	.	.	.	.	.	.	.	.	.	.
TR188|c0_g2	TR188|c0_g2_i1	.	.	.	.	.	.	.	.	.	.	.	.	.
TR189|c0_g2	TR189|c0_g2_i1	TRY2_MOUSE^TRY2_MOUSE^Q:124-819,H:21-241^28.63%ID^E:8e-22^RecName: Full=Anionic trypsin-2;^Eukaryota; Metazoa; Chordata; Craniata; Vertebrata; Euteleostomi; Mammalia; Eutheria; Euarchontoglires; Glires; Rodentia; Sciurognathi; Muroidea; Muridae; Murinae; Mus; Mus	V5G8Q1_ANOGL^V5G8Q1_ANOGL^Q:172-831,H:62-274^33.48%ID^E:2e-24^SubName: Full=Chymotrypsin {ECO:0000313|EMBL:JAB66485.1};^Eukaryota; Metazoa; Ecdysozoa; Arthropoda; Hexapoda; Insecta; Pterygota; Neoptera; Endopterygota; Coleoptera; Polyphaga; Cucujiformia; Chrysomeloidea; Cerambycidae; Lamiinae; Lamiini; Anoplophora	.	TR189|c0_g2_i1|m.27	1-906[+]	TRY2_MOUSE^TRY2_MOUSE^Q:42-273,H:21-241^28.63%ID^E:6e-22^RecName: Full=Anionic trypsin-2;^Eukaryota; Metazoa; Chordata; Craniata; Vertebrata; Euteleostomi; Mammalia; Eutheria; Euarchontoglires; Glires; Rodentia; Sciurognathi; Muroidea; Muridae; Murinae; Mus; Mus	.	PF00089.21^Trypsin^Trypsin^46-271^E:6.5e-39	sigP:0.227^26^0.208^0.201	.	COG5640^protease	GO:0005576^cellular_component^extracellular region`GO:0005615^cellular_component^extracellular space`GO:0005509^molecular_function^calcium ion binding`GO:0004252^molecular_function^serine-type endopeptidase activity`GO:0030574^biological_process^collagen catabolic process`GO:0007586^biological_process^digestion`GO:0006508^biological_process^proteolysis`GO:0031000^biological_process^response to ca…	GO:0004252^molecular_function^serine-type endopeptidase activity`GO:0006508^biological_process^proteolysis
TR190|c0_g1	TR190|c0_g1_i1	.	.	.	.	.	.	.	.	.	.	.	.	.
TR190|c0_g1	TR190|c0_g1_i2	.	.	.	.	.	.	.	.	.	.	.	.	.
TR192|c0_g1	TR192|c0_g1_i1	.	J9JT71_ACYPI^J9JT71_ACYPI^Q:229-5,H:728-804^35.06%ID^E:1e-05^.^.	.	.	.	.	.	.	.	.	.	.	.
TR193|c0_g1	TR193|c0_g1_i1	.	.	.	.	.	.	.	.	.	.	.	.	.
TR193|c0_g2	TR193|c0_g2_i1	.	.	.	.	.	.	.	.	.	.	.	.	.
TR194|c0_g1	TR194|c0_g1_i1	.	.	.	.	.	.	.	.	.	.	.	.	.
TR194|c0_g2	TR194|c0_g2_i1	.	.	.	.	.	.	.	.	.	.	.	.	.
TR195|c0_g1	TR195|c0_g1_i1	.	.	.	.	.	.	.	.	.	.	.	.	.
TR196|c0_g1	TR196|c0_g1_i1	.	.	.	.	.	.	.	.	.	.	.	.	.
TR197|c0_g1	TR197|c0_g1_i1	.	.	.	.	.	.	.	.	.	.	.	.	.
TR198|c0_g1	TR198|c0_g1_i1	.	.	.	.	.	.	.	.	.	.	.	.	.
TR198|c0_g2	TR198|c0_g2_i1	.	.	.	.	.	.	.	.	.	.	.	.	.
TR199|c0_g1	TR199|c0_g1_i1	.	.	.	.	.	.	.	.	.	.	.	.	.
TR199|c0_g2	TR199|c0_g2_i1	.	.	.	.	.	.	.	.	.	.	.	.	.
TR200|c0_g1	TR200|c0_g1_i1	.	.	.	.	.	.	.	.	.	.	.	.	.
TR200|c0_g2	TR200|c0_g2_i1	.	.	.	.	.	.	.	.	.	.	.	.	.
TR201|c0_g1	TR201|c0_g1_i1	.	.	.	.	.	.	.	.	.	.	.	.	.
TR202|c0_g1	TR202|c0_g1_i1	.	.	.	.	.	.	.	.	.	.	.	.	.
TR202|c0_g1	TR202|c0_g1_i2	.	.	.	.	.	.	.	.	.	.	.	.	.
TR202|c0_g2	TR202|c0_g2_i1	.	.	.	.	.	.	.	.	.	.	.	.	.
TR202|c1_g1	TR202|c1_g1_i1	.	.	.	.	.	.	.	.	.	.	.	.	.
TR203|c0_g1	TR203|c0_g1_i1	.	.	.	.	.	.	.	.	.	.	.	.	.
TR204|c0_g1	TR204|c0_g1_i1	.	.	.	.	.	.	.	.	.	.	.	.	.
TR204|c0_g2	TR204|c0_g2_i1	.	.	.	.	.	.	.	.	.	.	.	.	.
TR205|c0_g1	TR205|c0_g1_i1	.	.	.	.	.	.	.	.	.	.	.	.	.
TR205|c0_g2	TR205|c0_g2_i1	.	.	.	.	.	.	.	.	.	.	.	.	.
TR205|c0_g3	TR205|c0_g3_i1	.	.	.	.	.	.	.	.	.	.	.	.	.
TR206|c0_g1	TR206|c0_g1_i1	.	.	.	.	.	.	.	.	.	.	.	.	.
TR206|c1_g1	TR206|c1_g1_i1	.	.	.	TR206|c1_g1_i1|m.29	58-474[-]	.	.	.	sigP:0.119^20^0.148^0.117	.	.	.	.
TR207|c0_g1	TR207|c0_g1_i1	.	.	.	.	.	.	.	.	.	.	.	.	.
TR207|c0_g2	TR207|c0_g2_i1	.	.	.	.	.	.	.	.	.	.	.	.	.
TR207|c1_g1	TR207|c1_g1_i1	.	.	.	.	.	.	.	.	.	.	.	.	.
TR208|c0_g1	TR208|c0_g1_i1	RTXE_DROME^RTXE_DROME^Q:33-227,H:588-651^40.85%ID^E:5e-06^RecName: Full=Probable RNA-directed DNA polymerase from transposon X-element;^Eukaryota; Metazoa; Ecdysozoa; Arthropoda; Hexapoda; Insecta; Pterygota; Neoptera; Endopterygota; Diptera; Brachycera; Muscomorpha; Ephydroidea; Drosophilidae; Drosophila; Sophophora	V5GW54_ANOGL^V5GW54_ANOGL^Q:3-230,H:72-149^61.54%ID^E:2e-22^SubName: Full=Putative RNA-directed DNA polymerase from transposon X-element {ECO:0000313|EMBL:JAB64448.1};^Eukaryota; Metazoa; Ecdysozoa; Arthropoda; Hexapoda; Insecta; Pterygota; Neoptera; Endopterygota; Coleoptera; Polyphaga; Cucujiformia; Chrysomeloidea; Cerambycidae; Lamiinae; Lamiini; Anoplophora	.	.	.	.	.	.	.	.	.	GO:0003964^molecular_function^RNA-directed DNA polymerase activity`GO:0006278^biological_process^RNA-dependent DNA replication`GO:0006313^biological_process^transposition, DNA-mediated	.
TR209|c0_g1	TR209|c0_g1_i1	.	.	.	.	.	.	.	.	.	.	.	.	.
TR210|c0_g1	TR210|c0_g1_i1	.	.	.	.	.	.	.	.	.	.	.	.	.
TR210|c0_g2	TR210|c0_g2_i1	.	.	.	.	.	.	.	.	.	.	.	.	.
TR210|c0_g3	TR210|c0_g3_i1	.	.	.	.	.	.	.	.	.	.	.	.	.
TR211|c0_g1	TR211|c0_g1_i1	.	.	.	.	.	.	.	.	.	.	.	.	.
TR212|c0_g1	TR212|c0_g1_i1	.	.	.	.	.	.	.	.	.	.	.	.	.
TR213|c0_g1	TR213|c0_g1_i1	.	.	.	.	.	.	.	.	.	.	.	.	.
TR213|c1_g1	TR213|c1_g1_i1	.	.	.	.	.	.	.	.	.	.	.	.	.
TR214|c0_g1	TR214|c0_g1_i1	.	.	.	.	.	.	.	.	.	.	.	.	.
TR215|c0_g1	TR215|c0_g1_i1	.	.	.	.	.	.	.	.	.	.	.	.	.
TR216|c0_g1	TR216|c0_g1_i1	.	.	.	.	.	.	.	.	.	.	.	.	.
TR219|c0_g1	TR219|c0_g1_i1	.	.	.	.	.	.	.	.	.	.	.	.	.
TR220|c0_g1	TR220|c0_g1_i1	.	.	.	.	.	.	.	.	.	.	.	.	.
TR220|c0_g2	TR220|c0_g2_i1	.	.	.	.	.	.	.	.	.	.	.	.	.
TR220|c0_g3	TR220|c0_g3_i1	.	.	.	.	.	.	.	.	.	.	.	.	.
TR221|c0_g1	TR221|c0_g1_i1	.	.	.	.	.	.	.	.	.	.	.	.	.
TR221|c0_g2	TR221|c0_g2_i1	.	.	.	.	.	.	.	.	.	.	.	.	.
TR221|c0_g3	TR221|c0_g3_i1	.	.	.	.	.	.	.	.	.	.	.	.	.
TR221|c0_g4	TR221|c0_g4_i1	.	.	.	.	.	.	.	.	.	.	.	.	.
TR222|c0_g1	TR222|c0_g1_i1	.	.	.	.	.	.	.	.	.	.	.	.	.
TR223|c0_g1	TR223|c0_g1_i1	.	.	.	.	.	.	.	.	.	.	.	.	.
TR223|c1_g1	TR223|c1_g1_i1	.	.	.	.	.	.	.	.	.	.	.	.	.
TR224|c0_g1	TR224|c0_g1_i1	.	.	.	.	.	.	.	.	.	.	.	.	.
TR224|c0_g2	TR224|c0_g2_i1	.	.	.	.	.	.	.	.	.	.	.	.	.
TR225|c0_g1	TR225|c0_g1_i1	.	.	.	.	.	.	.	.	.	.	.	.	.
TR227|c0_g1	TR227|c0_g1_i1	.	.	.	.	.	.	.	.	.	.	.	.	.
TR227|c0_g2	TR227|c0_g2_i1	.	.	.	.	.	.	.	.	.	.	.	.	.
TR229|c0_g1	TR229|c0_g1_i1	.	.	.	.	.	.	.	.	.	.	.	.	.
TR229|c0_g2	TR229|c0_g2_i1	.	.	.	.	.	.	.	.	.	.	.	.	.
TR230|c0_g1	TR230|c0_g1_i1	.	S4P0C7_9NEOP^S4P0C7_9NEOP^Q:270-4,H:10-98^46.07%ID^E:2e-18^SubName: Full=Putative RNA-directed DNA polymerase from transposon BS {ECO:0000313|EMBL:JAA83169.1};^Eukaryota; Metazoa; Ecdysozoa; Arthropoda; Hexapoda; Insecta; Pterygota; Neoptera; Endopterygota; Lepidoptera; Glossata; Ditrysia; Papilionoidea; Nymphalidae; Satyrinae; Satyrini; Parargina; Pararge	.	.	.	.	.	.	.	.	.	.	.
TR230|c0_g2	TR230|c0_g2_i1	.	A0A023EYV3_TRIIF^A0A023EYV3_TRIIF^Q:217-71,H:461-509^48.98%ID^E:4e-07^.^.	.	.	.	.	.	.	.	.	.	.	.
TR231|c0_g1	TR231|c0_g1_i1	.	.	.	.	.	.	.	.	.	.	.	.	.
TR231|c0_g2	TR231|c0_g2_i1	.	.	.	.	.	.	.	.	.	.	.	.	.
TR232|c0_g1	TR232|c0_g1_i1	.	.	.	.	.	.	.	.	.	.	.	.	.
TR232|c0_g2	TR232|c0_g2_i1	.	.	.	.	.	.	.	.	.	.	.	.	.
TR233|c0_g1	TR233|c0_g1_i1	.	.	.	.	.	.	.	.	.	.	.	.	.
TR233|c0_g2	TR233|c0_g2_i1	.	.	.	.	.	.	.	.	.	.	.	.	.
TR235|c0_g1	TR235|c0_g1_i1	.	.	.	.	.	.	.	.	.	.	.	.	.
TR236|c0_g1	TR236|c0_g1_i1	.	.	.	.	.	.	.	.	.	.	.	.	.
TR236|c0_g2	TR236|c0_g2_i1	.	.	.	.	.	.	.	.	.	.	.	.	.
TR237|c0_g1	TR237|c0_g1_i1	.	.	.	.	.	.	.	.	.	.	.	.	.
TR237|c0_g2	TR237|c0_g2_i1	.	.	.	.	.	.	.	.	.	.	.	.	.
TR238|c0_g1	TR238|c0_g1_i1	.	.	.	.	.	.	.	.	.	.	.	.	.
TR239|c0_g1	TR239|c0_g1_i1	.	.	.	.	.	.	.	.	.	.	.	.	.
TR240|c0_g1	TR240|c0_g1_i1	UB2J1_HUMAN^UB2J1_HUMAN^Q:305-625,H:1-113^61.95%ID^E:4e-41^RecName: Full=Ubiquitin-conjugating enzyme E2 J1;^Eukaryota; Metazoa; Chordata; Craniata; Vertebrata; Euteleostomi; Mammalia; Eutheria; Euarchontoglires; Primates; Haplorrhini; Catarrhini; Hominidae; Homo`UB2J1_HUMAN^UB2J1_HUMAN^Q:567-878,H:88-192^57.14%ID^E:6e-29^RecName: Full=Ubiquitin-conjugating enzyme E2 J1;^Eukaryota; Metazoa; Chord…	F6YH86_MONDO^F6YH86_MONDO^Q:305-571,H:1-89^66.29%ID^E:9e-60^SubName: Full=Uncharacterized protein {ECO:0000313|Ensembl:ENSMODP00000015330};^Eukaryota; Metazoa; Chordata; Craniata; Vertebrata; Euteleostomi; Mammalia; Metatheria; Didelphimorphia; Didelphidae; Monodelphis`F6YH86_MONDO^F6YH86_MONDO^Q:567-932,H:88-201^55.56%ID^E:9e-60^SubName: Full=Uncharacterized protein {ECO:0000313|Ensembl:ENSMODP0…	.	TR240|c0_g1_i1|m.35	660-1133[+]	UB2J1_MOUSE^UB2J1_MOUSE^Q:1-69,H:119-188^47.14%ID^E:3e-10^RecName: Full=Ubiquitin-conjugating enzyme E2 J1;^Eukaryota; Metazoa; Chordata; Craniata; Vertebrata; Euteleostomi; Mammalia; Eutheria; Euarchontoglires; Glires; Rodentia; Sciurognathi; Muroidea; Muridae; Murinae; Mus; Mus	.	.	sigP:0.107^40^0.121^0.102	ExpAA=22.26^PredHel=1^Topology=i133-155o	COG5078^ubiquitin-conjugating enzyme	GO:0005789^cellular_component^endoplasmic reticulum membrane`GO:0016021^cellular_component^integral component of membrane`GO:0016881^molecular_function^acid-amino acid ligase activity`GO:0005524^molecular_function^ATP binding`GO:0030433^biological_process^ER-associated ubiquitin-dependent protein catabolic process`GO:0018279^biological_process^protein N-linked glycosylation via asparagine`GO:0016…	.
TR240|c0_g1	TR240|c0_g1_i1	UB2J1_HUMAN^UB2J1_HUMAN^Q:305-625,H:1-113^61.95%ID^E:4e-41^RecName: Full=Ubiquitin-conjugating enzyme E2 J1;^Eukaryota; Metazoa; Chordata; Craniata; Vertebrata; Euteleostomi; Mammalia; Eutheria; Euarchontoglires; Primates; Haplorrhini; Catarrhini; Hominidae; Homo`UB2J1_HUMAN^UB2J1_HUMAN^Q:567-878,H:88-192^57.14%ID^E:6e-29^RecName: Full=Ubiquitin-conjugating enzyme E2 J1;^Eukaryota; Metazoa; Chord…	F6YH86_MONDO^F6YH86_MONDO^Q:305-571,H:1-89^66.29%ID^E:9e-60^SubName: Full=Uncharacterized protein {ECO:0000313|Ensembl:ENSMODP00000015330};^Eukaryota; Metazoa; Chordata; Craniata; Vertebrata; Euteleostomi; Mammalia; Metatheria; Didelphimorphia; Didelphidae; Monodelphis`F6YH86_MONDO^F6YH86_MONDO^Q:567-932,H:88-201^55.56%ID^E:9e-60^SubName: Full=Uncharacterized protein {ECO:0000313|Ensembl:ENSMODP0…	.	TR240|c0_g1_i1|m.36	299-604[+]	UB2J1_HUMAN^UB2J1_HUMAN^Q:3-91,H:1-89^74.16%ID^E:5e-45^RecName: Full=Ubiquitin-conjugating enzyme E2 J1;^Eukaryota; Metazoa; Chordata; Craniata; Vertebrata; Euteleostomi; Mammalia; Eutheria; Euarchontoglires; Primates; Haplorrhini; Catarrhini; Hominidae; Homo	.	PF00179.21^UQ_con^Ubiquitin-conjugating enzyme^16-82^E:2.6e-15	sigP:0.11^34^0.132^0.105	.	COG5078^ubiquitin-conjugating enzyme	GO:0005789^cellular_component^endoplasmic reticulum membrane`GO:0016021^cellular_component^integral component of membrane`GO:0016881^molecular_function^acid-amino acid ligase activity`GO:0005524^molecular_function^ATP binding`GO:0030433^biological_process^ER-associated ubiquitin-dependent protein catabolic process`GO:0018279^biological_process^protein N-linked glycosylation via asparagine`GO:0016…	.
TR240|c0_g2	TR240|c0_g2_i1	UB2J1_MOUSE^UB2J1_MOUSE^Q:305-877,H:1-192^65.1%ID^E:1e-84^RecName: Full=Ubiquitin-conjugating enzyme E2 J1;^Eukaryota; Metazoa; Chordata; Craniata; Vertebrata; Euteleostomi; Mammalia; Eutheria; Euarchontoglires; Glires; Rodentia; Sciurognathi; Muroidea; Muridae; Murinae; Mus; Mus	V5I998_ANOGL^V5I998_ANOGL^Q:299-1057,H:2-253^74.02%ID^E:4e-123^SubName: Full=Ubiquitin-conjugating enzyme E2 J1 {ECO:0000313|EMBL:JAB65156.1};^Eukaryota; Metazoa; Ecdysozoa; Arthropoda; Hexapoda; Insecta; Pterygota; Neoptera; Endopterygota; Coleoptera; Polyphaga; Cucujiformia; Chrysomeloidea; Cerambycidae; Lamiinae; Lamiini; Anoplophora	.	TR240|c0_g2_i1|m.37	299-1132[+]	UB2J1_MOUSE^UB2J1_MOUSE^Q:3-193,H:1-192^65.1%ID^E:6e-88^RecName: Full=Ubiquitin-conjugating enzyme E2 J1;^Eukaryota; Metazoa; Chordata; Craniata; Vertebrata; Euteleostomi; Mammalia; Eutheria; Euarchontoglires; Glires; Rodentia; Sciurognathi; Muroidea; Muridae; Murinae; Mus; Mus	.	PF00179.21^UQ_con^Ubiquitin-conjugating enzyme^16-127^E:4.5e-22	sigP:0.11^34^0.132^0.105	ExpAA=25.79^PredHel=1^Topology=i253-275o	COG5078^ubiquitin-conjugating enzyme	GO:0005789^cellular_component^endoplasmic reticulum membrane`GO:0016021^cellular_component^integral component of membrane`GO:0016881^molecular_function^acid-amino acid ligase activity`GO:0005524^molecular_function^ATP binding`GO:0030433^biological_process^ER-associated ubiquitin-dependent protein catabolic process`GO:0018279^biological_process^protein N-linked glycosylation via asparagine`GO:0016…	.
TR241|c0_g1	TR241|c0_g1_i1	CDO1_RAT^CDO1_RAT^Q:372-530,H:12-62^52.83%ID^E:3e-08^RecName: Full=Cysteine dioxygenase type 1;^Eukaryota; Metazoa; Chordata; Craniata; Vertebrata; Euteleostomi; Mammalia; Eutheria; Euarchontoglires; Glires; Rodentia; Sciurognathi; Muroidea; Muridae; Murinae; Rattus	D6WQG6_TRICA^D6WQG6_TRICA^Q:255-578,H:12-121^43.36%ID^E:1e-20^.^.	.	TR241|c0_g1_i1|m.38	255-581[+]	CDO1_RAT^CDO1_RAT^Q:40-92,H:12-62^52.83%ID^E:5e-09^RecName: Full=Cysteine dioxygenase type 1;^Eukaryota; Metazoa; Chordata; Craniata; Vertebrata; Euteleostomi; Mammalia; Eutheria; Euarchontoglires; Glires; Rodentia; Sciurognathi; Muroidea; Muridae; Murinae; Rattus	.	PF05995.7^CDO_I^Cysteine dioxygenase type I^37-92^E:2.3e-06	sigP:0.103^15^0.109^0.099	.	NOG126313^THN	GO:0005829^cellular_component^cytosol`GO:0017172^molecular_function^cysteine dioxygenase activity`GO:0008198^molecular_function^ferrous iron binding`GO:0006534^biological_process^cysteine metabolic process`GO:0019448^biological_process^L-cysteine catabolic process`GO:0046439^biological_process^L-cysteine metabolic process`GO:0007595^biological_process^lactation`GO:0043200^biological_process^respo…	GO:0005506^molecular_function^iron ion binding`GO:0017172^molecular_function^cysteine dioxygenase activity`GO:0046439^biological_process^L-cysteine metabolic process`GO:0055114^biological_process^oxidation-reduction process
TR241|c0_g2	TR241|c0_g2_i1	CDO1_BOVIN^CDO1_BOVIN^Q:372-902,H:12-186^60.45%ID^E:6e-76^RecName: Full=Cysteine dioxygenase type 1;^Eukaryota; Metazoa; Chordata; Craniata; Vertebrata; Euteleostomi; Mammalia; Eutheria; Laurasiatheria; Cetartiodactyla; Ruminantia; Pecora; Bovidae; Bovinae; Bos	D6WQG6_TRICA^D6WQG6_TRICA^Q:255-947,H:12-245^63.98%ID^E:5e-110^.^.	.	TR241|c0_g2_i1|m.39	255-950[+]	CDO1_BOVIN^CDO1_BOVIN^Q:40-216,H:12-186^60.45%ID^E:6e-78^RecName: Full=Cysteine dioxygenase type 1;^Eukaryota; Metazoa; Chordata; Craniata; Vertebrata; Euteleostomi; Mammalia; Eutheria; Laurasiatheria; Cetartiodactyla; Ruminantia; Pecora; Bovidae; Bovinae; Bos	.	PF05995.7^CDO_I^Cysteine dioxygenase type I^38-200^E:6.6e-54	sigP:0.103^15^0.109^0.099	.	NOG126313^THN	GO:0017172^molecular_function^cysteine dioxygenase activity`GO:0005506^molecular_function^iron ion binding`GO:0046439^biological_process^L-cysteine metabolic process`GO:0042412^biological_process^taurine biosynthetic process	GO:0005506^molecular_function^iron ion binding`GO:0017172^molecular_function^cysteine dioxygenase activity`GO:0046439^biological_process^L-cysteine metabolic process`GO:0055114^biological_process^oxidation-reduction process
TR242|c0_g1	TR242|c0_g1_i1	.	.	.	.	.	.	.	.	.	.	.	.	.
TR243|c0_g1	TR243|c0_g1_i1	.	V5GUR4_ANOGL^V5GUR4_ANOGL^Q:2-355,H:48-160^44.07%ID^E:1e-20^SubName: Full=Uncharacterized protein {ECO:0000313|EMBL:JAB65407.1};^Eukaryota; Metazoa; Ecdysozoa; Arthropoda; Hexapoda; Insecta; Pterygota; Neoptera; Endopterygota; Coleoptera; Polyphaga; Cucujiformia; Chrysomeloidea; Cerambycidae; Lamiinae; Lamiini; Anoplophora	.	TR243|c0_g1_i1|m.40	2-421[+]	.	.	.	sigP:0.126^35^0.167^0.116	.	.	.	.
TR244|c0_g1	TR244|c0_g1_i1	.	V5H0F3_ANOGL^V5H0F3_ANOGL^Q:263-3,H:164-250^58.62%ID^E:6e-27^SubName: Full=Uncharacterized protein {ECO:0000313|EMBL:JAB66318.1};^Eukaryota; Metazoa; Ecdysozoa; Arthropoda; Hexapoda; Insecta; Pterygota; Neoptera; Endopterygota; Coleoptera; Polyphaga; Cucujiformia; Chrysomeloidea; Cerambycidae; Lamiinae; Lamiini; Anoplophora	.	.	.	.	.	.	.	.	.	.	.
TR245|c0_g1	TR245|c0_g1_i1	.	.	.	.	.	.	.	.	.	.	.	.	.
TR245|c0_g2	TR245|c0_g2_i1	.	.	.	.	.	.	.	.	.	.	.	.	.
TR246|c0_g1	TR246|c0_g1_i1	.	.	.	.	.	.	.	.	.	.	.	.	.
TR247|c0_g1	TR247|c0_g1_i1	.	D7EJD5_TRICA^D7EJD5_TRICA^Q:387-797,H:56-191^31.39%ID^E:6e-16^.^.	.	TR247|c0_g1_i1|m.41	192-830[+]	.	.	.	sigP:0.133^12^0.288^0.143	.	.	.	.
TR248|c0_g1	TR248|c0_g1_i1	.	.	.	.	.	.	.	.	.	.	.	.	.
TR248|c0_g2	TR248|c0_g2_i1	.	.	.	.	.	.	.	.	.	.	.	.	.
TR249|c0_g1	TR249|c0_g1_i1	.	.	.	.	.	.	.	.	.	.	.	.	.
TR249|c0_g1	TR249|c0_g1_i2	.	.	.	.	.	.	.	.	.	.	.	.	.
TR249|c0_g1	TR249|c0_g1_i3	.	.	.	.	.	.	.	.	.	.	.	.	.
TR250|c0_g1	TR250|c0_g1_i1	.	.	.	.	.	.	.	.	.	.	.	.	.
TR251|c0_g1	TR251|c0_g1_i1	.	.	.	.	.	.	.	.	.	.	.	.	.
TR252|c0_g1	TR252|c0_g1_i1	.	.	.	.	.	.	.	.	.	.	.	.	.
TR253|c0_g1	TR253|c0_g1_i1	.	.	.	.	.	.	.	.	.	.	.	.	.
TR254|c0_g1	TR254|c0_g1_i1	.	D7ELQ5_TRICA^D7ELQ5_TRICA^Q:331-11,H:414-520^37.96%ID^E:1e-14^.^.	.	.	.	.	.	.	.	.	.	.	.
TR256|c0_g1	TR256|c0_g1_i1	.	.	.	.	.	.	.	.	.	.	.	.	.
TR257|c0_g1	TR257|c0_g1_i1	.	.	.	.	.	.	.	.	.	.	.	.	.
TR258|c0_g1	TR258|c0_g1_i1	.	H9JRY0_BOMMO^H9JRY0_BOMMO^Q:1-624,H:238-451^33.64%ID^E:6e-27^SubName: Full=Uncharacterized protein {ECO:0000313|EnsemblMetazoa:BGIBMGA012290-TA};^Eukaryota; Metazoa; Ecdysozoa; Arthropoda; Hexapoda; Insecta; Pterygota; Neoptera; Endopterygota; Lepidoptera; Glossata; Ditrysia; Bombycoidea; Bombycidae; Bombycinae; Bombyx	.	TR258|c0_g1_i1|m.43	1-642[+]	.	.	PF00075.19^RNase_H^RNase H^5-99^E:5.1e-10	sigP:0.129^24^0.192^0.131	.	.	.	GO:0003676^molecular_function^nucleic acid binding`GO:0004523^molecular_function^RNA-DNA hybrid ribonuclease activity
TR258|c0_g2	TR258|c0_g2_i1	.	H9JRY0_BOMMO^H9JRY0_BOMMO^Q:1-624,H:238-451^33.18%ID^E:7e-26^SubName: Full=Uncharacterized protein {ECO:0000313|EnsemblMetazoa:BGIBMGA012290-TA};^Eukaryota; Metazoa; Ecdysozoa; Arthropoda; Hexapoda; Insecta; Pterygota; Neoptera; Endopterygota; Lepidoptera; Glossata; Ditrysia; Bombycoidea; Bombycidae; Bombycinae; Bombyx	.	TR258|c0_g2_i1|m.44	1-642[+]	.	.	PF00075.19^RNase_H^RNase H^5-99^E:7e-10	sigP:0.13^24^0.195^0.132	.	.	.	GO:0003676^molecular_function^nucleic acid binding`GO:0004523^molecular_function^RNA-DNA hybrid ribonuclease activity
TR259|c0_g1	TR259|c0_g1_i1	.	.	.	.	.	.	.	.	.	.	.	.	.
TR260|c0_g1	TR260|c0_g1_i1	OR85D_DROME^OR85D_DROME^Q:79-267,H:319-381^34.92%ID^E:1e-06^RecName: Full=Putative odorant receptor 85d;^Eukaryota; Metazoa; Ecdysozoa; Arthropoda; Hexapoda; Insecta; Pterygota; Neoptera; Endopterygota; Diptera; Brachycera; Muscomorpha; Ephydroidea; Drosophilidae; Drosophila; Sophophora	C0Z3R6_TRICA^C0Z3R6_TRICA^Q:16-303,H:234-329^38.54%ID^E:9e-18^.^.	.	TR260|c0_g1_i1|m.45	1-303[+]	OR85D_DROME^OR85D_DROME^Q:27-89,H:319-381^34.92%ID^E:1e-06^RecName: Full=Putative odorant receptor 85d;^Eukaryota; Metazoa; Ecdysozoa; Arthropoda; Hexapoda; Insecta; Pterygota; Neoptera; Endopterygota; Diptera; Brachycera; Muscomorpha; Ephydroidea; Drosophilidae; Drosophila; Sophophora	.	PF02949.15^7tm_6^7tm Odorant receptor^27-100^E:2.3e-14	sigP:0.23^45^0.371^0.207	ExpAA=23.10^PredHel=1^Topology=o24-43i	NOG44394^endonuclease subunit	GO:0016021^cellular_component^integral component of membrane`GO:0005886^cellular_component^plasma membrane`GO:0005549^molecular_function^odorant binding`GO:0004984^molecular_function^olfactory receptor activity	GO:0004984^molecular_function^olfactory receptor activity`GO:0005549^molecular_function^odorant binding`GO:0007608^biological_process^sensory perception of smell`GO:0016020^cellular_component^membrane
TR261|c0_g1	TR261|c0_g1_i1	.	.	.	.	.	.	.	.	.	.	.	.	.
TR261|c0_g2	TR261|c0_g2_i1	.	.	.	.	.	.	.	.	.	.	.	.	.
TR262|c0_g1	TR262|c0_g1_i1	.	.	.	.	.	.	.	.	.	.	.	.	.
TR262|c0_g2	TR262|c0_g2_i1	.	.	.	.	.	.	.	.	.	.	.	.	.
TR263|c0_g1	TR263|c0_g1_i1	.	.	.	.	.	.	.	.	.	.	.	.	.
TR264|c0_g1	TR264|c0_g1_i1	.	.	.	.	.	.	.	.	.	.	.	.	.
TR265|c0_g1	TR265|c0_g1_i1	.	.	.	.	.	.	.	.	.	.	.	.	.
TR266|c0_g1	TR266|c0_g1_i1	.	.	.	.	.	.	.	.	.	.	.	.	.
TR266|c0_g2	TR266|c0_g2_i1	.	.	.	.	.	.	.	.	.	.	.	.	.
TR267|c0_g1	TR267|c0_g1_i1	.	.	.	.	.	.	.	.	.	.	.	.	.
TR267|c0_g2	TR267|c0_g2_i1	.	.	.	.	.	.	.	.	.	.	.	.	.
TR267|c0_g3	TR267|c0_g3_i1	.	.	.	.	.	.	.	.	.	.	.	.	.
TR268|c0_g1	TR268|c0_g1_i1	.	.	.	.	.	.	.	.	.	.	.	.	.
TR268|c0_g2	TR268|c0_g2_i1	.	.	.	.	.	.	.	.	.	.	.	.	.
TR269|c0_g1	TR269|c0_g1_i1	.	.	.	.	.	.	.	.	.	.	.	.	.
TR269|c0_g2	TR269|c0_g2_i1	.	.	.	.	.	.	.	.	.	.	.	.	.
TR270|c0_g1	TR270|c0_g1_i1	.	.	.	.	.	.	.	.	.	.	.	.	.
TR272|c0_g1	TR272|c0_g1_i1	.	.	.	.	.	.	.	.	.	.	.	.	.
TR272|c0_g2	TR272|c0_g2_i1	.	.	.	.	.	.	.	.	.	.	.	.	.
TR273|c0_g1	TR273|c0_g1_i1	.	.	.	.	.	.	.	.	.	.	.	.	.
TR273|c0_g2	TR273|c0_g2_i1	.	.	.	.	.	.	.	.	.	.	.	.	.
TR275|c0_g1	TR275|c0_g1_i1	.	.	.	.	.	.	.	.	.	.	.	.	.
TR276|c0_g1	TR276|c0_g1_i1	.	.	.	.	.	.	.	.	.	.	.	.	.
TR276|c0_g2	TR276|c0_g2_i1	.	.	.	.	.	.	.	.	.	.	.	.	.
TR277|c0_g1	TR277|c0_g1_i1	BUD31_BRABE^BUD31_BRABE^Q:131-562,H:1-144^93.06%ID^E:4e-93^RecName: Full=Protein BUD31 homolog;^Eukaryota; Metazoa; Chordata; Cephalochordata; Branchiostomidae; Branchiostoma	Q7QBT5_ANOGA^Q7QBT5_ANOGA^Q:131-562,H:1-144^89.58%ID^E:9e-89^.^.	.	TR277|c0_g1_i1|m.49	131-565[+]	BUD31_BRABE^BUD31_BRABE^Q:1-144,H:1-144^93.06%ID^E:5e-96^RecName: Full=Protein BUD31 homolog;^Eukaryota; Metazoa; Chordata; Cephalochordata; Branchiostomidae; Branchiostoma	.	PF01125.12^G10^G10 protein^1-143^E:2.4e-65	sigP:0.119^12^0.161^0.118	.	.	GO:0005634^cellular_component^nucleus	GO:0005634^cellular_component^nucleus
TR277|c0_g2	TR277|c0_g2_i1	BUD31_BRABE^BUD31_BRABE^Q:207-563,H:26-144^92.44%ID^E:6e-74^RecName: Full=Protein BUD31 homolog;^Eukaryota; Metazoa; Chordata; Cephalochordata; Branchiostomidae; Branchiostoma`BUD31_BRABE^BUD31_BRABE^Q:131-214,H:1-28^89.29%ID^E:9e-08^RecName: Full=Protein BUD31 homolog;^Eukaryota; Metazoa; Chordata; Cephalochordata; Branchiostomidae; Branchiostoma	Q7QBT5_ANOGA^Q7QBT5_ANOGA^Q:210-563,H:27-144^88.98%ID^E:1e-69^.^.`Q7QBT5_ANOGA^Q7QBT5_ANOGA^Q:131-214,H:1-28^89.29%ID^E:3e-06^.^.	.	TR277|c0_g2_i1|m.50	216-566[+]	BUD31_BRABE^BUD31_BRABE^Q:1-116,H:29-144^93.97%ID^E:2e-76^RecName: Full=Protein BUD31 homolog;^Eukaryota; Metazoa; Chordata; Cephalochordata; Branchiostomidae; Branchiostoma	.	PF01125.12^G10^G10 protein^1-115^E:4.6e-54	sigP:0.118^53^0.126^0.108	.	.	GO:0005634^cellular_component^nucleus	GO:0005634^cellular_component^nucleus
TR278|c0_g1	TR278|c0_g1_i1	.	.	.	TR278|c0_g1_i1|m.51	229-885[-]	.	.	.	sigP:0.107^21^0.123^0.103	.	.	.	.
TR278|c0_g2	TR278|c0_g2_i1	.	.	.	TR278|c0_g2_i1|m.52	1-885[-]	.	.	.	sigP:0.107^21^0.123^0.103	.	.	.	.
TR279|c0_g1	TR279|c0_g1_i1	.	.	.	.	.	.	.	.	.	.	.	.	.
TR279|c0_g2	TR279|c0_g2_i1	.	.	.	.	.	.	.	.	.	.	.	.	.
TR280|c0_g1	TR280|c0_g1_i1	.	.	.	.	.	.	.	.	.	.	.	.	.
TR280|c0_g2	TR280|c0_g2_i1	.	.	.	.	.	.	.	.	.	.	.	.	.
TR281|c0_g1	TR281|c0_g1_i1	.	T1I1E0_RHOPR^T1I1E0_RHOPR^Q:36-326,H:191-274^34.34%ID^E:1e-08^.^.	.	.	.	.	.	.	.	.	.	.	.
TR282|c0_g1	TR282|c0_g1_i1	.	.	.	.	.	.	.	.	.	.	.	.	.
TR283|c0_g1	TR283|c0_g1_i1	VSX2_CHICK^VSX2_CHICK^Q:130-498,H:158-282^80.8%ID^E:4e-64^RecName: Full=Visual system homeobox 2;^Eukaryota; Metazoa; Chordata; Craniata; Vertebrata; Euteleostomi; Testudines + Archosauria group; Archosauria; Dinosauria; Saurischia; Theropoda; Coelurosauria; Aves; Neognathae; Galloanserae; Galliformes; Phasianidae; Phasianinae; Gallus	D2A2G5_TRICA^D2A2G5_TRICA^Q:82-579,H:119-281^91.57%ID^E:2e-98^.^.	.	TR283|c0_g1_i1|m.53	1-681[+]	VSX1_DANRE^VSX1_DANRE^Q:10-197,H:120-297^57.73%ID^E:5e-65^RecName: Full=Visual system homeobox 1;^Eukaryota; Metazoa; Chordata; Craniata; Vertebrata; Euteleostomi; Actinopterygii; Neopterygii; Teleostei; Ostariophysi; Cypriniformes; Cyprinidae; Danio	.	PF00046.24^Homeobox^Homeobox domain^54-110^E:3.9e-22	sigP:0.13^19^0.135^0.123	.	.	GO:0005634^cellular_component^nucleus`GO:0043565^molecular_function^sequence-specific DNA binding`GO:0044212^molecular_function^transcription regulatory region DNA binding`GO:0048318^biological_process^axial mesoderm development`GO:0048329^biological_process^negative regulation of axial mesodermal cell fate specification`GO:0045892^biological_process^negative regulation of transcription, DNA-temp…	GO:0003677^molecular_function^DNA binding
TR283|c0_g2	TR283|c0_g2_i1	VSX2_CHICK^VSX2_CHICK^Q:130-498,H:158-282^80.8%ID^E:4e-64^RecName: Full=Visual system homeobox 2;^Eukaryota; Metazoa; Chordata; Craniata; Vertebrata; Euteleostomi; Testudines + Archosauria group; Archosauria; Dinosauria; Saurischia; Theropoda; Coelurosauria; Aves; Neognathae; Galloanserae; Galliformes; Phasianidae; Phasianinae; Gallus	D2A2G5_TRICA^D2A2G5_TRICA^Q:82-579,H:119-281^91.57%ID^E:2e-98^.^.	.	TR283|c0_g2_i1|m.54	1-681[+]	VSX1_DANRE^VSX1_DANRE^Q:10-197,H:120-297^57.73%ID^E:5e-65^RecName: Full=Visual system homeobox 1;^Eukaryota; Metazoa; Chordata; Craniata; Vertebrata; Euteleostomi; Actinopterygii; Neopterygii; Teleostei; Ostariophysi; Cypriniformes; Cyprinidae; Danio	.	PF00046.24^Homeobox^Homeobox domain^54-110^E:3.9e-22	sigP:0.13^19^0.135^0.123	.	.	GO:0005634^cellular_component^nucleus`GO:0043565^molecular_function^sequence-specific DNA binding`GO:0044212^molecular_function^transcription regulatory region DNA binding`GO:0048318^biological_process^axial mesoderm development`GO:0048329^biological_process^negative regulation of axial mesodermal cell fate specification`GO:0045892^biological_process^negative regulation of transcription, DNA-temp…	GO:0003677^molecular_function^DNA binding
TR284|c0_g1	TR284|c0_g1_i1	.	.	.	.	.	.	.	.	.	.	.	.	.
TR284|c0_g2	TR284|c0_g2_i1	.	.	.	.	.	.	.	.	.	.	.	.	.
TR285|c0_g1	TR285|c0_g1_i1	.	.	.	.	.	.	.	.	.	.	.	.	.
TR285|c0_g2	TR285|c0_g2_i1	.	.	.	.	.	.	.	.	.	.	.	.	.
TR286|c0_g1	TR286|c0_g1_i1	MECR_DROME^MECR_DROME^Q:364-1386,H:17-356^55.43%ID^E:9e-123^RecName: Full=Probable trans-2-enoyl-CoA reductase, mitochondrial;^Eukaryota; Metazoa; Ecdysozoa; Arthropoda; Hexapoda; Insecta; Pterygota; Neoptera; Endopterygota; Diptera; Brachycera; Muscomorpha; Ephydroidea; Drosophilidae; Drosophila; Sophophora	D6WV48_TRICA^D6WV48_TRICA^Q:289-1383,H:1-359^69.32%ID^E:6e-174^.^.	.	TR286|c0_g1_i1|m.55	289-1395[+]	MECR_DROME^MECR_DROME^Q:26-366,H:17-356^55.43%ID^E:4e-134^RecName: Full=Probable trans-2-enoyl-CoA reductase, mitochondrial;^Eukaryota; Metazoa; Ecdysozoa; Arthropoda; Hexapoda; Insecta; Pterygota; Neoptera; Endopterygota; Diptera; Brachycera; Muscomorpha; Ephydroidea; Drosophilidae; Drosophila; Sophophora	.	PF08240.7^ADH_N^Alcohol dehydrogenase GroES-like domain^60-120^E:2.4e-10`PF00107.21^ADH_zinc_N^Zinc-binding dehydrogenase^186-303^E:1.2e-14	sigP:0.136^23^0.181^0.139	.	COG0604^alcohol dehydrogenase	GO:0005875^cellular_component^microtubule associated complex`GO:0005739^cellular_component^mitochondrion`GO:0019166^molecular_function^trans-2-enoyl-CoA reductase (NADPH) activity`GO:0008270^molecular_function^zinc ion binding`GO:0006633^biological_process^fatty acid biosynthetic process`GO:0006631^biological_process^fatty acid metabolic process	GO:0016491^molecular_function^oxidoreductase activity`GO:0055114^biological_process^oxidation-reduction process`GO:0008270^molecular_function^zinc ion binding
TR286|c0_g2	TR286|c0_g2_i1	MECR_DROME^MECR_DROME^Q:363-1385,H:17-356^55.43%ID^E:9e-123^RecName: Full=Probable trans-2-enoyl-CoA reductase, mitochondrial;^Eukaryota; Metazoa; Ecdysozoa; Arthropoda; Hexapoda; Insecta; Pterygota; Neoptera; Endopterygota; Diptera; Brachycera; Muscomorpha; Ephydroidea; Drosophilidae; Drosophila; Sophophora	D6WV48_TRICA^D6WV48_TRICA^Q:288-1382,H:1-359^69.32%ID^E:6e-174^.^.	.	TR286|c0_g2_i1|m.56	288-1394[+]	MECR_DROME^MECR_DROME^Q:26-366,H:17-356^55.43%ID^E:4e-134^RecName: Full=Probable trans-2-enoyl-CoA reductase, mitochondrial;^Eukaryota; Metazoa; Ecdysozoa; Arthropoda; Hexapoda; Insecta; Pterygota; Neoptera; Endopterygota; Diptera; Brachycera; Muscomorpha; Ephydroidea; Drosophilidae; Drosophila; Sophophora	.	PF08240.7^ADH_N^Alcohol dehydrogenase GroES-like domain^60-120^E:2.4e-10`PF00107.21^ADH_zinc_N^Zinc-binding dehydrogenase^186-303^E:1.2e-14	sigP:0.136^23^0.181^0.139	.	COG0604^alcohol dehydrogenase	GO:0005875^cellular_component^microtubule associated complex`GO:0005739^cellular_component^mitochondrion`GO:0019166^molecular_function^trans-2-enoyl-CoA reductase (NADPH) activity`GO:0008270^molecular_function^zinc ion binding`GO:0006633^biological_process^fatty acid biosynthetic process`GO:0006631^biological_process^fatty acid metabolic process	GO:0016491^molecular_function^oxidoreductase activity`GO:0055114^biological_process^oxidation-reduction process`GO:0008270^molecular_function^zinc ion binding
TR289|c0_g1	TR289|c0_g1_i1	.	.	.	.	.	.	.	.	.	.	.	.	.
TR289|c0_g2	TR289|c0_g2_i1	.	.	.	.	.	.	.	.	.	.	.	.	.
TR290|c0_g1	TR290|c0_g1_i1	.	K7JRF7_NASVI^K7JRF7_NASVI^Q:150-395,H:107-190^39.29%ID^E:3e-06^.^.	.	TR290|c0_g1_i1|m.61	3-401[+]	.	.	.	sigP:0.117^13^0.17^0.126	.	.	.	.
TR291|c0_g1	TR291|c0_g1_i1	YRD6_CAEEL^YRD6_CAEEL^Q:1112-777,H:814-921^34.82%ID^E:6e-12^RecName: Full=Uncharacterized protein K02A2.6;^Eukaryota; Metazoa; Ecdysozoa; Nematoda; Chromadorea; Rhabditida; Rhabditoidea; Rhabditidae; Peloderinae; Caenorhabditis`YRD6_CAEEL^YRD6_CAEEL^Q:1222-1127,H:770-809^42.5%ID^E:6e-12^RecName: Full=Uncharacterized protein K02A2.6;^Eukaryota; Metazoa; Ecdysozoa; Nematoda; Chromadorea; Rhabditida…	W4YG31_STRPU^W4YG31_STRPU^Q:849-532,H:990-1096^39.25%ID^E:6e-46^.^.`W4YG31_STRPU^W4YG31_STRPU^Q:1112-846,H:902-990^41.57%ID^E:6e-46^.^.`W4YG31_STRPU^W4YG31_STRPU^Q:1255-1106,H:847-902^48.28%ID^E:6e-46^.^.`W4YG31_STRPU^W4YG31_STRPU^Q:440-339,H:1124-1156^44.12%ID^E:6e-46^.^.	.	.	.	.	.	.	.	.	.	GO:0003676^molecular_function^nucleic acid binding`GO:0008270^molecular_function^zinc ion binding`GO:0015074^biological_process^DNA integration	.
TR291|c0_g2	TR291|c0_g2_i1	YRD6_CAEEL^YRD6_CAEEL^Q:1113-778,H:814-921^34.82%ID^E:6e-12^RecName: Full=Uncharacterized protein K02A2.6;^Eukaryota; Metazoa; Ecdysozoa; Nematoda; Chromadorea; Rhabditida; Rhabditoidea; Rhabditidae; Peloderinae; Caenorhabditis`YRD6_CAEEL^YRD6_CAEEL^Q:1223-1128,H:770-809^42.5%ID^E:6e-12^RecName: Full=Uncharacterized protein K02A2.6;^Eukaryota; Metazoa; Ecdysozoa; Nematoda; Chromadorea; Rhabditida…	W4YG31_STRPU^W4YG31_STRPU^Q:850-533,H:990-1096^39.25%ID^E:2e-48^.^.`W4YG31_STRPU^W4YG31_STRPU^Q:1113-847,H:902-990^41.57%ID^E:2e-48^.^.`W4YG31_STRPU^W4YG31_STRPU^Q:1256-1107,H:847-902^48.28%ID^E:2e-48^.^.`W4YG31_STRPU^W4YG31_STRPU^Q:441-238,H:1124-1189^36.76%ID^E:2e-48^.^.	.	.	.	.	.	.	.	.	.	GO:0003676^molecular_function^nucleic acid binding`GO:0008270^molecular_function^zinc ion binding`GO:0015074^biological_process^DNA integration	.
TR292|c0_g1	TR292|c0_g1_i1	.	.	.	.	.	.	.	.	.	.	.	.	.
TR293|c0_g1	TR293|c0_g1_i1	MYO7A_AEDAE^MYO7A_AEDAE^Q:139-2,H:89-134^65.22%ID^E:3e-13^RecName: Full=Myosin-VIIa;^Eukaryota; Metazoa; Ecdysozoa; Arthropoda; Hexapoda; Insecta; Pterygota; Neoptera; Endopterygota; Diptera; Nematocera; Culicoidea; Culicidae; Culicinae; Aedini; Aedes; Stegomyia	V5GUR3_ANOGL^V5GUR3_ANOGL^Q:139-5,H:97-141^86.67%ID^E:2e-16^SubName: Full=Myosin-VIIa {ECO:0000313|EMBL:JAB63948.1};^Eukaryota; Metazoa; Ecdysozoa; Arthropoda; Hexapoda; Insecta; Pterygota; Neoptera; Endopterygota; Coleoptera; Polyphaga; Cucujiformia; Chrysomeloidea; Cerambycidae; Lamiinae; Lamiini; Anoplophora	.	.	.	.	.	.	.	.	COG5022^myosin heavy chain	GO:0005737^cellular_component^cytoplasm`GO:0016459^cellular_component^myosin complex`GO:0030898^molecular_function^actin-dependent ATPase activity`GO:0005524^molecular_function^ATP binding`GO:0003774^molecular_function^motor activity`GO:0032027^molecular_function^myosin light chain binding`GO:0030048^biological_process^actin filament-based movement`GO:0048800^biological_process^antennal morphogen…	.
TR293|c0_g2	TR293|c0_g2_i1	MYO7A_AEDAE^MYO7A_AEDAE^Q:175-2,H:78-134^53.45%ID^E:5e-12^RecName: Full=Myosin-VIIa;^Eukaryota; Metazoa; Ecdysozoa; Arthropoda; Hexapoda; Insecta; Pterygota; Neoptera; Endopterygota; Diptera; Nematocera; Culicoidea; Culicidae; Culicinae; Aedini; Aedes; Stegomyia	D6WJX5_TRICA^D6WJX5_TRICA^Q:130-2,H:100-142^83.72%ID^E:1e-15^.^.	.	.	.	.	.	.	.	.	COG5022^myosin heavy chain	GO:0005737^cellular_component^cytoplasm`GO:0016459^cellular_component^myosin complex`GO:0030898^molecular_function^actin-dependent ATPase activity`GO:0005524^molecular_function^ATP binding`GO:0003774^molecular_function^motor activity`GO:0032027^molecular_function^myosin light chain binding`GO:0030048^biological_process^actin filament-based movement`GO:0048800^biological_process^antennal morphogen…	.
TR294|c0_g1	TR294|c0_g1_i1	CLP1_CULQU^CLP1_CULQU^Q:318-1556,H:11-423^64.73%ID^E:0^RecName: Full=Protein CLP1 homolog {ECO:0000255|HAMAP-Rule:MF_03035};^Eukaryota; Metazoa; Ecdysozoa; Arthropoda; Hexapoda; Insecta; Pterygota; Neoptera; Endopterygota; Diptera; Nematocera; Culicoidea; Culicidae; Culicinae; Culicini; Culex; Culex	D6WQN7_TRICA^D6WQN7_TRICA^Q:285-1556,H:1-406^77.23%ID^E:0^.^.	.	TR294|c0_g1_i1|m.62	291-1559[+]	CLP1_CULQU^CLP1_CULQU^Q:10-422,H:11-423^64.73%ID^E:0^RecName: Full=Protein CLP1 homolog {ECO:0000255|HAMAP-Rule:MF_03035};^Eukaryota; Metazoa; Ecdysozoa; Arthropoda; Hexapoda; Insecta; Pterygota; Neoptera; Endopterygota; Diptera; Nematocera; Culicoidea; Culicidae; Culicinae; Culicini; Culex; Culex	.	PF03205.9^MobB^Molybdopterin guanine dinucleotide synthesis protein B^112-227^E:7.7e-21`PF06807.9^Clp1^Pre-mRNA cleavage complex II protein Clp1^229-420^E:6e-52	sigP:0.106^44^0.117^0.098	.	COG5623^Required for endonucleolytic cleavage during polyadenylation-dependent pre-mRNA 3'-end formation (By similarity)	GO:0005849^cellular_component^mRNA cleavage factor complex`GO:0005524^molecular_function^ATP binding`GO:0031124^biological_process^mRNA 3'-end processing	.
TR294|c0_g2	TR294|c0_g2_i1	CLP1_DROME^CLP1_DROME^Q:291-1385,H:1-422^54.25%ID^E:3e-159^RecName: Full=Protein CLP1 homolog {ECO:0000255|HAMAP-Rule:MF_03035};^Eukaryota; Metazoa; Ecdysozoa; Arthropoda; Hexapoda; Insecta; Pterygota; Neoptera; Endopterygota; Diptera; Brachycera; Muscomorpha; Ephydroidea; Drosophilidae; Drosophila; Sophophora	D6WQN7_TRICA^D6WQN7_TRICA^Q:285-1385,H:1-406^74.14%ID^E:0^.^.	.	TR294|c0_g2_i1|m.63	291-1388[+]	CLP1_DROSE^CLP1_DROSE^Q:9-365,H:7-422^54.57%ID^E:3e-161^RecName: Full=Protein CLP1 homolog {ECO:0000255|HAMAP-Rule:MF_03035};^Eukaryota; Metazoa; Ecdysozoa; Arthropoda; Hexapoda; Insecta; Pterygota; Neoptera; Endopterygota; Diptera; Brachycera; Muscomorpha; Ephydroidea; Drosophilidae; Drosophila; Sophophora	.	PF03205.9^MobB^Molybdopterin guanine dinucleotide synthesis protein B^112-159^E:2.8e-14`PF06807.9^Clp1^Pre-mRNA cleavage complex II protein Clp1^172-363^E:4.2e-52	sigP:0.106^44^0.117^0.098	.	.	GO:0005849^cellular_component^mRNA cleavage factor complex`GO:0000214^cellular_component^tRNA-intron endonuclease complex`GO:0005524^molecular_function^ATP binding`GO:0031124^biological_process^mRNA 3'-end processing`GO:0006388^biological_process^tRNA splicing, via endonucleolytic cleavage and ligation	.
TR295|c0_g1	TR295|c0_g1_i1	.	.	.	.	.	.	.	.	.	.	.	.	.
TR296|c0_g1	TR296|c0_g1_i1	.	.	.	.	.	.	.	.	.	.	.	.	.
TR297|c0_g1	TR297|c0_g1_i1	.	.	.	.	.	.	.	.	.	.	.	.	.
TR298|c0_g1	TR298|c0_g1_i1	.	N6TSK4_DENPD^N6TSK4_DENPD^Q:247-92,H:351-402^80.77%ID^E:3e-18^.^.	.	.	.	.	.	.	.	.	.	.	.
TR299|c0_g1	TR299|c0_g1_i1	.	.	.	.	.	.	.	.	.	.	.	.	.
TR300|c0_g1	TR300|c0_g1_i1	.	.	.	.	.	.	.	.	.	.	.	.	.
TR301|c0_g1	TR301|c0_g1_i1	.	.	.	.	.	.	.	.	.	.	.	.	.
TR302|c0_g1	TR302|c0_g1_i1	.	.	.	.	.	.	.	.	.	.	.	.	.
TR303|c0_g1	TR303|c0_g1_i1	.	.	.	.	.	.	.	.	.	.	.	.	.
TR303|c0_g2	TR303|c0_g2_i1	.	.	.	.	.	.	.	.	.	.	.	.	.
TR304|c0_g1	TR304|c0_g1_i1	.	W8BF34_CERCA^W8BF34_CERCA^Q:161-3,H:975-1026^52.83%ID^E:3e-10^SubName: Full=Retrovirus-related Pol polyprotein from type-2 retrotransposable element R2DM {ECO:0000313|EMBL:JAB88334.1};^Eukaryota; Metazoa; Ecdysozoa; Arthropoda; Hexapoda; Insecta; Pterygota; Neoptera; Endopterygota; Diptera; Brachycera; Muscomorpha; Tephritoidea; Tephritidae; Ceratitis; Ceratitis	.	.	.	.	.	.	.	.	.	.	.
TR304|c0_g2	TR304|c0_g2_i1	.	.	.	.	.	.	.	.	.	.	.	.	.
TR305|c0_g1	TR305|c0_g1_i1	.	.	.	.	.	.	.	.	.	.	.	.	.
TR306|c0_g1	TR306|c0_g1_i1	.	N6UFI5_DENPD^N6UFI5_DENPD^Q:45-797,H:1-251^40.49%ID^E:6e-29^.^.	.	TR306|c0_g1_i1|m.64	45-869[+]	.	.	.	sigP:0.671^20^0.939^0.735	.	.	.	.
TR307|c0_g1	TR307|c0_g1_i1	.	.	.	.	.	.	.	.	.	.	.	.	.
TR307|c0_g2	TR307|c0_g2_i1	.	.	.	.	.	.	.	.	.	.	.	.	.
TR308|c0_g1	TR308|c0_g1_i1	.	.	.	.	.	.	.	.	.	.	.	.	.
TR309|c0_g1	TR309|c0_g1_i1	.	.	.	.	.	.	.	.	.	.	.	.	.
TR310|c0_g1	TR310|c0_g1_i1	.	V5GP50_ANOGL^V5GP50_ANOGL^Q:251-3,H:308-390^43.37%ID^E:6e-16^SubName: Full=Putative RNA-directed DNA polymerase {ECO:0000313|EMBL:JAB65894.1};^Eukaryota; Metazoa; Ecdysozoa; Arthropoda; Hexapoda; Insecta; Pterygota; Neoptera; Endopterygota; Coleoptera; Polyphaga; Cucujiformia; Chrysomeloidea; Cerambycidae; Lamiinae; Lamiini; Anoplophora	.	.	.	.	.	.	.	.	.	.	.
TR310|c0_g2	TR310|c0_g2_i1	.	V5GP50_ANOGL^V5GP50_ANOGL^Q:245-3,H:308-388^40.74%ID^E:3e-14^SubName: Full=Putative RNA-directed DNA polymerase {ECO:0000313|EMBL:JAB65894.1};^Eukaryota; Metazoa; Ecdysozoa; Arthropoda; Hexapoda; Insecta; Pterygota; Neoptera; Endopterygota; Coleoptera; Polyphaga; Cucujiformia; Chrysomeloidea; Cerambycidae; Lamiinae; Lamiini; Anoplophora	.	.	.	.	.	.	.	.	.	.	.
TR311|c0_g1	TR311|c0_g1_i1	.	.	.	.	.	.	.	.	.	.	.	.	.
TR312|c0_g1	TR312|c0_g1_i1	.	.	.	.	.	.	.	.	.	.	.	.	.
TR312|c0_g2	TR312|c0_g2_i1	.	.	.	.	.	.	.	.	.	.	.	.	.
TR313|c0_g1	TR313|c0_g1_i1	.	.	.	.	.	.	.	.	.	.	.	.	.
TR313|c0_g2	TR313|c0_g2_i1	.	.	.	.	.	.	.	.	.	.	.	.	.
TR314|c0_g1	TR314|c0_g1_i1	.	.	.	.	.	.	.	.	.	.	.	.	.
TR315|c0_g1	TR315|c0_g1_i1	.	N6T792_DENPD^N6T792_DENPD^Q:2-160,H:395-451^50.88%ID^E:1e-05^SubName: Full=Uncharacterized protein {ECO:0000313|EMBL:ENN73543.1};^Eukaryota; Metazoa; Ecdysozoa; Arthropoda; Hexapoda; Insecta; Pterygota; Neoptera; Endopterygota; Coleoptera; Polyphaga; Cucujiformia; Curculionidae; Scolytinae; Dendroctonus	.	.	.	.	.	.	.	.	.	.	.
TR318|c0_g1	TR318|c0_g1_i1	.	.	.	TR318|c0_g1_i1|m.65	165-479[-]	.	.	PF12868.2^DUF3824^Domain of unknwon function (DUF3824)^11-70^E:1.6	sigP:0.105^70^0.108^0.101	.	.	.	.
TR319|c0_g1	TR319|c0_g1_i1	.	.	.	.	.	.	.	.	.	.	.	.	.
TR319|c0_g2	TR319|c0_g2_i1	.	.	.	.	.	.	.	.	.	.	.	.	.
TR320|c0_g1	TR320|c0_g1_i1	.	.	.	.	.	.	.	.	.	.	.	.	.
TR320|c0_g2	TR320|c0_g2_i1	.	.	.	.	.	.	.	.	.	.	.	.	.
TR321|c0_g1	TR321|c0_g1_i1	.	S4PAZ5_9NEOP^S4PAZ5_9NEOP^Q:658-269,H:1-122^32.33%ID^E:4e-13^SubName: Full=Uncharacterized protein {ECO:0000313|EMBL:JAA87759.1};^Eukaryota; Metazoa; Ecdysozoa; Arthropoda; Hexapoda; Insecta; Pterygota; Neoptera; Endopterygota; Lepidoptera; Glossata; Ditrysia; Papilionoidea; Nymphalidae; Satyrinae; Satyrini; Parargina; Pararge	.	TR321|c0_g1_i1|m.66	218-781[-]	.	.	PF03372.18^Exo_endo_phos^Endonuclease/Exonuclease/phosphatase family^37-147^E:2e-05	sigP:0.126^19^0.159^0.122	.	.	.	.
TR321|c0_g2	TR321|c0_g2_i1	.	S4PAZ5_9NEOP^S4PAZ5_9NEOP^Q:657-268,H:1-122^32.33%ID^E:5e-13^SubName: Full=Uncharacterized protein {ECO:0000313|EMBL:JAA87759.1};^Eukaryota; Metazoa; Ecdysozoa; Arthropoda; Hexapoda; Insecta; Pterygota; Neoptera; Endopterygota; Lepidoptera; Glossata; Ditrysia; Papilionoidea; Nymphalidae; Satyrinae; Satyrini; Parargina; Pararge	.	TR321|c0_g2_i1|m.67	217-780[-]	.	.	PF03372.18^Exo_endo_phos^Endonuclease/Exonuclease/phosphatase family^37-147^E:2e-05	sigP:0.126^19^0.159^0.122	.	.	.	.
TR322|c0_g1	TR322|c0_g1_i1	.	.	.	.	.	.	.	.	.	.	.	.	.
TR323|c0_g1	TR323|c0_g1_i1	.	.	.	.	.	.	.	.	.	.	.	.	.
TR324|c0_g1	TR324|c0_g1_i1	.	V5I9V2_ANOGL^V5I9V2_ANOGL^Q:208-696,H:12-163^32.93%ID^E:1e-14^SubName: Full=Uncharacterized protein {ECO:0000313|EMBL:JAB66176.1};^Eukaryota; Metazoa; Ecdysozoa; Arthropoda; Hexapoda; Insecta; Pterygota; Neoptera; Endopterygota; Coleoptera; Polyphaga; Cucujiformia; Chrysomeloidea; Cerambycidae; Lamiinae; Lamiini; Anoplophora	.	TR324|c0_g1_i1|m.69	133-699[+]	.	.	.	sigP:0.681^19^0.795^0.705	.	.	.	.
TR325|c0_g1	TR325|c0_g1_i1	.	.	.	.	.	.	.	.	.	.	.	.	.
TR325|c0_g2	TR325|c0_g2_i1	.	.	.	.	.	.	.	.	.	.	.	.	.
TR326|c0_g1	TR326|c0_g1_i1	.	D7GXX9_TRICA^D7GXX9_TRICA^Q:273-19,H:45-127^45.88%ID^E:2e-17^.^.	.	.	.	.	.	.	.	.	.	.	.
TR327|c0_g1	TR327|c0_g1_i1	.	.	.	.	.	.	.	.	.	.	.	.	.
TR327|c0_g2	TR327|c0_g2_i1	.	.	.	.	.	.	.	.	.	.	.	.	.
TR328|c0_g1	TR328|c0_g1_i1	.	.	.	.	.	.	.	.	.	.	.	.	.
TR330|c0_g1	TR330|c0_g1_i1	.	V5GSW9_ANOGL^V5GSW9_ANOGL^Q:225-16,H:3-72^50%ID^E:6e-15^SubName: Full=Putative RNA-directed DNA polymerase {ECO:0000313|EMBL:JAB67279.1};^Eukaryota; Metazoa; Ecdysozoa; Arthropoda; Hexapoda; Insecta; Pterygota; Neoptera; Endopterygota; Coleoptera; Polyphaga; Cucujiformia; Chrysomeloidea; Cerambycidae; Lamiinae; Lamiini; Anoplophora	.	.	.	.	.	.	.	.	.	.	.
TR330|c0_g2	TR330|c0_g2_i1	.	I3KZL8_ORENI^I3KZL8_ORENI^Q:255-28,H:283-358^47.37%ID^E:4e-15^SubName: Full=Uncharacterized protein {ECO:0000313|Ensembl:ENSONIP00000026565};^Eukaryota; Metazoa; Chordata; Craniata; Vertebrata; Euteleostomi; Actinopterygii; Neopterygii; Teleostei; Neoteleostei; Acanthomorphata; Ovalentaria; Cichlomorphae; Cichliformes; Cichlidae; African cichlids; Pseudocrenilabrinae; Oreochromini; Oreochromis	.	.	.	.	.	.	.	.	.	.	.
TR332|c0_g1	TR332|c0_g1_i1	TCPE_RAT^TCPE_RAT^Q:141-1661,H:34-540^71.2%ID^E:0^RecName: Full=T-complex protein 1 subunit epsilon;^Eukaryota; Metazoa; Chordata; Craniata; Vertebrata; Euteleostomi; Mammalia; Eutheria; Euarchontoglires; Glires; Rodentia; Sciurognathi; Muroidea; Muridae; Murinae; Rattus	D2A1F8_TRICA^D2A1F8_TRICA^Q:141-1655,H:35-539^92.08%ID^E:0^.^.	.	TR332|c0_g1_i1|m.72	219-1664[+]	TCPE_RAT^TCPE_RAT^Q:1-481,H:60-540^71.1%ID^E:0^RecName: Full=T-complex protein 1 subunit epsilon;^Eukaryota; Metazoa; Chordata; Craniata; Vertebrata; Euteleostomi; Mammalia; Eutheria; Euarchontoglires; Glires; Rodentia; Sciurognathi; Muroidea; Muridae; Murinae; Rattus	.	PF00118.19^Cpn60_TCP1^TCP-1/cpn60 chaperonin family^1-474^E:1.4e-131	sigP:0.112^64^0.124^0.103	.	COG0459^Prevents misfolding and promotes the refolding and proper assembly of unfolded polypeptides generated under stress conditions (By similarity)	GO:0044297^cellular_component^cell body`GO:0005813^cellular_component^centrosome`GO:0005832^cellular_component^chaperonin-containing T-complex`GO:0070062^cellular_component^extracellular vesicular exosome`GO:0005874^cellular_component^microtubule`GO:0005730^cellular_component^nucleolus`GO:0002199^cellular_component^zona pellucida receptor complex`GO:0005524^molecular_function^ATP binding`GO:00316…	GO:0005524^molecular_function^ATP binding
TR332|c0_g2	TR332|c0_g2_i1	TCPE_RAT^TCPE_RAT^Q:216-1823,H:5-540^71.08%ID^E:0^RecName: Full=T-complex protein 1 subunit epsilon;^Eukaryota; Metazoa; Chordata; Craniata; Vertebrata; Euteleostomi; Mammalia; Eutheria; Euarchontoglires; Glires; Rodentia; Sciurognathi; Muroidea; Muridae; Murinae; Rattus	D2A1F8_TRICA^D2A1F8_TRICA^Q:201-1817,H:1-539^92.21%ID^E:0^.^.	.	TR332|c0_g2_i1|m.74	201-1826[+]	TCPE_RAT^TCPE_RAT^Q:6-541,H:5-540^71.08%ID^E:0^RecName: Full=T-complex protein 1 subunit epsilon;^Eukaryota; Metazoa; Chordata; Craniata; Vertebrata; Euteleostomi; Mammalia; Eutheria; Euarchontoglires; Glires; Rodentia; Sciurognathi; Muroidea; Muridae; Murinae; Rattus	.	PF00118.19^Cpn60_TCP1^TCP-1/cpn60 chaperonin family^45-534^E:3.1e-140	sigP:0.114^13^0.147^0.109	.	COG0459^Prevents misfolding and promotes the refolding and proper assembly of unfolded polypeptides generated under stress conditions (By similarity)	GO:0044297^cellular_component^cell body`GO:0005813^cellular_component^centrosome`GO:0005832^cellular_component^chaperonin-containing T-complex`GO:0070062^cellular_component^extracellular vesicular exosome`GO:0005874^cellular_component^microtubule`GO:0005730^cellular_component^nucleolus`GO:0002199^cellular_component^zona pellucida receptor complex`GO:0005524^molecular_function^ATP binding`GO:00316…	GO:0005524^molecular_function^ATP binding
TR333|c0_g1	TR333|c0_g1_i1	.	.	.	.	.	.	.	.	.	.	.	.	.
TR333|c0_g2	TR333|c0_g2_i1	.	.	.	.	.	.	.	.	.	.	.	.	.
TR334|c0_g1	TR334|c0_g1_i1	.	.	.	.	.	.	.	.	.	.	.	.	.
TR334|c0_g2	TR334|c0_g2_i1	.	.	.	.	.	.	.	.	.	.	.	.	.
TR335|c0_g1	TR335|c0_g1_i1	.	.	.	.	.	.	.	.	.	.	.	.	.
TR336|c0_g1	TR336|c0_g1_i1	.	.	.	.	.	.	.	.	.	.	.	.	.
TR337|c0_g1	TR337|c0_g1_i1	.	.	.	.	.	.	.	.	.	.	.	.	.
TR338|c0_g1	TR338|c0_g1_i1	.	.	.	.	.	.	.	.	.	.	.	.	.
TR339|c0_g1	TR339|c0_g1_i1	.	.	.	.	.	.	.	.	.	.	.	.	.
TR340|c0_g1	TR340|c0_g1_i1	.	.	.	.	.	.	.	.	.	.	.	.	.
TR341|c0_g1	TR341|c0_g1_i1	.	.	.	.	.	.	.	.	.	.	.	.	.
TR342|c0_g1	TR342|c0_g1_i1	.	.	.	.	.	.	.	.	.	.	.	.	.
TR344|c0_g1	TR344|c0_g1_i1	.	.	.	.	.	.	.	.	.	.	.	.	.
TR345|c0_g1	TR345|c0_g1_i1	.	.	.	.	.	.	.	.	.	.	.	.	.
TR345|c0_g2	TR345|c0_g2_i1	.	.	.	.	.	.	.	.	.	.	.	.	.
TR346|c0_g1	TR346|c0_g1_i1	.	.	.	.	.	.	.	.	.	.	.	.	.
TR346|c0_g2	TR346|c0_g2_i1	.	.	.	.	.	.	.	.	.	.	.	.	.
TR346|c0_g3	TR346|c0_g3_i1	.	.	.	.	.	.	.	.	.	.	.	.	.
TR347|c0_g1	TR347|c0_g1_i1	.	.	.	.	.	.	.	.	.	.	.	.	.
TR348|c0_g1	TR348|c0_g1_i1	ZMYM1_HUMAN^ZMYM1_HUMAN^Q:452-192,H:598-685^33.7%ID^E:5e-11^RecName: Full=Zinc finger MYM-type protein 1;^Eukaryota; Metazoa; Chordata; Craniata; Vertebrata; Euteleostomi; Mammalia; Eutheria; Euarchontoglires; Primates; Haplorrhini; Catarrhini; Hominidae; Homo`ZMYM1_HUMAN^ZMYM1_HUMAN^Q:624-511,H:545-583^43.59%ID^E:5e-11^RecName: Full=Zinc finger MYM-type protein 1;^Eukaryota; Metazoa; Chordata; C…	J9KX01_ACYPI^J9KX01_ACYPI^Q:461-6,H:842-991^45.39%ID^E:4e-41^.^.`J9KX01_ACYPI^J9KX01_ACYPI^Q:648-499,H:779-828^60%ID^E:4e-41^.^.	.	.	.	.	.	.	.	.	NOG67438^PAAR motif	GO:0005634^cellular_component^nucleus`GO:0003676^molecular_function^nucleic acid binding`GO:0008270^molecular_function^zinc ion binding	.
TR348|c0_g2	TR348|c0_g2_i1	ZMYM1_HUMAN^ZMYM1_HUMAN^Q:452-192,H:598-685^33.7%ID^E:1e-10^RecName: Full=Zinc finger MYM-type protein 1;^Eukaryota; Metazoa; Chordata; Craniata; Vertebrata; Euteleostomi; Mammalia; Eutheria; Euarchontoglires; Primates; Haplorrhini; Catarrhini; Hominidae; Homo`ZMYM1_HUMAN^ZMYM1_HUMAN^Q:624-511,H:545-583^43.59%ID^E:1e-10^RecName: Full=Zinc finger MYM-type protein 1;^Eukaryota; Metazoa; Chordata; C…	J9KX01_ACYPI^J9KX01_ACYPI^Q:461-6,H:842-991^45.39%ID^E:2e-41^.^.`J9KX01_ACYPI^J9KX01_ACYPI^Q:648-499,H:779-828^60%ID^E:2e-41^.^.	.	.	.	.	.	.	.	.	NOG67438^PAAR motif	GO:0005634^cellular_component^nucleus`GO:0003676^molecular_function^nucleic acid binding`GO:0008270^molecular_function^zinc ion binding	.
TR349|c0_g1	TR349|c0_g1_i1	.	.	.	.	.	.	.	.	.	.	.	.	.
TR350|c0_g1	TR350|c0_g1_i1	.	.	.	TR350|c0_g1_i1|m.76	1-1134[+]	.	.	.	sigP:0.633^31^0.935^0.719	.	.	.	.
TR351|c0_g1	TR351|c0_g1_i1	.	.	.	.	.	.	.	.	.	.	.	.	.
TR352|c0_g1	TR352|c0_g1_i1	.	.	.	.	.	.	.	.	.	.	.	.	.
TR353|c0_g1	TR353|c0_g1_i1	.	.	.	.	.	.	.	.	.	.	.	.	.
TR353|c0_g2	TR353|c0_g2_i1	.	.	.	.	.	.	.	.	.	.	.	.	.
TR354|c0_g1	TR354|c0_g1_i1	.	.	.	.	.	.	.	.	.	.	.	.	.
TR354|c0_g2	TR354|c0_g2_i1	.	.	.	.	.	.	.	.	.	.	.	.	.
TR356|c0_g1	TR356|c0_g1_i1	.	.	.	.	.	.	.	.	.	.	.	.	.
TR356|c0_g2	TR356|c0_g2_i1	.	.	.	.	.	.	.	.	.	.	.	.	.
TR357|c0_g1	TR357|c0_g1_i1	.	.	.	.	.	.	.	.	.	.	.	.	.
TR357|c1_g1	TR357|c1_g1_i1	.	.	.	.	.	.	.	.	.	.	.	.	.
TR359|c0_g1	TR359|c0_g1_i1	.	.	.	.	.	.	.	.	.	.	.	.	.
TR359|c0_g2	TR359|c0_g2_i1	.	.	.	.	.	.	.	.	.	.	.	.	.
TR360|c0_g1	TR360|c0_g1_i1	.	V5I975_ANOGL^V5I975_ANOGL^Q:73-324,H:145-225^42.35%ID^E:1e-07^SubName: Full=Uncharacterized protein {ECO:0000313|EMBL:JAB65041.1};^Eukaryota; Metazoa; Ecdysozoa; Arthropoda; Hexapoda; Insecta; Pterygota; Neoptera; Endopterygota; Coleoptera; Polyphaga; Cucujiformia; Chrysomeloidea; Cerambycidae; Lamiinae; Lamiini; Anoplophora	.	TR360|c0_g1_i1|m.79	1-399[+]	.	.	PF14529.1^Exo_endo_phos_2^Endonuclease-reverse transcriptase^4-103^E:1.3e-07	sigP:0.117^12^0.162^0.122	.	.	.	.
TR360|c0_g2	TR360|c0_g2_i1	.	.	.	.	.	.	.	.	.	.	.	.	.
TR361|c0_g1	TR361|c0_g1_i1	.	.	.	.	.	.	.	.	.	.	.	.	.
TR362|c0_g1	TR362|c0_g1_i1	.	.	.	.	.	.	.	.	.	.	.	.	.
TR363|c0_g1	TR363|c0_g1_i1	.	.	.	.	.	.	.	.	.	.	.	.	.
TR364|c0_g1	TR364|c0_g1_i1	.	.	.	.	.	.	.	.	.	.	.	.	.
TR365|c0_g1	TR365|c0_g1_i1	.	.	.	.	.	.	.	.	.	.	.	.	.
TR366|c0_g1	TR366|c0_g1_i1	.	.	.	.	.	.	.	.	.	.	.	.	.
TR367|c0_g1	TR367|c0_g1_i1	.	.	.	.	.	.	.	.	.	.	.	.	.
TR368|c0_g1	TR368|c0_g1_i1	.	.	.	.	.	.	.	.	.	.	.	.	.
TR369|c0_g1	TR369|c0_g1_i1	MI40B_XENLA^MI40B_XENLA^Q:452-760,H:1-105^64.81%ID^E:2e-42^RecName: Full=Mitochondrial intermembrane space import and assembly protein 40-B;^Eukaryota; Metazoa; Chordata; Craniata; Vertebrata; Euteleostomi; Amphibia; Batrachia; Anura; Pipoidea; Pipidae; Xenopodinae; Xenopus; Xenopus	D6WMG8_TRICA^D6WMG8_TRICA^Q:473-766,H:103-200^91.84%ID^E:7e-69^.^.`D6WMG8_TRICA^D6WMG8_TRICA^Q:180-425,H:22-103^48.78%ID^E:7e-69^.^.	.	TR369|c0_g1_i1|m.80	452-883[+]	MI40B_XENLA^MI40B_XENLA^Q:1-103,H:1-105^64.81%ID^E:3e-45^RecName: Full=Mitochondrial intermembrane space import and assembly protein 40-B;^Eukaryota; Metazoa; Chordata; Craniata; Vertebrata; Euteleostomi; Amphibia; Batrachia; Anura; Pipoidea; Pipidae; Xenopodinae; Xenopus; Xenopus	.	PF06747.8^CHCH^CHCH domain^62-98^E:4.2e-08	sigP:0.106^11^0.126^0.103	.	.	GO:0005758^cellular_component^mitochondrial intermembrane space`GO:0015035^molecular_function^protein disulfide oxidoreductase activity`GO:0051084^biological_process^'de novo' posttranslational protein folding`GO:0045041^biological_process^protein import into mitochondrial intermembrane space`GO:0022417^biological_process^protein maturation by protein folding	.
TR369|c0_g1	TR369|c0_g1_i1	MI40B_XENLA^MI40B_XENLA^Q:452-760,H:1-105^64.81%ID^E:2e-42^RecName: Full=Mitochondrial intermembrane space import and assembly protein 40-B;^Eukaryota; Metazoa; Chordata; Craniata; Vertebrata; Euteleostomi; Amphibia; Batrachia; Anura; Pipoidea; Pipidae; Xenopodinae; Xenopus; Xenopus	D6WMG8_TRICA^D6WMG8_TRICA^Q:473-766,H:103-200^91.84%ID^E:7e-69^.^.`D6WMG8_TRICA^D6WMG8_TRICA^Q:180-425,H:22-103^48.78%ID^E:7e-69^.^.	.	TR369|c0_g1_i1|m.81	120-449[+]	RPP14_PONAB^RPP14_PONAB^Q:4-106,H:19-120^41.51%ID^E:3e-19^RecName: Full=Ribonuclease P protein subunit p14;^Eukaryota; Metazoa; Chordata; Craniata; Vertebrata; Euteleostomi; Mammalia; Eutheria; Euarchontoglires; Primates; Haplorrhini; Catarrhini; Hominidae; Pongo	.	PF01900.14^RNase_P_Rpp14^Rpp14/Pop5 family^18-94^E:1.2e-09	sigP:0.153^17^0.283^0.178	.	.	GO:0005634^cellular_component^nucleus`GO:0004526^molecular_function^ribonuclease P activity`GO:0008033^biological_process^tRNA processing	GO:0004540^molecular_function^ribonuclease activity`GO:0008033^biological_process^tRNA processing
TR370|c0_g1	TR370|c0_g1_i1	.	.	.	.	.	.	.	.	.	.	.	.	.
TR371|c0_g1	TR371|c0_g1_i1	.	.	.	.	.	.	.	.	.	.	.	.	.
TR372|c0_g1	TR372|c0_g1_i1	.	.	.	.	.	.	.	.	.	.	.	.	.
TR374|c0_g1	TR374|c0_g1_i1	.	N6SUJ8_DENPD^N6SUJ8_DENPD^Q:174-320,H:538-586^63.27%ID^E:2e-16^.^.`N6SUJ8_DENPD^N6SUJ8_DENPD^Q:307-417,H:586-622^48.65%ID^E:2e-16^.^.	.	.	.	.	.	.	.	.	.	.	.
TR376|c0_g1	TR376|c0_g1_i1	.	.	.	.	.	.	.	.	.	.	.	.	.
TR377|c0_g1	TR377|c0_g1_i1	.	.	.	.	.	.	.	.	.	.	.	.	.
TR378|c0_g1	TR378|c0_g1_i1	.	.	.	.	.	.	.	.	.	.	.	.	.
TR379|c0_g1	TR379|c0_g1_i1	RTBS_DROME^RTBS_DROME^Q:378-22,H:104-223^30.08%ID^E:5e-10^RecName: Full=Probable RNA-directed DNA polymerase from transposon BS;^Eukaryota; Metazoa; Ecdysozoa; Arthropoda; Hexapoda; Insecta; Pterygota; Neoptera; Endopterygota; Diptera; Brachycera; Muscomorpha; Ephydroidea; Drosophilidae; Drosophila; Sophophora	T1IAI2_RHOPR^T1IAI2_RHOPR^Q:381-31,H:97-215^40.34%ID^E:2e-23^.^.	.	TR379|c0_g1_i1|m.83	1-396[-]	RTBS_DROME^RTBS_DROME^Q:7-125,H:104-223^30.08%ID^E:5e-10^RecName: Full=Probable RNA-directed DNA polymerase from transposon BS;^Eukaryota; Metazoa; Ecdysozoa; Arthropoda; Hexapoda; Insecta; Pterygota; Neoptera; Endopterygota; Diptera; Brachycera; Muscomorpha; Ephydroidea; Drosophilidae; Drosophila; Sophophora	.	PF03372.18^Exo_endo_phos^Endonuclease/Exonuclease/phosphatase family^7-116^E:0.00025`PF14529.1^Exo_endo_phos_2^Endonuclease-reverse transcriptase^9-119^E:2.3e-26	sigP:0.148^21^0.285^0.163	.	.	GO:0003964^molecular_function^RNA-directed DNA polymerase activity`GO:0006278^biological_process^RNA-dependent DNA replication`GO:0006313^biological_process^transposition, DNA-mediated	.
TR380|c0_g1	TR380|c0_g1_i1	.	.	.	.	.	.	.	.	.	.	.	.	.
TR381|c0_g1	TR381|c0_g1_i1	SCND3_HUMAN^SCND3_HUMAN^Q:193-2,H:855-918^46.88%ID^E:6e-14^RecName: Full=SCAN domain-containing protein 3;^Eukaryota; Metazoa; Chordata; Craniata; Vertebrata; Euteleostomi; Mammalia; Eutheria; Euarchontoglires; Primates; Haplorrhini; Catarrhini; Hominidae; Homo	J9KYH0_ACYPI^J9KYH0_ACYPI^Q:220-2,H:134-206^61.64%ID^E:2e-23^.^.	.	.	.	.	.	.	.	.	NOG45135^	GO:0005634^cellular_component^nucleus`GO:0003676^molecular_function^nucleic acid binding`GO:0003700^molecular_function^sequence-specific DNA binding transcription factor activity`GO:0015074^biological_process^DNA integration	.
TR382|c0_g1	TR382|c0_g1_i1	.	.	.	.	.	.	.	.	.	.	.	.	.
TR383|c0_g1	TR383|c0_g1_i1	.	.	.	.	.	.	.	.	.	.	.	.	.
TR384|c0_g1	TR384|c0_g1_i1	.	.	.	.	.	.	.	.	.	.	.	.	.
TR385|c0_g1	TR385|c0_g1_i1	.	.	.	.	.	.	.	.	.	.	.	.	.
TR386|c0_g1	TR386|c0_g1_i1	.	.	.	.	.	.	.	.	.	.	.	.	.
TR387|c0_g1	TR387|c0_g1_i1	.	.	.	TR387|c0_g1_i1|m.85	3-332[+]	.	.	.	sigP:0.113^12^0.145^0.104	.	.	.	.
TR387|c0_g1	TR387|c0_g1_i1	.	.	.	TR387|c0_g1_i1|m.84	2-349[+]	.	.	.	sigP:0.109^18^0.118^0.101	.	.	.	.
TR388|c0_g1	TR388|c0_g1_i1	.	.	.	.	.	.	.	.	.	.	.	.	.
TR389|c0_g1	TR389|c0_g1_i1	.	J9KZB8_ACYPI^J9KZB8_ACYPI^Q:168-299,H:68-111^45.45%ID^E:4e-10^.^.`J9KZB8_ACYPI^J9KZB8_ACYPI^Q:1-162,H:12-66^40%ID^E:4e-10^.^.	.	.	.	.	.	.	.	.	.	.	.
TR390|c0_g1	TR390|c0_g1_i1	ITSN1_HUMAN^ITSN1_HUMAN^Q:249-16,H:1323-1400^38.46%ID^E:6e-09^RecName: Full=Intersectin-1;^Eukaryota; Metazoa; Chordata; Craniata; Vertebrata; Euteleostomi; Mammalia; Eutheria; Euarchontoglires; Primates; Haplorrhini; Catarrhini; Hominidae; Homo	U4UC61_DENPD^U4UC61_DENPD^Q:249-28,H:1240-1313^45.95%ID^E:8e-16^.^.	.	.	.	.	.	.	.	.	COG5422^Rho guanine nucleotide exchange factor (GEF)	GO:0030054^cellular_component^cell junction`GO:0005905^cellular_component^coated pit`GO:0005829^cellular_component^cytosol`GO:0030139^cellular_component^endocytic vesicle`GO:0030027^cellular_component^lamellipodium`GO:0043005^cellular_component^neuron projection`GO:0005886^cellular_component^plasma membrane`GO:0045202^cellular_component^synapse`GO:0005509^molecular_function^calcium ion binding`GO…	.
TR391|c0_g1	TR391|c0_g1_i1	.	.	.	.	.	.	.	.	.	.	.	.	.
TR392|c0_g1	TR392|c0_g1_i1	.	.	.	.	.	.	.	.	.	.	.	.	.
TR393|c0_g1	TR393|c0_g1_i1	.	.	.	.	.	.	.	.	.	.	.	.	.
TR395|c0_g1	TR395|c0_g1_i1	.	.	.	.	.	.	.	.	.	.	.	.	.
TR396|c0_g1	TR396|c0_g1_i1	.	.	.	.	.	.	.	.	.	.	.	.	.
TR397|c0_g1	TR397|c0_g1_i1	.	.	.	.	.	.	.	.	.	.	.	.	.
TR398|c0_g1	TR398|c0_g1_i1	.	.	.	.	.	.	.	.	.	.	.	.	.
TR399|c0_g1	TR399|c0_g1_i1	.	.	.	.	.	.	.	.	.	.	.	.	.
TR401|c0_g1	TR401|c0_g1_i1	.	.	.	.	.	.	.	.	.	.	.	.	.
TR402|c0_g1	TR402|c0_g1_i1	.	.	.	.	.	.	.	.	.	.	.	.	.
TR403|c0_g1	TR403|c0_g1_i1	.	.	.	.	.	.	.	.	.	.	.	.	.
TR404|c0_g1	TR404|c0_g1_i1	.	.	.	.	.	.	.	.	.	.	.	.	.
TR405|c0_g1	TR405|c0_g1_i1	.	.	.	.	.	.	.	.	.	.	.	.	.
TR406|c0_g1	TR406|c0_g1_i1	.	.	.	.	.	.	.	.	.	.	.	.	.
TR407|c0_g1	TR407|c0_g1_i1	.	.	.	.	.	.	.	.	.	.	.	.	.
TR408|c0_g1	TR408|c0_g1_i1	.	.	.	.	.	.	.	.	.	.	.	.	.
TR409|c0_g1	TR409|c0_g1_i1	.	.	.	.	.	.	.	.	.	.	.	.	.
TR410|c0_g1	TR410|c0_g1_i1	.	.	.	.	.	.	.	.	.	.	.	.	.
TR412|c0_g1	TR412|c0_g1_i1	.	.	.	.	.	.	.	.	.	.	.	.	.
TR413|c0_g1	TR413|c0_g1_i1	.	.	.	.	.	.	.	.	.	.	.	.	.
TR414|c0_g1	TR414|c0_g1_i1	.	.	.	.	.	.	.	.	.	.	.	.	.
TR414|c0_g2	TR414|c0_g2_i1	.	.	.	.	.	.	.	.	.	.	.	.	.
TR415|c0_g1	TR415|c0_g1_i1	.	.	.	.	.	.	.	.	.	.	.	.	.
TR417|c0_g1	TR417|c0_g1_i1	.	.	.	.	.	.	.	.	.	.	.	.	.
TR418|c0_g1	TR418|c0_g1_i1	.	.	.	.	.	.	.	.	.	.	.	.	.
TR418|c0_g2	TR418|c0_g2_i1	.	.	.	.	.	.	.	.	.	.	.	.	.
TR419|c0_g1	TR419|c0_g1_i1	.	V5FZZ1_ANOGL^V5FZZ1_ANOGL^Q:57-368,H:30-132^56.73%ID^E:8e-31^SubName: Full=Uncharacterized protein {ECO:0000313|EMBL:JAB63265.1};^Eukaryota; Metazoa; Ecdysozoa; Arthropoda; Hexapoda; Insecta; Pterygota; Neoptera; Endopterygota; Coleoptera; Polyphaga; Cucujiformia; Chrysomeloidea; Cerambycidae; Lamiinae; Lamiini; Anoplophora	.	.	.	.	.	.	.	.	.	.	.
TR420|c0_g1	TR420|c0_g1_i1	.	.	.	.	.	.	.	.	.	.	.	.	.
TR421|c0_g1	TR421|c0_g1_i1	.	.	.	.	.	.	.	.	.	.	.	.	.
TR422|c0_g1	TR422|c0_g1_i1	.	.	.	.	.	.	.	.	.	.	.	.	.
TR423|c0_g1	TR423|c0_g1_i1	.	.	.	.	.	.	.	.	.	.	.	.	.
TR424|c0_g1	TR424|c0_g1_i1	.	.	.	.	.	.	.	.	.	.	.	.	.
TR425|c0_g1	TR425|c0_g1_i1	.	.	.	.	.	.	.	.	.	.	.	.	.
TR427|c0_g1	TR427|c0_g1_i1	.	.	.	.	.	.	.	.	.	.	.	.	.
TR428|c0_g1	TR428|c0_g1_i1	.	.	.	.	.	.	.	.	.	.	.	.	.
TR429|c0_g1	TR429|c0_g1_i1	.	.	.	.	.	.	.	.	.	.	.	.	.
TR430|c0_g1	TR430|c0_g1_i1	.	V5GK76_ANOGL^V5GK76_ANOGL^Q:296-3,H:85-182^52.04%ID^E:3e-28^SubName: Full=Uncharacterized protein {ECO:0000313|EMBL:JAB64454.1};^Eukaryota; Metazoa; Ecdysozoa; Arthropoda; Hexapoda; Insecta; Pterygota; Neoptera; Endopterygota; Coleoptera; Polyphaga; Cucujiformia; Chrysomeloidea; Cerambycidae; Lamiinae; Lamiini; Anoplophora	.	TR430|c0_g1_i1|m.90	3-299[-]	.	.	.	sigP:0.175^55^0.257^0.140	.	.	.	.
TR431|c0_g1	TR431|c0_g1_i1	RTBS_DROME^RTBS_DROME^Q:382-2,H:557-690^34.07%ID^E:2e-11^RecName: Full=Probable RNA-directed DNA polymerase from transposon BS;^Eukaryota; Metazoa; Ecdysozoa; Arthropoda; Hexapoda; Insecta; Pterygota; Neoptera; Endopterygota; Diptera; Brachycera; Muscomorpha; Ephydroidea; Drosophilidae; Drosophila; Sophophora	V5GTL2_ANOGL^V5GTL2_ANOGL^Q:388-8,H:17-143^58.27%ID^E:2e-47^SubName: Full=Putative RNA-directed DNA polymerase from transposon BS {ECO:0000313|EMBL:JAB64962.1};^Eukaryota; Metazoa; Ecdysozoa; Arthropoda; Hexapoda; Insecta; Pterygota; Neoptera; Endopterygota; Coleoptera; Polyphaga; Cucujiformia; Chrysomeloidea; Cerambycidae; Lamiinae; Lamiini; Anoplophora	.	TR431|c0_g1_i1|m.91	2-388[-]	RTBS_DROME^RTBS_DROME^Q:3-129,H:557-690^34.07%ID^E:2e-11^RecName: Full=Probable RNA-directed DNA polymerase from transposon BS;^Eukaryota; Metazoa; Ecdysozoa; Arthropoda; Hexapoda; Insecta; Pterygota; Neoptera; Endopterygota; Diptera; Brachycera; Muscomorpha; Ephydroidea; Drosophilidae; Drosophila; Sophophora	.	PF00078.22^RVT_1^Reverse transcriptase (RNA-dependent DNA polymerase)^20-125^E:2.2e-20	sigP:0.194^12^0.406^0.266	.	.	GO:0003964^molecular_function^RNA-directed DNA polymerase activity`GO:0006278^biological_process^RNA-dependent DNA replication`GO:0006313^biological_process^transposition, DNA-mediated	.
TR432|c0_g1	TR432|c0_g1_i1	.	.	.	.	.	.	.	.	.	.	.	.	.
TR433|c0_g1	TR433|c0_g1_i1	EAF_DROVI^EAF_DROVI^Q:320-1042,H:6-230^45.42%ID^E:2e-45^RecName: Full=Ell-associated factor Eaf {ECO:0000250|UniProtKB:Q7JRJ1};^Eukaryota; Metazoa; Ecdysozoa; Arthropoda; Hexapoda; Insecta; Pterygota; Neoptera; Endopterygota; Diptera; Brachycera; Muscomorpha; Ephydroidea; Drosophilidae; Drosophila	D2A431_TRICA^D2A431_TRICA^Q:332-1393,H:1-289^55.21%ID^E:2e-85^.^.	.	TR433|c0_g1_i1|m.92	332-1396[+]	EAF_DROYA^EAF_DROYA^Q:1-237,H:10-244^44.23%ID^E:1e-49^RecName: Full=Ell-associated factor Eaf {ECO:0000250|UniProtKB:Q7JRJ1};^Eukaryota; Metazoa; Ecdysozoa; Arthropoda; Hexapoda; Insecta; Pterygota; Neoptera; Endopterygota; Diptera; Brachycera; Muscomorpha; Ephydroidea; Drosophilidae; Drosophila; Sophophora	.	PF09816.4^EAF^RNA polymerase II transcription elongation factor^13-112^E:1.1e-22	sigP:0.102^48^0.103^0.097	.	.	GO:0032783^cellular_component^ELL-EAF complex`GO:0005654^cellular_component^nucleoplasm`GO:0007275^biological_process^multicellular organismal development`GO:0045893^biological_process^positive regulation of transcription, DNA-templated`GO:0006351^biological_process^transcription, DNA-templated	.
TR434|c0_g1	TR434|c0_g1_i1	.	.	.	.	.	.	.	.	.	.	.	.	.
TR435|c0_g1	TR435|c0_g1_i1	.	.	.	.	.	.	.	.	.	.	.	.	.
TR436|c0_g1	TR436|c0_g1_i1	.	.	.	.	.	.	.	.	.	.	.	.	.
TR438|c0_g1	TR438|c0_g1_i1	.	.	.	.	.	.	.	.	.	.	.	.	.
TR440|c0_g1	TR440|c0_g1_i1	.	I1GJZ9_AMPQE^I1GJZ9_AMPQE^Q:189-1,H:45-106^44.44%ID^E:3e-08^SubName: Full=Uncharacterized protein {ECO:0000313|EnsemblMetazoa:PAC:15728750};^Eukaryota; Metazoa; Porifera; Demospongiae; Haplosclerida; Niphatidae; Amphimedon`I1GJZ9_AMPQE^I1GJZ9_AMPQE^Q:307-179,H:3-49^37.5%ID^E:3e-08^SubName: Full=Uncharacterized protein {ECO:0000313|EnsemblMetazoa:PAC:15728750};^Eukaryota; Metazoa; Porifera; Demosp…	.	.	.	.	.	.	.	.	.	.	.
TR442|c0_g1	TR442|c0_g1_i1	.	.	.	.	.	.	.	.	.	.	.	.	.
TR443|c0_g1	TR443|c0_g1_i1	.	.	.	.	.	.	.	.	.	.	.	.	.
TR445|c0_g1	TR445|c0_g1_i1	PGBD4_HUMAN^PGBD4_HUMAN^Q:478-2,H:199-360^24.85%ID^E:3e-10^RecName: Full=PiggyBac transposable element-derived protein 4;^Eukaryota; Metazoa; Chordata; Craniata; Vertebrata; Euteleostomi; Mammalia; Eutheria; Euarchontoglires; Primates; Haplorrhini; Catarrhini; Hominidae; Homo	D2XZW7_PECGO^D2XZW7_PECGO^Q:478-2,H:255-413^62.89%ID^E:1e-64^.^.	.	TR445|c0_g1_i1|m.97	2-487[-]	PGBD4_HUMAN^PGBD4_HUMAN^Q:4-162,H:199-360^24.85%ID^E:2e-10^RecName: Full=PiggyBac transposable element-derived protein 4;^Eukaryota; Metazoa; Chordata; Craniata; Vertebrata; Euteleostomi; Mammalia; Eutheria; Euarchontoglires; Primates; Haplorrhini; Catarrhini; Hominidae; Homo	.	PF13843.1^DDE_Tnp_1_7^Transposase IS4^4-161^E:2.3e-45	sigP:0.108^17^0.12^0.100	.	NOG81272^	.	.
TR446|c0_g1	TR446|c0_g1_i1	.	.	.	.	.	.	.	.	.	.	.	.	.
TR447|c0_g1	TR447|c0_g1_i1	.	.	.	.	.	.	.	.	.	.	.	.	.
TR448|c0_g1	TR448|c0_g1_i1	.	.	.	.	.	.	.	.	.	.	.	.	.
TR449|c0_g1	TR449|c0_g1_i1	.	.	.	.	.	.	.	.	.	.	.	.	.
TR450|c0_g1	TR450|c0_g1_i1	.	.	.	.	.	.	.	.	.	.	.	.	.
TR451|c0_g1	TR451|c0_g1_i1	.	.	.	.	.	.	.	.	.	.	.	.	.
TR452|c0_g1	TR452|c0_g1_i1	.	.	.	.	.	.	.	.	.	.	.	.	.
TR453|c0_g1	TR453|c0_g1_i1	.	.	.	.	.	.	.	.	.	.	.	.	.
TR454|c0_g1	TR454|c0_g1_i1	.	.	.	.	.	.	.	.	.	.	.	.	.
TR455|c0_g1	TR455|c0_g1_i1	.	.	.	.	.	.	.	.	.	.	.	.	.
TR456|c0_g1	TR456|c0_g1_i1	.	.	.	.	.	.	.	.	.	.	.	.	.
TR457|c0_g1	TR457|c0_g1_i1	.	.	.	.	.	.	.	.	.	.	.	.	.
TR458|c0_g1	TR458|c0_g1_i1	.	.	.	.	.	.	.	.	.	.	.	.	.
TR459|c0_g1	TR459|c0_g1_i1	.	.	.	.	.	.	.	.	.	.	.	.	.
TR460|c0_g1	TR460|c0_g1_i1	.	.	.	.	.	.	.	.	.	.	.	.	.
TR461|c0_g1	TR461|c0_g1_i1	.	.	.	.	.	.	.	.	.	.	.	.	.
TR462|c0_g1	TR462|c0_g1_i1	.	.	.	.	.	.	.	.	.	.	.	.	.
TR463|c0_g1	TR463|c0_g1_i1	.	.	.	.	.	.	.	.	.	.	.	.	.
TR464|c0_g1	TR464|c0_g1_i1	.	.	.	.	.	.	.	.	.	.	.	.	.
TR465|c0_g1	TR465|c0_g1_i1	.	.	.	.	.	.	.	.	.	.	.	.	.
TR466|c0_g1	TR466|c0_g1_i1	.	.	.	.	.	.	.	.	.	.	.	.	.
TR467|c0_g1	TR467|c0_g1_i1	.	.	.	.	.	.	.	.	.	.	.	.	.
TR469|c0_g1	TR469|c0_g1_i1	.	.	.	.	.	.	.	.	.	.	.	.	.
TR470|c0_g1	TR470|c0_g1_i1	.	.	.	.	.	.	.	.	.	.	.	.	.
TR471|c0_g1	TR471|c0_g1_i1	.	.	.	.	.	.	.	.	.	.	.	.	.
TR472|c0_g1	TR472|c0_g1_i1	.	.	.	.	.	.	.	.	.	.	.	.	.
TR473|c0_g1	TR473|c0_g1_i1	.	.	.	.	.	.	.	.	.	.	.	.	.
TR474|c0_g1	TR474|c0_g1_i1	.	.	.	.	.	.	.	.	.	.	.	.	.
TR475|c0_g1	TR475|c0_g1_i1	.	.	.	.	.	.	.	.	.	.	.	.	.
TR476|c0_g1	TR476|c0_g1_i1	.	.	.	.	.	.	.	.	.	.	.	.	.
TR477|c0_g1	TR477|c0_g1_i1	.	.	.	.	.	.	.	.	.	.	.	.	.
TR478|c0_g1	TR478|c0_g1_i1	.	.	.	.	.	.	.	.	.	.	.	.	.
TR479|c0_g1	TR479|c0_g1_i1	.	.	.	.	.	.	.	.	.	.	.	.	.
TR481|c0_g1	TR481|c0_g1_i1	.	J9M6B3_ACYPI^J9M6B3_ACYPI^Q:5-214,H:12-87^38.16%ID^E:1e-07^.^.	.	.	.	.	.	.	.	.	.	.	.
TR482|c0_g1	TR482|c0_g1_i1	.	.	.	.	.	.	.	.	.	.	.	.	.
TR483|c0_g1	TR483|c0_g1_i1	.	.	.	.	.	.	.	.	.	.	.	.	.
TR485|c0_g1	TR485|c0_g1_i1	.	.	.	.	.	.	.	.	.	.	.	.	.
TR486|c0_g1	TR486|c0_g1_i1	.	.	.	.	.	.	.	.	.	.	.	.	.
TR487|c0_g1	TR487|c0_g1_i1	.	.	.	.	.	.	.	.	.	.	.	.	.
TR488|c0_g1	TR488|c0_g1_i1	.	.	.	.	.	.	.	.	.	.	.	.	.
TR489|c0_g1	TR489|c0_g1_i1	.	.	.	.	.	.	.	.	.	.	.	.	.
TR490|c0_g1	TR490|c0_g1_i1	.	.	.	.	.	.	.	.	.	.	.	.	.
TR491|c0_g1	TR491|c0_g1_i1	.	.	.	.	.	.	.	.	.	.	.	.	.
TR492|c0_g1	TR492|c0_g1_i1	.	.	.	.	.	.	.	.	.	.	.	.	.
TR493|c0_g1	TR493|c0_g1_i1	.	.	.	.	.	.	.	.	.	.	.	.	.
TR494|c0_g1	TR494|c0_g1_i1	.	.	.	.	.	.	.	.	.	.	.	.	.
TR495|c0_g1	TR495|c0_g1_i1	.	.	.	.	.	.	.	.	.	.	.	.	.
TR496|c0_g1	TR496|c0_g1_i1	.	.	.	.	.	.	.	.	.	.	.	.	.
TR497|c0_g1	TR497|c0_g1_i1	.	.	.	.	.	.	.	.	.	.	.	.	.
TR498|c0_g1	TR498|c0_g1_i1	.	.	.	.	.	.	.	.	.	.	.	.	.
TR499|c0_g1	TR499|c0_g1_i1	.	.	.	.	.	.	.	.	.	.	.	.	.
TR500|c0_g1	TR500|c0_g1_i1	.	.	.	.	.	.	.	.	.	.	.	.	.
TR502|c0_g1	TR502|c0_g1_i1	.	.	.	.	.	.	.	.	.	.	.	.	.
TR504|c0_g1	TR504|c0_g1_i1	.	.	.	.	.	.	.	.	.	.	.	.	.
TR506|c0_g1	TR506|c0_g1_i1	.	.	.	.	.	.	.	.	.	.	.	.	.
TR507|c0_g1	TR507|c0_g1_i1	.	.	.	.	.	.	.	.	.	.	.	.	.
TR508|c0_g1	TR508|c0_g1_i1	.	.	.	.	.	.	.	.	.	.	.	.	.
TR509|c0_g1	TR509|c0_g1_i1	.	.	.	.	.	.	.	.	.	.	.	.	.
TR510|c0_g1	TR510|c0_g1_i1	.	X1X6F1_ACYPI^X1X6F1_ACYPI^Q:232-8,H:203-277^50.67%ID^E:4e-10^.^.	.	.	.	.	.	.	.	.	.	.	.
TR511|c0_g1	TR511|c0_g1_i1	.	.	.	.	.	.	.	.	.	.	.	.	.
TR512|c0_g1	TR512|c0_g1_i1	.	.	.	.	.	.	.	.	.	.	.	.	.
TR513|c0_g1	TR513|c0_g1_i1	.	.	.	.	.	.	.	.	.	.	.	.	.
TR514|c0_g1	TR514|c0_g1_i1	.	.	.	.	.	.	.	.	.	.	.	.	.
TR515|c0_g1	TR515|c0_g1_i1	.	J9KJP0_ACYPI^J9KJP0_ACYPI^Q:1-234,H:497-572^58.97%ID^E:9e-19^.^.	.	.	.	.	.	.	.	.	.	.	.
TR516|c0_g1	TR516|c0_g1_i1	.	.	.	.	.	.	.	.	.	.	.	.	.
TR517|c0_g1	TR517|c0_g1_i1	.	.	.	.	.	.	.	.	.	.	.	.	.
TR518|c0_g1	TR518|c0_g1_i1	.	.	.	.	.	.	.	.	.	.	.	.	.
TR519|c0_g1	TR519|c0_g1_i1	.	.	.	.	.	.	.	.	.	.	.	.	.
TR520|c0_g1	TR520|c0_g1_i1	.	.	.	.	.	.	.	.	.	.	.	.	.
TR521|c0_g1	TR521|c0_g1_i1	.	.	.	.	.	.	.	.	.	.	.	.	.
TR523|c0_g1	TR523|c0_g1_i1	.	.	.	.	.	.	.	.	.	.	.	.	.
TR524|c0_g1	TR524|c0_g1_i1	.	D6X3C9_TRICA^D6X3C9_TRICA^Q:243-136,H:60-95^86.11%ID^E:1e-11^.^.	.	.	.	.	.	.	.	.	.	.	.
TR525|c0_g1	TR525|c0_g1_i1	.	.	.	.	.	.	.	.	.	.	.	.	.
TR526|c0_g1	TR526|c0_g1_i1	.	D7ELI7_TRICA^D7ELI7_TRICA^Q:3-242,H:690-770^46.91%ID^E:6e-12^.^.	.	.	.	.	.	.	.	.	.	.	.
TR527|c0_g1	TR527|c0_g1_i1	.	.	.	.	.	.	.	.	.	.	.	.	.
TR528|c0_g1	TR528|c0_g1_i1	.	.	.	.	.	.	.	.	.	.	.	.	.
TR529|c0_g1	TR529|c0_g1_i1	.	V5GYU6_ANOGL^V5GYU6_ANOGL^Q:249-1,H:215-297^45.78%ID^E:1e-18^SubName: Full=Uncharacterized protein {ECO:0000313|EMBL:JAB65623.1};^Eukaryota; Metazoa; Ecdysozoa; Arthropoda; Hexapoda; Insecta; Pterygota; Neoptera; Endopterygota; Coleoptera; Polyphaga; Cucujiformia; Chrysomeloidea; Cerambycidae; Lamiinae; Lamiini; Anoplophora	.	.	.	.	.	.	.	.	.	.	.
TR530|c0_g1	TR530|c0_g1_i1	.	.	.	.	.	.	.	.	.	.	.	.	.
TR531|c0_g1	TR531|c0_g1_i1	.	.	.	.	.	.	.	.	.	.	.	.	.
TR532|c0_g1	TR532|c0_g1_i1	.	.	.	.	.	.	.	.	.	.	.	.	.
TR534|c0_g1	TR534|c0_g1_i1	.	.	.	.	.	.	.	.	.	.	.	.	.
TR535|c0_g1	TR535|c0_g1_i1	.	.	.	.	.	.	.	.	.	.	.	.	.
TR537|c0_g1	TR537|c0_g1_i1	.	.	.	.	.	.	.	.	.	.	.	.	.
TR538|c0_g1	TR538|c0_g1_i1	.	.	.	.	.	.	.	.	.	.	.	.	.
TR539|c0_g1	TR539|c0_g1_i1	.	.	.	.	.	.	.	.	.	.	.	.	.
TR540|c0_g1	TR540|c0_g1_i1	.	.	.	.	.	.	.	.	.	.	.	.	.
TR541|c0_g1	TR541|c0_g1_i1	.	.	.	.	.	.	.	.	.	.	.	.	.
TR542|c0_g1	TR542|c0_g1_i1	.	.	.	.	.	.	.	.	.	.	.	.	.
TR544|c0_g1	TR544|c0_g1_i1	.	.	.	.	.	.	.	.	.	.	.	.	.
TR545|c0_g1	TR545|c0_g1_i1	.	.	.	.	.	.	.	.	.	.	.	.	.
TR546|c0_g1	TR546|c0_g1_i1	.	.	.	.	.	.	.	.	.	.	.	.	.
TR547|c0_g1	TR547|c0_g1_i1	.	.	.	.	.	.	.	.	.	.	.	.	.
TR548|c0_g1	TR548|c0_g1_i1	.	.	.	.	.	.	.	.	.	.	.	.	.
TR550|c0_g1	TR550|c0_g1_i1	.	.	.	.	.	.	.	.	.	.	.	.	.
TR551|c0_g1	TR551|c0_g1_i1	.	.	.	.	.	.	.	.	.	.	.	.	.
TR552|c0_g1	TR552|c0_g1_i1	.	.	.	.	.	.	.	.	.	.	.	.	.
TR553|c0_g1	TR553|c0_g1_i1	.	.	.	.	.	.	.	.	.	.	.	.	.
TR557|c0_g1	TR557|c0_g1_i1	.	.	.	.	.	.	.	.	.	.	.	.	.
TR558|c0_g1	TR558|c0_g1_i1	.	.	.	.	.	.	.	.	.	.	.	.	.
TR559|c0_g1	TR559|c0_g1_i1	.	.	.	.	.	.	.	.	.	.	.	.	.
TR560|c0_g1	TR560|c0_g1_i1	.	.	.	.	.	.	.	.	.	.	.	.	.
TR561|c0_g1	TR561|c0_g1_i1	.	.	.	.	.	.	.	.	.	.	.	.	.
TR562|c0_g1	TR562|c0_g1_i1	.	.	.	.	.	.	.	.	.	.	.	.	.
TR563|c0_g1	TR563|c0_g1_i1	.	.	.	.	.	.	.	.	.	.	.	.	.
TR564|c0_g1	TR564|c0_g1_i1	.	.	.	.	.	.	.	.	.	.	.	.	.
TR565|c0_g1	TR565|c0_g1_i1	.	.	.	.	.	.	.	.	.	.	.	.	.
TR566|c0_g1	TR566|c0_g1_i1	.	D6WPV8_TRICA^D6WPV8_TRICA^Q:134-256,H:24-59^75.61%ID^E:2e-09^.^.	.	.	.	.	.	.	.	.	.	.	.
TR568|c0_g1	TR568|c0_g1_i1	.	.	.	.	.	.	.	.	.	.	.	.	.
TR569|c0_g1	TR569|c0_g1_i1	.	.	.	.	.	.	.	.	.	.	.	.	.
TR570|c0_g1	TR570|c0_g1_i1	.	.	.	TR570|c0_g1_i1|m.100	2-310[+]	.	.	.	sigP:0.415^30^0.824^0.501	ExpAA=21.98^PredHel=1^Topology=i38-60o	.	.	.
TR571|c0_g1	TR571|c0_g1_i1	.	.	.	.	.	.	.	.	.	.	.	.	.
TR572|c0_g1	TR572|c0_g1_i1	.	.	.	.	.	.	.	.	.	.	.	.	.
TR573|c0_g1	TR573|c0_g1_i1	.	.	.	.	.	.	.	.	.	.	.	.	.
TR574|c0_g1	TR574|c0_g1_i1	.	.	.	.	.	.	.	.	.	.	.	.	.
TR575|c0_g1	TR575|c0_g1_i1	.	.	.	.	.	.	.	.	.	.	.	.	.
TR577|c0_g1	TR577|c0_g1_i1	.	.	.	.	.	.	.	.	.	.	.	.	.
TR578|c0_g1	TR578|c0_g1_i1	.	.	.	.	.	.	.	.	.	.	.	.	.
TR579|c0_g1	TR579|c0_g1_i1	.	.	.	.	.	.	.	.	.	.	.	.	.
TR580|c0_g1	TR580|c0_g1_i1	ZN142_HUMAN^ZN142_HUMAN^Q:4-273,H:1288-1377^27.84%ID^E:8e-06^RecName: Full=Zinc finger protein 142;^Eukaryota; Metazoa; Chordata; Craniata; Vertebrata; Euteleostomi; Mammalia; Eutheria; Euarchontoglires; Primates; Haplorrhini; Catarrhini; Hominidae; Homo	W4Y6C3_STRPU^W4Y6C3_STRPU^Q:4-279,H:598-680^34.78%ID^E:1e-07^.^.`W4Y6C3_STRPU^W4Y6C3_STRPU^Q:4-279,H:1455-1539^31.52%ID^E:9e-06^.^.	.	TR580|c0_g1_i1|m.101	1-297[+]	ZN142_HUMAN^ZN142_HUMAN^Q:2-91,H:1288-1377^27.84%ID^E:8e-06^RecName: Full=Zinc finger protein 142;^Eukaryota; Metazoa; Chordata; Craniata; Vertebrata; Euteleostomi; Mammalia; Eutheria; Euarchontoglires; Primates; Haplorrhini; Catarrhini; Hominidae; Homo	.	PF13894.1^zf-C2H2_4^C2H2-type zinc finger^1-23^E:0.00088`PF00096.21^zf-C2H2^Zinc finger, C2H2 type^1-23^E:0.0056`PF13912.1^zf-C2H2_6^C2H2-type zinc finger^2-23^E:0.061`PF13912.1^zf-C2H2_6^C2H2-type zinc finger^34-41^E:75`PF13909.1^zf-H2C2_5^C2H2-type zinc-finger domain^35-58^E:0.0046`PF13894.1^zf-C2H2_4^C2H2-type zinc finger^69-91^E:0.0059`PF13912.1^zf-C2H2_6^C2H2-type zinc finger^69-78^E:0.73	sigP:0.105^11^0.117^0.101	.	COG5048^Zinc finger protein	GO:0005634^cellular_component^nucleus`GO:0003677^molecular_function^DNA binding`GO:0046872^molecular_function^metal ion binding`GO:0006355^biological_process^regulation of transcription, DNA-templated`GO:0006351^biological_process^transcription, DNA-templated	GO:0046872^molecular_function^metal ion binding
TR581|c0_g1	TR581|c0_g1_i1	.	.	.	.	.	.	.	.	.	.	.	.	.
TR582|c0_g1	TR582|c0_g1_i1	.	.	.	.	.	.	.	.	.	.	.	.	.
TR583|c0_g1	TR583|c0_g1_i1	.	.	.	.	.	.	.	.	.	.	.	.	.
TR584|c0_g1	TR584|c0_g1_i1	.	.	.	.	.	.	.	.	.	.	.	.	.
TR585|c0_g1	TR585|c0_g1_i1	.	.	.	.	.	.	.	.	.	.	.	.	.
TR586|c0_g1	TR586|c0_g1_i1	.	.	.	.	.	.	.	.	.	.	.	.	.
TR588|c0_g1	TR588|c0_g1_i1	.	E2CAE9_HARSA^E2CAE9_HARSA^Q:58-237,H:1-60^58.33%ID^E:7e-15^.^.	.	.	.	.	.	.	.	.	.	.	.
TR589|c0_g1	TR589|c0_g1_i1	CBX5_HUMAN^CBX5_HUMAN^Q:206-535,H:57-181^35.16%ID^E:3e-15^RecName: Full=Chromobox protein homolog 5;^Eukaryota; Metazoa; Chordata; Craniata; Vertebrata; Euteleostomi; Mammalia; Eutheria; Euarchontoglires; Primates; Haplorrhini; Catarrhini; Hominidae; Homo	U5ET64_9DIPT^U5ET64_9DIPT^Q:239-538,H:63-157^43%ID^E:3e-17^.^.	.	TR589|c0_g1_i1|m.102	119-553[+]	CBX5_HUMAN^CBX5_HUMAN^Q:30-139,H:57-181^35.16%ID^E:9e-16^RecName: Full=Chromobox protein homolog 5;^Eukaryota; Metazoa; Chordata; Craniata; Vertebrata; Euteleostomi; Mammalia; Eutheria; Euarchontoglires; Primates; Haplorrhini; Catarrhini; Hominidae; Homo	.	PF01393.14^Chromo_shadow^Chromo shadow domain^78-133^E:6e-18	sigP:0.105^65^0.114^0.102	.	.	GO:0010369^cellular_component^chromocenter`GO:0000118^cellular_component^histone deacetylase complex`GO:0035097^cellular_component^histone methyltransferase complex`GO:0000776^cellular_component^kinetochore`GO:0005635^cellular_component^nuclear envelope`GO:0005720^cellular_component^nuclear heterochromatin`GO:0031618^cellular_component^nuclear pericentric heterochromatin`GO:0005730^cellular_compo…	GO:0005634^cellular_component^nucleus
TR590|c0_g1	TR590|c0_g1_i1	.	.	.	.	.	.	.	.	.	.	.	.	.
TR591|c0_g1	TR591|c0_g1_i1	.	.	.	.	.	.	.	.	.	.	.	.	.
TR592|c0_g1	TR592|c0_g1_i1	.	X1WYA3_ACYPI^X1WYA3_ACYPI^Q:319-47,H:365-453^42.86%ID^E:6e-11^.^.	.	TR592|c0_g1_i1|m.105	67-369[-]	.	.	.	sigP:0.208^23^0.362^0.241	ExpAA=31.63^PredHel=2^Topology=i7-29o54-76i	.	.	.
TR592|c0_g1	TR592|c0_g1_i1	.	X1WYA3_ACYPI^X1WYA3_ACYPI^Q:319-47,H:365-453^42.86%ID^E:6e-11^.^.	.	TR592|c0_g1_i1|m.104	2-367[-]	.	.	PF00075.19^RNase_H^RNase H^31-107^E:2.2e-07`PF13456.1^RVT_3^Reverse transcriptase-like^69-121^E:1.3e-07	sigP:0.119^38^0.286^0.117	.	.	.	GO:0003676^molecular_function^nucleic acid binding`GO:0004523^molecular_function^RNA-DNA hybrid ribonuclease activity
TR593|c0_g1	TR593|c0_g1_i1	.	V5H3R1_ANOGL^V5H3R1_ANOGL^Q:219-7,H:144-213^43.66%ID^E:2e-10^SubName: Full=Uncharacterized protein {ECO:0000313|EMBL:JAB67433.1};^Eukaryota; Metazoa; Ecdysozoa; Arthropoda; Hexapoda; Insecta; Pterygota; Neoptera; Endopterygota; Coleoptera; Polyphaga; Cucujiformia; Chrysomeloidea; Cerambycidae; Lamiinae; Lamiini; Anoplophora	.	.	.	.	.	.	.	.	.	.	.
TR595|c0_g1	TR595|c0_g1_i1	.	.	.	.	.	.	.	.	.	.	.	.	.
TR596|c0_g1	TR596|c0_g1_i1	.	.	.	.	.	.	.	.	.	.	.	.	.
TR597|c0_g1	TR597|c0_g1_i1	.	.	.	.	.	.	.	.	.	.	.	.	.
TR598|c0_g1	TR598|c0_g1_i1	.	.	.	.	.	.	.	.	.	.	.	.	.
TR599|c0_g1	TR599|c0_g1_i1	.	.	.	.	.	.	.	.	.	.	.	.	.
TR601|c0_g1	TR601|c0_g1_i1	.	.	.	.	.	.	.	.	.	.	.	.	.
TR602|c0_g1	TR602|c0_g1_i1	.	.	.	.	.	.	.	.	.	.	.	.	.
TR603|c0_g1	TR603|c0_g1_i1	.	.	.	.	.	.	.	.	.	.	.	.	.
TR604|c0_g1	TR604|c0_g1_i1	.	.	.	.	.	.	.	.	.	.	.	.	.
TR605|c0_g1	TR605|c0_g1_i1	.	.	.	.	.	.	.	.	.	.	.	.	.
TR606|c0_g1	TR606|c0_g1_i1	.	.	.	.	.	.	.	.	.	.	.	.	.
TR607|c0_g1	TR607|c0_g1_i1	.	.	.	.	.	.	.	.	.	.	.	.	.
TR608|c0_g1	TR608|c0_g1_i1	.	V5I881_ANOGL^V5I881_ANOGL^Q:2-292,H:100-194^48.45%ID^E:3e-22^SubName: Full=Retrotransposable element {ECO:0000313|EMBL:JAB63321.1};^Eukaryota; Metazoa; Ecdysozoa; Arthropoda; Hexapoda; Insecta; Pterygota; Neoptera; Endopterygota; Coleoptera; Polyphaga; Cucujiformia; Chrysomeloidea; Cerambycidae; Lamiinae; Lamiini; Anoplophora	.	.	.	.	.	.	.	.	.	.	.
TR609|c0_g1	TR609|c0_g1_i1	.	.	.	.	.	.	.	.	.	.	.	.	.
TR610|c0_g1	TR610|c0_g1_i1	.	.	.	.	.	.	.	.	.	.	.	.	.
TR612|c0_g1	TR612|c0_g1_i1	.	.	.	.	.	.	.	.	.	.	.	.	.
TR613|c0_g1	TR613|c0_g1_i1	.	.	.	.	.	.	.	.	.	.	.	.	.
TR615|c0_g1	TR615|c0_g1_i1	.	.	.	.	.	.	.	.	.	.	.	.	.
TR616|c0_g1	TR616|c0_g1_i1	.	.	.	.	.	.	.	.	.	.	.	.	.
TR617|c0_g1	TR617|c0_g1_i1	.	.	.	.	.	.	.	.	.	.	.	.	.
TR619|c0_g1	TR619|c0_g1_i1	.	.	.	.	.	.	.	.	.	.	.	.	.
TR620|c0_g1	TR620|c0_g1_i1	.	.	.	.	.	.	.	.	.	.	.	.	.
TR621|c0_g1	TR621|c0_g1_i1	.	S4NWX8_9NEOP^S4NWX8_9NEOP^Q:262-2,H:31-120^36.26%ID^E:2e-07^SubName: Full=Putative RNA-directed DNA polymerase from transposon BS {ECO:0000313|EMBL:JAA80183.1};^Eukaryota; Metazoa; Ecdysozoa; Arthropoda; Hexapoda; Insecta; Pterygota; Neoptera; Endopterygota; Lepidoptera; Glossata; Ditrysia; Papilionoidea; Nymphalidae; Satyrinae; Satyrini; Parargina; Pararge	.	.	.	.	.	.	.	.	.	.	.
TR622|c0_g1	TR622|c0_g1_i1	.	.	.	.	.	.	.	.	.	.	.	.	.
TR623|c0_g1	TR623|c0_g1_i1	.	.	.	.	.	.	.	.	.	.	.	.	.
TR624|c0_g1	TR624|c0_g1_i1	.	.	.	.	.	.	.	.	.	.	.	.	.
TR626|c0_g1	TR626|c0_g1_i1	.	.	.	.	.	.	.	.	.	.	.	.	.
TR627|c0_g1	TR627|c0_g1_i1	.	.	.	.	.	.	.	.	.	.	.	.	.
TR628|c0_g1	TR628|c0_g1_i1	.	.	.	.	.	.	.	.	.	.	.	.	.
TR629|c0_g1	TR629|c0_g1_i1	.	.	.	.	.	.	.	.	.	.	.	.	.
TR630|c0_g1	TR630|c0_g1_i1	.	.	.	.	.	.	.	.	.	.	.	.	.
TR631|c0_g1	TR631|c0_g1_i1	.	.	.	.	.	.	.	.	.	.	.	.	.
TR632|c0_g1	TR632|c0_g1_i1	.	.	.	.	.	.	.	.	.	.	.	.	.
TR633|c0_g1	TR633|c0_g1_i1	.	.	.	.	.	.	.	.	.	.	.	.	.
TR634|c0_g1	TR634|c0_g1_i1	.	.	.	.	.	.	.	.	.	.	.	.	.
TR635|c0_g1	TR635|c0_g1_i1	.	.	.	.	.	.	.	.	.	.	.	.	.
TR636|c0_g1	TR636|c0_g1_i1	.	T1FIW2_HELRO^T1FIW2_HELRO^Q:163-8,H:12-63^48.08%ID^E:2e-12^SubName: Full=Uncharacterized protein {ECO:0000313|EMBL:ESN90073.1, ECO:0000313|EnsemblMetazoa:HelroP182865};^Eukaryota; Metazoa; Lophotrochozoa; Annelida; Clitellata; Hirudinida; Hirudinea; Rhynchobdellida; Glossiphoniidae; Helobdella	.	.	.	.	.	.	.	.	.	.	.
TR638|c0_g1	TR638|c0_g1_i1	.	.	.	.	.	.	.	.	.	.	.	.	.
TR639|c0_g1	TR639|c0_g1_i1	LOLA1_DROME^LOLA1_DROME^Q:59-217,H:791-844^44.44%ID^E:4e-08^RecName: Full=Longitudinals lacking protein, isoform G;^Eukaryota; Metazoa; Ecdysozoa; Arthropoda; Hexapoda; Insecta; Pterygota; Neoptera; Endopterygota; Diptera; Brachycera; Muscomorpha; Ephydroidea; Drosophilidae; Drosophila; Sophophora	N6T792_DENPD^N6T792_DENPD^Q:2-217,H:395-479^45.88%ID^E:7e-13^SubName: Full=Uncharacterized protein {ECO:0000313|EMBL:ENN73543.1};^Eukaryota; Metazoa; Ecdysozoa; Arthropoda; Hexapoda; Insecta; Pterygota; Neoptera; Endopterygota; Coleoptera; Polyphaga; Cucujiformia; Curculionidae; Scolytinae; Dendroctonus	.	.	.	.	.	.	.	.	NOG150147^auxin-responsive family	GO:0005634^cellular_component^nucleus`GO:0003677^molecular_function^DNA binding`GO:0046872^molecular_function^metal ion binding`GO:0003700^molecular_function^sequence-specific DNA binding transcription factor activity`GO:0019730^biological_process^antimicrobial humoral response`GO:0007411^biological_process^axon guidance`GO:0016199^biological_process^axon midline choice point recognition`GO:00074…	.
TR640|c0_g1	TR640|c0_g1_i1	.	.	.	.	.	.	.	.	.	.	.	.	.
TR641|c0_g1	TR641|c0_g1_i1	.	.	.	.	.	.	.	.	.	.	.	.	.
TR642|c0_g1	TR642|c0_g1_i1	.	.	.	.	.	.	.	.	.	.	.	.	.
TR643|c0_g1	TR643|c0_g1_i1	.	.	.	.	.	.	.	.	.	.	.	.	.
TR644|c0_g1	TR644|c0_g1_i1	.	D6WBG6_TRICA^D6WBG6_TRICA^Q:154-2,H:53-101^49.02%ID^E:1e-08^.^.`D6WBG6_TRICA^D6WBG6_TRICA^Q:236-159,H:13-38^61.54%ID^E:1e-08^.^.	.	.	.	.	.	.	.	.	.	.	.
TR646|c0_g1	TR646|c0_g1_i1	.	.	.	.	.	.	.	.	.	.	.	.	.
TR647|c0_g1	TR647|c0_g1_i1	.	.	.	.	.	.	.	.	.	.	.	.	.
TR648|c0_g1	TR648|c0_g1_i1	.	.	.	.	.	.	.	.	.	.	.	.	.
TR649|c0_g1	TR649|c0_g1_i1	.	.	.	.	.	.	.	.	.	.	.	.	.
TR650|c0_g1	TR650|c0_g1_i1	.	.	.	.	.	.	.	.	.	.	.	.	.
TR651|c0_g1	TR651|c0_g1_i1	.	.	.	.	.	.	.	.	.	.	.	.	.
TR652|c0_g1	TR652|c0_g1_i1	.	A0A067REG4_ZOONE^A0A067REG4_ZOONE^Q:254-415,H:109-162^42.59%ID^E:7e-06^.^.`A0A067REG4_ZOONE^A0A067REG4_ZOONE^Q:112-255,H:64-109^39.58%ID^E:7e-06^.^.	.	.	.	.	.	.	.	.	.	.	.
TR653|c0_g1	TR653|c0_g1_i1	.	.	.	.	.	.	.	.	.	.	.	.	.
TR654|c0_g1	TR654|c0_g1_i1	.	.	.	.	.	.	.	.	.	.	.	.	.
TR656|c0_g1	TR656|c0_g1_i1	.	.	.	.	.	.	.	.	.	.	.	.	.
TR657|c0_g1	TR657|c0_g1_i1	.	.	.	.	.	.	.	.	.	.	.	.	.
TR658|c0_g1	TR658|c0_g1_i1	.	.	.	.	.	.	.	.	.	.	.	.	.
TR660|c0_g1	TR660|c0_g1_i1	.	.	.	.	.	.	.	.	.	.	.	.	.
TR661|c0_g1	TR661|c0_g1_i1	.	.	.	.	.	.	.	.	.	.	.	.	.
TR662|c0_g1	TR662|c0_g1_i1	.	.	.	.	.	.	.	.	.	.	.	.	.
TR663|c0_g1	TR663|c0_g1_i1	.	.	.	.	.	.	.	.	.	.	.	.	.
TR664|c0_g1	TR664|c0_g1_i1	.	.	.	.	.	.	.	.	.	.	.	.	.
TR665|c0_g1	TR665|c0_g1_i1	.	.	.	.	.	.	.	.	.	.	.	.	.
TR667|c0_g1	TR667|c0_g1_i1	.	K7JC60_NASVI^K7JC60_NASVI^Q:6-137,H:370-413^59.09%ID^E:4e-08^.^.	.	.	.	.	.	.	.	.	.	.	.
TR668|c0_g1	TR668|c0_g1_i1	.	.	.	.	.	.	.	.	.	.	.	.	.
TR669|c0_g1	TR669|c0_g1_i1	.	.	.	.	.	.	.	.	.	.	.	.	.
TR670|c0_g1	TR670|c0_g1_i1	.	V5H5N2_ANOGL^V5H5N2_ANOGL^Q:250-17,H:43-123^43.21%ID^E:1e-09^SubName: Full=Uncharacterized protein {ECO:0000313|EMBL:JAB68088.1};^Eukaryota; Metazoa; Ecdysozoa; Arthropoda; Hexapoda; Insecta; Pterygota; Neoptera; Endopterygota; Coleoptera; Polyphaga; Cucujiformia; Chrysomeloidea; Cerambycidae; Lamiinae; Lamiini; Anoplophora	.	.	.	.	.	.	.	.	.	.	.
TR671|c0_g1	TR671|c0_g1_i1	.	.	.	.	.	.	.	.	.	.	.	.	.
TR672|c0_g1	TR672|c0_g1_i1	.	.	.	.	.	.	.	.	.	.	.	.	.
TR673|c0_g1	TR673|c0_g1_i1	.	.	.	.	.	.	.	.	.	.	.	.	.
TR674|c0_g1	TR674|c0_g1_i1	.	.	.	.	.	.	.	.	.	.	.	.	.
TR675|c0_g1	TR675|c0_g1_i1	.	V5G7X9_ANOGL^V5G7X9_ANOGL^Q:4-213,H:12-81^47.14%ID^E:1e-13^SubName: Full=Putative RNA-directed DNA polymerase {ECO:0000313|EMBL:JAB66225.1};^Eukaryota; Metazoa; Ecdysozoa; Arthropoda; Hexapoda; Insecta; Pterygota; Neoptera; Endopterygota; Coleoptera; Polyphaga; Cucujiformia; Chrysomeloidea; Cerambycidae; Lamiinae; Lamiini; Anoplophora	.	.	.	.	.	.	.	.	.	.	.
TR676|c0_g1	TR676|c0_g1_i1	.	.	.	.	.	.	.	.	.	.	.	.	.
TR677|c0_g1	TR677|c0_g1_i1	.	.	.	.	.	.	.	.	.	.	.	.	.
TR678|c0_g1	TR678|c0_g1_i1	.	.	.	.	.	.	.	.	.	.	.	.	.
TR679|c0_g1	TR679|c0_g1_i1	.	.	.	.	.	.	.	.	.	.	.	.	.
TR680|c0_g1	TR680|c0_g1_i1	.	.	.	.	.	.	.	.	.	.	.	.	.
TR682|c0_g1	TR682|c0_g1_i1	.	.	.	.	.	.	.	.	.	.	.	.	.
TR683|c0_g1	TR683|c0_g1_i1	.	.	.	.	.	.	.	.	.	.	.	.	.
TR684|c0_g1	TR684|c0_g1_i1	.	.	.	.	.	.	.	.	.	.	.	.	.
TR685|c0_g1	TR685|c0_g1_i1	.	.	.	.	.	.	.	.	.	.	.	.	.
TR687|c0_g1	TR687|c0_g1_i1	.	.	.	.	.	.	.	.	.	.	.	.	.
TR688|c0_g1	TR688|c0_g1_i1	.	.	.	.	.	.	.	.	.	.	.	.	.
TR689|c0_g1	TR689|c0_g1_i1	.	.	.	.	.	.	.	.	.	.	.	.	.
TR690|c0_g1	TR690|c0_g1_i1	.	.	.	.	.	.	.	.	.	.	.	.	.
TR691|c0_g1	TR691|c0_g1_i1	.	.	.	.	.	.	.	.	.	.	.	.	.
TR692|c0_g1	TR692|c0_g1_i1	.	.	.	.	.	.	.	.	.	.	.	.	.
TR693|c0_g1	TR693|c0_g1_i1	.	.	.	.	.	.	.	.	.	.	.	.	.
TR695|c0_g1	TR695|c0_g1_i1	.	.	.	.	.	.	.	.	.	.	.	.	.
TR696|c0_g1	TR696|c0_g1_i1	.	.	.	.	.	.	.	.	.	.	.	.	.
TR697|c0_g1	TR697|c0_g1_i1	.	.	.	.	.	.	.	.	.	.	.	.	.
TR698|c0_g1	TR698|c0_g1_i1	.	D7GY59_TRICA^D7GY59_TRICA^Q:250-2,H:154-236^31.33%ID^E:2e-07^.^.	.	.	.	.	.	.	.	.	.	.	.
TR699|c0_g1	TR699|c0_g1_i1	.	U4U454_DENPD^U4U454_DENPD^Q:164-232,H:54-76^82.61%ID^E:1e-07^.^.`U4U454_DENPD^U4U454_DENPD^Q:46-186,H:15-61^36.17%ID^E:1e-07^.^.	.	.	.	.	.	.	.	.	.	.	.
TR700|c0_g1	TR700|c0_g1_i1	.	.	.	.	.	.	.	.	.	.	.	.	.
TR701|c0_g1	TR701|c0_g1_i1	POL2_DROME^POL2_DROME^Q:260-3,H:261-345^55.81%ID^E:2e-26^RecName: Full=Retrovirus-related Pol polyprotein from transposon 297;^Eukaryota; Metazoa; Ecdysozoa; Arthropoda; Hexapoda; Insecta; Pterygota; Neoptera; Endopterygota; Diptera; Brachycera; Muscomorpha; Ephydroidea; Drosophilidae; Drosophila; Sophophora	V5GYR5_ANOGL^V5GYR5_ANOGL^Q:260-3,H:556-640^80.23%ID^E:1e-43^SubName: Full=Retrovirus-related Pol polyprotein {ECO:0000313|EMBL:JAB65588.1};^Eukaryota; Metazoa; Ecdysozoa; Arthropoda; Hexapoda; Insecta; Pterygota; Neoptera; Endopterygota; Coleoptera; Polyphaga; Cucujiformia; Chrysomeloidea; Cerambycidae; Lamiinae; Lamiini; Anoplophora	.	.	.	.	.	.	.	.	.	GO:0004190^molecular_function^aspartic-type endopeptidase activity`GO:0004519^molecular_function^endonuclease activity`GO:0003676^molecular_function^nucleic acid binding`GO:0003964^molecular_function^RNA-directed DNA polymerase activity`GO:0015074^biological_process^DNA integration	.
TR702|c0_g1	TR702|c0_g1_i1	.	.	.	.	.	.	.	.	.	.	.	.	.
TR704|c0_g1	TR704|c0_g1_i1	ACH1_DROME^ACH1_DROME^Q:315-103,H:482-549^57.75%ID^E:4e-18^RecName: Full=Acetylcholine receptor subunit alpha-like 1;^Eukaryota; Metazoa; Ecdysozoa; Arthropoda; Hexapoda; Insecta; Pterygota; Neoptera; Endopterygota; Diptera; Brachycera; Muscomorpha; Ephydroidea; Drosophilidae; Drosophila; Sophophora	A8DIP3_TRICA^A8DIP3_TRICA^Q:252-52,H:479-545^95.52%ID^E:6e-24^SubName: Full=Nicotinic acetylcholine receptor subunit alpha1 {ECO:0000313|EMBL:ABS86902.1};^Eukaryota; Metazoa; Ecdysozoa; Arthropoda; Hexapoda; Insecta; Pterygota; Neoptera; Endopterygota; Coleoptera; Polyphaga; Cucujiformia; Tenebrionidae; Tenebrionidae incertae sedis; Tribolium	.	.	.	.	.	.	.	.	.	GO:0005892^cellular_component^acetylcholine-gated channel complex`GO:0030054^cellular_component^cell junction`GO:0045211^cellular_component^postsynaptic membrane`GO:0004889^molecular_function^acetylcholine-activated cation-selective channel activity`GO:0098655^biological_process^cation transmembrane transport`GO:0006812^biological_process^cation transport`GO:0017085^biological_process^response to…	.
TR705|c0_g1	TR705|c0_g1_i1	ZBED5_CANFA^ZBED5_CANFA^Q:6-257,H:474-557^48.81%ID^E:3e-18^RecName: Full=Zinc finger BED domain-containing protein 5;^Eukaryota; Metazoa; Chordata; Craniata; Vertebrata; Euteleostomi; Mammalia; Eutheria; Laurasiatheria; Carnivora; Caniformia; Canidae; Canis	J9LH63_ACYPI^J9LH63_ACYPI^Q:6-251,H:185-266^54.88%ID^E:2e-21^.^.	.	.	.	.	.	.	.	.	.	GO:0003677^molecular_function^DNA binding`GO:0046872^molecular_function^metal ion binding	.
TR706|c0_g1	TR706|c0_g1_i1	.	.	.	.	.	.	.	.	.	.	.	.	.
TR707|c0_g1	TR707|c0_g1_i1	.	.	.	.	.	.	.	.	.	.	.	.	.
TR708|c0_g1	TR708|c0_g1_i1	.	.	.	.	.	.	.	.	.	.	.	.	.
TR709|c0_g1	TR709|c0_g1_i1	.	.	.	.	.	.	.	.	.	.	.	.	.
TR710|c0_g1	TR710|c0_g1_i1	.	.	.	.	.	.	.	.	.	.	.	.	.
TR711|c0_g1	TR711|c0_g1_i1	.	.	.	.	.	.	.	.	.	.	.	.	.
TR712|c0_g1	TR712|c0_g1_i1	.	.	.	.	.	.	.	.	.	.	.	.	.
TR713|c0_g1	TR713|c0_g1_i1	.	.	.	.	.	.	.	.	.	.	.	.	.
TR714|c0_g1	TR714|c0_g1_i1	.	.	.	.	.	.	.	.	.	.	.	.	.
TR715|c0_g1	TR715|c0_g1_i1	.	.	.	.	.	.	.	.	.	.	.	.	.
TR716|c0_g1	TR716|c0_g1_i1	.	A0A067QMC1_ZOONE^A0A067QMC1_ZOONE^Q:8-340,H:31-146^37.07%ID^E:2e-15^.^.	.	.	.	.	.	.	.	.	.	.	.
TR717|c0_g1	TR717|c0_g1_i1	.	.	.	.	.	.	.	.	.	.	.	.	.
TR718|c0_g1	TR718|c0_g1_i1	.	D7EJB5_TRICA^D7EJB5_TRICA^Q:8-121,H:101-138^55.26%ID^E:5e-06^.^.`D7EJB5_TRICA^D7EJB5_TRICA^Q:94-234,H:130-177^35.42%ID^E:5e-06^.^.	.	.	.	.	.	.	.	.	.	.	.
TR720|c0_g1	TR720|c0_g1_i1	.	.	.	.	.	.	.	.	.	.	.	.	.
TR721|c0_g1	TR721|c0_g1_i1	.	.	.	.	.	.	.	.	.	.	.	.	.
TR722|c0_g1	TR722|c0_g1_i1	.	.	.	.	.	.	.	.	.	.	.	.	.
TR723|c0_g1	TR723|c0_g1_i1	.	.	.	.	.	.	.	.	.	.	.	.	.
TR724|c0_g1	TR724|c0_g1_i1	.	.	.	.	.	.	.	.	.	.	.	.	.
TR725|c0_g1	TR725|c0_g1_i1	.	.	.	.	.	.	.	.	.	.	.	.	.
TR726|c0_g1	TR726|c0_g1_i1	.	.	.	.	.	.	.	.	.	.	.	.	.
TR727|c0_g1	TR727|c0_g1_i1	.	.	.	.	.	.	.	.	.	.	.	.	.
TR728|c0_g1	TR728|c0_g1_i1	.	.	.	.	.	.	.	.	.	.	.	.	.
TR729|c0_g1	TR729|c0_g1_i1	.	.	.	.	.	.	.	.	.	.	.	.	.
TR730|c0_g1	TR730|c0_g1_i1	.	.	.	.	.	.	.	.	.	.	.	.	.
TR731|c0_g1	TR731|c0_g1_i1	.	.	.	.	.	.	.	.	.	.	.	.	.
TR733|c0_g1	TR733|c0_g1_i1	.	.	.	.	.	.	.	.	.	.	.	.	.
TR734|c0_g1	TR734|c0_g1_i1	.	.	.	.	.	.	.	.	.	.	.	.	.
TR735|c0_g1	TR735|c0_g1_i1	.	.	.	.	.	.	.	.	.	.	.	.	.
TR736|c0_g1	TR736|c0_g1_i1	.	.	.	.	.	.	.	.	.	.	.	.	.
TR737|c0_g1	TR737|c0_g1_i1	.	.	.	.	.	.	.	.	.	.	.	.	.
TR738|c0_g1	TR738|c0_g1_i1	.	.	.	.	.	.	.	.	.	.	.	.	.
TR740|c0_g1	TR740|c0_g1_i1	.	.	.	.	.	.	.	.	.	.	.	.	.
TR741|c0_g1	TR741|c0_g1_i1	.	.	.	.	.	.	.	.	.	.	.	.	.
TR742|c0_g1	TR742|c0_g1_i1	.	X1WWC9_ACYPI^X1WWC9_ACYPI^Q:7-231,H:238-311^53.33%ID^E:5e-21^.^.	.	.	.	.	.	.	.	.	.	.	.
TR743|c0_g1	TR743|c0_g1_i1	.	.	.	.	.	.	.	.	.	.	.	.	.
TR744|c0_g1	TR744|c0_g1_i1	.	.	.	.	.	.	.	.	.	.	.	.	.
TR745|c0_g1	TR745|c0_g1_i1	.	.	.	.	.	.	.	.	.	.	.	.	.
TR746|c0_g1	TR746|c0_g1_i1	.	.	.	.	.	.	.	.	.	.	.	.	.
TR748|c0_g1	TR748|c0_g1_i1	.	.	.	.	.	.	.	.	.	.	.	.	.
TR749|c0_g1	TR749|c0_g1_i1	.	.	.	.	.	.	.	.	.	.	.	.	.
TR751|c0_g1	TR751|c0_g1_i1	.	.	.	.	.	.	.	.	.	.	.	.	.
TR752|c0_g1	TR752|c0_g1_i1	.	.	.	.	.	.	.	.	.	.	.	.	.
TR753|c0_g1	TR753|c0_g1_i1	.	.	.	.	.	.	.	.	.	.	.	.	.
TR755|c0_g1	TR755|c0_g1_i1	.	.	.	.	.	.	.	.	.	.	.	.	.
TR756|c0_g1	TR756|c0_g1_i1	.	.	.	.	.	.	.	.	.	.	.	.	.
TR759|c0_g1	TR759|c0_g1_i1	.	.	.	.	.	.	.	.	.	.	.	.	.
TR760|c0_g1	TR760|c0_g1_i1	.	E2ACL4_CAMFO^E2ACL4_CAMFO^Q:249-4,H:138-229^38.04%ID^E:6e-10^SubName: Full=Putative uncharacterized protein {ECO:0000313|EMBL:EFN68824.1};^Eukaryota; Metazoa; Ecdysozoa; Arthropoda; Hexapoda; Insecta; Pterygota; Neoptera; Endopterygota; Hymenoptera; Apocrita; Aculeata; Vespoidea; Formicidae; Formicinae; Camponotus	.	.	.	.	.	.	.	.	.	.	.
TR761|c0_g1	TR761|c0_g1_i1	POL2_DROME^POL2_DROME^Q:18-410,H:152-291^50%ID^E:5e-39^RecName: Full=Retrovirus-related Pol polyprotein from transposon 297;^Eukaryota; Metazoa; Ecdysozoa; Arthropoda; Hexapoda; Insecta; Pterygota; Neoptera; Endopterygota; Diptera; Brachycera; Muscomorpha; Ephydroidea; Drosophilidae; Drosophila; Sophophora`POL2_DROME^POL2_DROME^Q:409-504,H:291-322^71.88%ID^E:5e-39^RecName: Full=Retrovirus-related…	Q65353_NPVAC^Q65353_NPVAC^Q:27-410,H:87-223^62.04%ID^E:2e-50^SubName: Full=ORF B {ECO:0000313|EMBL:AAA92249.1};^Viruses; dsDNA viruses, no RNA stage; Baculoviridae; Alphabaculovirus`Q65353_NPVAC^Q65353_NPVAC^Q:400-504,H:220-254^65.71%ID^E:2e-50^SubName: Full=ORF B {ECO:0000313|EMBL:AAA92249.1};^Viruses; dsDNA viruses, no RNA stage; Baculoviridae; Alphabaculovirus	.	.	.	.	.	.	.	.	.	GO:0004190^molecular_function^aspartic-type endopeptidase activity`GO:0004519^molecular_function^endonuclease activity`GO:0003676^molecular_function^nucleic acid binding`GO:0003964^molecular_function^RNA-directed DNA polymerase activity`GO:0015074^biological_process^DNA integration	.
TR762|c0_g1	TR762|c0_g1_i1	ZNF25_HUMAN^ZNF25_HUMAN^Q:114-974,H:166-446^38.68%ID^E:1e-55^RecName: Full=Zinc finger protein 25;^Eukaryota; Metazoa; Chordata; Craniata; Vertebrata; Euteleostomi; Mammalia; Eutheria; Euarchontoglires; Primates; Haplorrhini; Catarrhini; Hominidae; Homo`ZNF25_HUMAN^ZNF25_HUMAN^Q:114-974,H:110-390^36.93%ID^E:4e-49^RecName: Full=Zinc finger protein 25;^Eukaryota; Metazoa; Chordata; Craniata; Verteb…	D6WI09_TRICA^D6WI09_TRICA^Q:129-986,H:13-297^53.85%ID^E:7e-106^.^.	.	TR762|c0_g1_i1|m.116	3-995[+]	ZN778_HUMAN^ZN778_HUMAN^Q:6-324,H:320-637^36.42%ID^E:3e-57^RecName: Full=Zinc finger protein 778;^Eukaryota; Metazoa; Chordata; Craniata; Vertebrata; Euteleostomi; Mammalia; Eutheria; Euarchontoglires; Primates; Haplorrhini; Catarrhini; Hominidae; Homo`ZN778_HUMAN^ZN778_HUMAN^Q:37-324,H:412-693^35.76%ID^E:3e-47^RecName: Full=Zinc finger protein 778;^Eukaryota; Metazoa; Chordata; Craniata; Vertebr…	.	PF12756.2^zf-C2H2_2^C2H2 type zinc-finger (2 copies)^41-66^E:0.45`PF13894.1^zf-C2H2_4^C2H2-type zinc finger^47-66^E:0.0091`PF00096.21^zf-C2H2^Zinc finger, C2H2 type^48-65^E:0.032`PF13465.1^zf-H2C2_2^Zinc-finger double domain^60-84^E:7.6e-05`PF00096.21^zf-C2H2^Zinc finger, C2H2 type^74-96^E:0.00032`PF13894.1^zf-C2H2_4^C2H2-type zinc finger^74-96^E:0.038`PF00096.21^zf-C2H2^Zinc finger, C2H2 type^10…	sigP:0.108^35^0.116^0.106	.	COG5048^Zinc finger protein	GO:0005634^cellular_component^nucleus`GO:0003677^molecular_function^DNA binding`GO:0046872^molecular_function^metal ion binding`GO:0006355^biological_process^regulation of transcription, DNA-templated`GO:0006351^biological_process^transcription, DNA-templated	GO:0046872^molecular_function^metal ion binding
TR763|c0_g1	TR763|c0_g1_i1	.	.	.	.	.	.	.	.	.	.	.	.	.
TR764|c0_g1	TR764|c0_g1_i1	.	X1X2K6_ACYPI^X1X2K6_ACYPI^Q:183-440,H:1306-1391^36.78%ID^E:1e-08^.^.	.	.	.	.	.	.	.	.	.	.	.
TR765|c0_g1	TR765|c0_g1_i1	.	.	.	.	.	.	.	.	.	.	.	.	.
TR766|c0_g1	TR766|c0_g1_i1	.	.	.	.	.	.	.	.	.	.	.	.	.
TR767|c0_g1	TR767|c0_g1_i1	.	N6T792_DENPD^N6T792_DENPD^Q:3-281,H:395-483^45.83%ID^E:9e-14^SubName: Full=Uncharacterized protein {ECO:0000313|EMBL:ENN73543.1};^Eukaryota; Metazoa; Ecdysozoa; Arthropoda; Hexapoda; Insecta; Pterygota; Neoptera; Endopterygota; Coleoptera; Polyphaga; Cucujiformia; Curculionidae; Scolytinae; Dendroctonus	.	TR767|c0_g1_i1|m.117	3-317[+]	LOLA3_DROME^LOLA3_DROME^Q:39-89,H:687-737^37.25%ID^E:2e-06^RecName: Full=Longitudinals lacking protein, isoforms A/B/D/L;^Eukaryota; Metazoa; Ecdysozoa; Arthropoda; Hexapoda; Insecta; Pterygota; Neoptera; Endopterygota; Diptera; Brachycera; Muscomorpha; Ephydroidea; Drosophilidae; Drosophila; Sophophora	.	PF00096.21^zf-C2H2^Zinc finger, C2H2 type^66-89^E:0.00058`PF13894.1^zf-C2H2_4^C2H2-type zinc finger^66-89^E:0.094`PF12756.2^zf-C2H2_2^C2H2 type zinc-finger (2 copies)^67-100^E:0.31	sigP:0.107^18^0.12^0.104	.	.	GO:0005634^cellular_component^nucleus`GO:0003677^molecular_function^DNA binding`GO:0046872^molecular_function^metal ion binding`GO:0003700^molecular_function^sequence-specific DNA binding transcription factor activity`GO:0019730^biological_process^antimicrobial humoral response`GO:0007411^biological_process^axon guidance`GO:0016199^biological_process^axon midline choice point recognition`GO:00074…	GO:0046872^molecular_function^metal ion binding
TR768|c0_g1	TR768|c0_g1_i1	.	K7JQS2_NASVI^K7JQS2_NASVI^Q:243-404,H:601-655^41.82%ID^E:1e-05^.^.`K7JQS2_NASVI^K7JQS2_NASVI^Q:152-205,H:572-589^61.11%ID^E:1e-05^.^.	.	.	.	.	.	.	.	.	.	.	.
TR769|c0_g1	TR769|c0_g1_i1	.	.	.	.	.	.	.	.	.	.	.	.	.
TR770|c0_g1	TR770|c0_g1_i1	.	X1WZ98_ACYPI^X1WZ98_ACYPI^Q:34-426,H:271-401^42.75%ID^E:4e-29^.^.	.	TR770|c0_g1_i1|m.118	1-432[+]	.	.	.	sigP:0.125^12^0.183^0.130	.	.	.	.
TR771|c0_g1	TR771|c0_g1_i1	.	.	.	.	.	.	.	.	.	.	.	.	.
TR772|c0_g1	TR772|c0_g1_i1	.	.	.	.	.	.	.	.	.	.	.	.	.
TR773|c0_g1	TR773|c0_g1_i1	.	.	.	.	.	.	.	.	.	.	.	.	.
TR774|c0_g1	TR774|c0_g1_i1	.	.	.	.	.	.	.	.	.	.	.	.	.
TR775|c0_g1	TR775|c0_g1_i1	.	.	.	.	.	.	.	.	.	.	.	.	.
TR776|c0_g1	TR776|c0_g1_i1	.	.	.	.	.	.	.	.	.	.	.	.	.
TR778|c0_g1	TR778|c0_g1_i1	.	.	.	.	.	.	.	.	.	.	.	.	.
TR779|c0_g1	TR779|c0_g1_i1	.	.	.	.	.	.	.	.	.	.	.	.	.
TR780|c0_g1	TR780|c0_g1_i1	.	.	.	.	.	.	.	.	.	.	.	.	.
TR781|c0_g1	TR781|c0_g1_i1	.	.	.	.	.	.	.	.	.	.	.	.	.
TR782|c0_g1	TR782|c0_g1_i1	.	.	.	.	.	.	.	.	.	.	.	.	.
TR783|c0_g1	TR783|c0_g1_i1	.	.	.	.	.	.	.	.	.	.	.	.	.
TR784|c0_g1	TR784|c0_g1_i1	.	.	.	.	.	.	.	.	.	.	.	.	.
TR785|c0_g1	TR785|c0_g1_i1	.	.	.	.	.	.	.	.	.	.	.	.	.
TR787|c0_g1	TR787|c0_g1_i1	.	V5GI21_ANOGL^V5GI21_ANOGL^Q:191-9,H:1-61^36.07%ID^E:7e-10^SubName: Full=Uncharacterized protein {ECO:0000313|EMBL:JAB60118.1};^Eukaryota; Metazoa; Ecdysozoa; Arthropoda; Hexapoda; Insecta; Pterygota; Neoptera; Endopterygota; Coleoptera; Polyphaga; Cucujiformia; Chrysomeloidea; Cerambycidae; Lamiinae; Lamiini; Anoplophora	.	.	.	.	.	.	.	.	.	.	.
TR788|c0_g1	TR788|c0_g1_i1	.	.	.	.	.	.	.	.	.	.	.	.	.
TR789|c0_g1	TR789|c0_g1_i1	.	.	.	.	.	.	.	.	.	.	.	.	.
TR790|c0_g1	TR790|c0_g1_i1	.	.	.	.	.	.	.	.	.	.	.	.	.
TR791|c0_g1	TR791|c0_g1_i1	.	.	.	.	.	.	.	.	.	.	.	.	.
TR792|c0_g1	TR792|c0_g1_i1	.	.	.	.	.	.	.	.	.	.	.	.	.
TR793|c0_g1	TR793|c0_g1_i1	NLGNY_HUMAN^NLGNY_HUMAN^Q:554-1093,H:25-203^40.22%ID^E:2e-31^RecName: Full=Neuroligin-4, Y-linked;^Eukaryota; Metazoa; Chordata; Craniata; Vertebrata; Euteleostomi; Mammalia; Eutheria; Euarchontoglires; Primates; Haplorrhini; Catarrhini; Hominidae; Homo	E0VFS8_PEDHC^E0VFS8_PEDHC^Q:542-1093,H:56-240^74.33%ID^E:2e-75^SubName: Full=Neuroligin-3, putative {ECO:0000313|EMBL:EEB12234.1};^Eukaryota; Metazoa; Ecdysozoa; Arthropoda; Hexapoda; Insecta; Pterygota; Neoptera; Paraneoptera; Phthiraptera; Anoplura; Pediculidae; Pediculus	.	TR793|c0_g1_i1|m.121	527-1093[+]	NLGNY_HUMAN^NLGNY_HUMAN^Q:10-189,H:25-203^40.22%ID^E:6e-35^RecName: Full=Neuroligin-4, Y-linked;^Eukaryota; Metazoa; Chordata; Craniata; Vertebrata; Euteleostomi; Mammalia; Eutheria; Euarchontoglires; Primates; Haplorrhini; Catarrhini; Hominidae; Homo	.	PF00135.23^COesterase^Carboxylesterase family^19-189^E:9.5e-45	sigP:0.664^19^0.892^0.768	.	COG2272^Carboxylesterase	GO:0030054^cellular_component^cell junction`GO:0009986^cellular_component^cell surface`GO:0005887^cellular_component^integral component of plasma membrane`GO:0014069^cellular_component^postsynaptic density`GO:0045211^cellular_component^postsynaptic membrane`GO:0045202^cellular_component^synapse`GO:0050839^molecular_function^cell adhesion molecule binding`GO:0042043^molecular_function^neurexin fam…	.
TR795|c0_g1	TR795|c0_g1_i1	.	.	.	.	.	.	.	.	.	.	.	.	.
TR796|c0_g1	TR796|c0_g1_i1	.	.	.	.	.	.	.	.	.	.	.	.	.
TR797|c0_g1	TR797|c0_g1_i1	.	A0A034VWX2_BACDO^A0A034VWX2_BACDO^Q:215-33,H:622-697^40.79%ID^E:1e-07^.^.	.	.	.	.	.	.	.	.	.	.	.
TR798|c0_g1	TR798|c0_g1_i1	.	.	.	.	.	.	.	.	.	.	.	.	.
TR800|c0_g1	TR800|c0_g1_i1	.	V5G1N2_ANOGL^V5G1N2_ANOGL^Q:6-428,H:11-163^42.86%ID^E:3e-20^SubName: Full=Uncharacterized protein {ECO:0000313|EMBL:JAB63915.1};^Eukaryota; Metazoa; Ecdysozoa; Arthropoda; Hexapoda; Insecta; Pterygota; Neoptera; Endopterygota; Coleoptera; Polyphaga; Cucujiformia; Chrysomeloidea; Cerambycidae; Lamiinae; Lamiini; Anoplophora	.	.	.	.	.	.	.	.	.	.	.
TR801|c0_g1	TR801|c0_g1_i1	.	.	.	.	.	.	.	.	.	.	.	.	.
TR802|c0_g1	TR802|c0_g1_i1	.	.	.	.	.	.	.	.	.	.	.	.	.
TR803|c0_g1	TR803|c0_g1_i1	.	.	.	.	.	.	.	.	.	.	.	.	.
TR804|c0_g1	TR804|c0_g1_i1	.	.	.	.	.	.	.	.	.	.	.	.	.
TR805|c0_g1	TR805|c0_g1_i1	.	.	.	.	.	.	.	.	.	.	.	.	.
TR806|c0_g1	TR806|c0_g1_i1	.	J9M185_ACYPI^J9M185_ACYPI^Q:21-194,H:636-693^48.28%ID^E:1e-06^.^.	.	.	.	.	.	.	.	.	.	.	.
TR808|c0_g1	TR808|c0_g1_i1	.	.	.	.	.	.	.	.	.	.	.	.	.
TR809|c0_g1	TR809|c0_g1_i1	.	.	.	.	.	.	.	.	.	.	.	.	.
TR809|c0_g2	TR809|c0_g2_i1	MY18A_HUMAN^MY18A_HUMAN^Q:1267-5709,H:329-1815^43.64%ID^E:0^RecName: Full=Unconventional myosin-XVIIIa;^Eukaryota; Metazoa; Chordata; Craniata; Vertebrata; Euteleostomi; Mammalia; Eutheria; Euarchontoglires; Primates; Haplorrhini; Catarrhini; Hominidae; Homo`MY18A_HUMAN^MY18A_HUMAN^Q:5925-6323,H:1840-1994^36.77%ID^E:1e-10^RecName: Full=Unconventional myosin-XVIIIa;^Eukaryota; Metazoa; Chordata; C…	A0A067RC42_ZOONE^A0A067RC42_ZOONE^Q:1279-5730,H:493-1983^66.31%ID^E:0^.^.`A0A067RC42_ZOONE^A0A067RC42_ZOONE^Q:5910-6233,H:1999-2106^60.19%ID^E:2e-21^.^.	.	TR809|c0_g2_i1|m.122	376-5778[+]	MY18A_HUMAN^MY18A_HUMAN^Q:298-1778,H:329-1815^43.77%ID^E:0^RecName: Full=Unconventional myosin-XVIIIa;^Eukaryota; Metazoa; Chordata; Craniata; Vertebrata; Euteleostomi; Mammalia; Eutheria; Euarchontoglires; Primates; Haplorrhini; Catarrhini; Hominidae; Homo	.	PF00063.16^Myosin_head^Myosin head (motor domain)^375-1134^E:6.9e-104`PF00612.22^IQ^IQ calmodulin-binding motif^1152-1169^E:0.0038	sigP:0.115^19^0.118^0.108	.	COG5022^myosin heavy chain	GO:0042641^cellular_component^actomyosin`GO:0005793^cellular_component^endoplasmic reticulum-Golgi intermediate compartment`GO:0000139^cellular_component^Golgi membrane`GO:0016020^cellular_component^membrane`GO:0016459^cellular_component^myosin complex`GO:0005802^cellular_component^trans-Golgi network`GO:0051015^molecular_function^actin filament binding`GO:0043531^molecular_function^ADP binding`G…	GO:0003774^molecular_function^motor activity`GO:0005524^molecular_function^ATP binding`GO:0016459^cellular_component^myosin complex`GO:0005515^molecular_function^protein binding
TR809|c0_g2	TR809|c0_g2_i1	MY18A_HUMAN^MY18A_HUMAN^Q:1267-5709,H:329-1815^43.64%ID^E:0^RecName: Full=Unconventional myosin-XVIIIa;^Eukaryota; Metazoa; Chordata; Craniata; Vertebrata; Euteleostomi; Mammalia; Eutheria; Euarchontoglires; Primates; Haplorrhini; Catarrhini; Hominidae; Homo`MY18A_HUMAN^MY18A_HUMAN^Q:5925-6323,H:1840-1994^36.77%ID^E:1e-10^RecName: Full=Unconventional myosin-XVIIIa;^Eukaryota; Metazoa; Chordata; C…	A0A067RC42_ZOONE^A0A067RC42_ZOONE^Q:1279-5730,H:493-1983^66.31%ID^E:0^.^.`A0A067RC42_ZOONE^A0A067RC42_ZOONE^Q:5910-6233,H:1999-2106^60.19%ID^E:2e-21^.^.	.	TR809|c0_g2_i1|m.123	736-1299[-]	.	.	.	sigP:0.154^18^0.274^0.177	.	.	.	.
TR809|c0_g2	TR809|c0_g2_i2	MY18A_MOUSE^MY18A_MOUSE^Q:999-2600,H:1287-1815^39.81%ID^E:3e-54^RecName: Full=Unconventional myosin-XVIIIa;^Eukaryota; Metazoa; Chordata; Craniata; Vertebrata; Euteleostomi; Mammalia; Eutheria; Euarchontoglires; Glires; Rodentia; Sciurognathi; Muroidea; Muridae; Murinae; Mus; Mus`MY18A_MOUSE^MY18A_MOUSE^Q:2795-3193,H:1836-1990^36.77%ID^E:3e-11^RecName: Full=Unconventional myosin-XVIIIa;^Eukaryota…	D2A4Y4_TRICA^D2A4Y4_TRICA^Q:1008-2600,H:1-530^84.37%ID^E:0^.^.`D2A4Y4_TRICA^D2A4Y4_TRICA^Q:2780-3124,H:546-660^73.91%ID^E:6e-39^.^.	.	TR809|c0_g2_i2|m.127	123-2648[+]	MY18A_HUMAN^MY18A_HUMAN^Q:293-819,H:1291-1815^40.82%ID^E:5e-92^RecName: Full=Unconventional myosin-XVIIIa;^Eukaryota; Metazoa; Chordata; Craniata; Vertebrata; Euteleostomi; Mammalia; Eutheria; Euarchontoglires; Primates; Haplorrhini; Catarrhini; Hominidae; Homo	.	.	sigP:0.103^62^0.113^0.099	.	COG5022^myosin heavy chain	GO:0042641^cellular_component^actomyosin`GO:0005793^cellular_component^endoplasmic reticulum-Golgi intermediate compartment`GO:0000139^cellular_component^Golgi membrane`GO:0016020^cellular_component^membrane`GO:0016459^cellular_component^myosin complex`GO:0005802^cellular_component^trans-Golgi network`GO:0051015^molecular_function^actin filament binding`GO:0043531^molecular_function^ADP binding`G…	.
TR809|c0_g2	TR809|c0_g2_i3	MY18A_MOUSE^MY18A_MOUSE^Q:1102-2703,H:1287-1815^39.81%ID^E:4e-54^RecName: Full=Unconventional myosin-XVIIIa;^Eukaryota; Metazoa; Chordata; Craniata; Vertebrata; Euteleostomi; Mammalia; Eutheria; Euarchontoglires; Glires; Rodentia; Sciurognathi; Muroidea; Muridae; Murinae; Mus; Mus`MY18A_MOUSE^MY18A_MOUSE^Q:2898-3296,H:1836-1990^36.77%ID^E:3e-11^RecName: Full=Unconventional myosin-XVIIIa;^Eukaryot…	D2A4Y4_TRICA^D2A4Y4_TRICA^Q:1111-2703,H:1-530^84.37%ID^E:0^.^.`D2A4Y4_TRICA^D2A4Y4_TRICA^Q:2883-3227,H:546-660^73.91%ID^E:8e-39^.^.	.	TR809|c0_g2_i3|m.131	226-2751[+]	MY18A_HUMAN^MY18A_HUMAN^Q:293-819,H:1291-1815^40.82%ID^E:5e-92^RecName: Full=Unconventional myosin-XVIIIa;^Eukaryota; Metazoa; Chordata; Craniata; Vertebrata; Euteleostomi; Mammalia; Eutheria; Euarchontoglires; Primates; Haplorrhini; Catarrhini; Hominidae; Homo	.	.	sigP:0.103^62^0.113^0.099	.	COG5022^myosin heavy chain	GO:0042641^cellular_component^actomyosin`GO:0005793^cellular_component^endoplasmic reticulum-Golgi intermediate compartment`GO:0000139^cellular_component^Golgi membrane`GO:0016020^cellular_component^membrane`GO:0016459^cellular_component^myosin complex`GO:0005802^cellular_component^trans-Golgi network`GO:0051015^molecular_function^actin filament binding`GO:0043531^molecular_function^ADP binding`G…	.
TR809|c0_g2	TR809|c0_g2_i4	MY18A_MOUSE^MY18A_MOUSE^Q:474-872,H:1836-1990^36.77%ID^E:3e-12^RecName: Full=Unconventional myosin-XVIIIa;^Eukaryota; Metazoa; Chordata; Craniata; Vertebrata; Euteleostomi; Mammalia; Eutheria; Euarchontoglires; Glires; Rodentia; Sciurognathi; Muroidea; Muridae; Murinae; Mus; Mus	V5GI58_ANOGL^V5GI58_ANOGL^Q:459-875,H:405-543^84.17%ID^E:3e-68^SubName: Full=Unconventional myosin-XVIIIa {ECO:0000313|EMBL:JAB63734.1};^Eukaryota; Metazoa; Ecdysozoa; Arthropoda; Hexapoda; Insecta; Pterygota; Neoptera; Endopterygota; Coleoptera; Polyphaga; Cucujiformia; Chrysomeloidea; Cerambycidae; Lamiinae; Lamiini; Anoplophora	.	.	.	.	.	.	.	.	COG5022^myosin heavy chain	GO:0005856^cellular_component^cytoskeleton`GO:0005793^cellular_component^endoplasmic reticulum-Golgi intermediate compartment`GO:0000139^cellular_component^Golgi membrane`GO:0016459^cellular_component^myosin complex`GO:0005802^cellular_component^trans-Golgi network`GO:0043531^molecular_function^ADP binding`GO:0005524^molecular_function^ATP binding`GO:0003774^molecular_function^motor activity`GO:0…	.
TR809|c0_g2	TR809|c0_g2_i5	MY18A_MOUSE^MY18A_MOUSE^Q:2809-4773,H:1166-1815^40.39%ID^E:1e-84^RecName: Full=Unconventional myosin-XVIIIa;^Eukaryota; Metazoa; Chordata; Craniata; Vertebrata; Euteleostomi; Mammalia; Eutheria; Euarchontoglires; Glires; Rodentia; Sciurognathi; Muroidea; Muridae; Murinae; Mus; Mus`MY18A_MOUSE^MY18A_MOUSE^Q:4968-5366,H:1836-1990^36.77%ID^E:5e-11^RecName: Full=Unconventional myosin-XVIIIa;^Eukaryot…	D2A4Y4_TRICA^D2A4Y4_TRICA^Q:3181-4773,H:1-530^84.37%ID^E:0^.^.`D2A4Y4_TRICA^D2A4Y4_TRICA^Q:4953-5297,H:546-660^73.91%ID^E:2e-38^.^.	.	TR809|c0_g2_i5|m.135	424-4821[+]	MY18A_HUMAN^MY18A_HUMAN^Q:795-1451,H:1169-1820^41.11%ID^E:4e-130^RecName: Full=Unconventional myosin-XVIIIa;^Eukaryota; Metazoa; Chordata; Craniata; Vertebrata; Euteleostomi; Mammalia; Eutheria; Euarchontoglires; Primates; Haplorrhini; Catarrhini; Hominidae; Homo	.	PF00612.22^IQ^IQ calmodulin-binding motif^817-834^E:0.003	sigP:0.107^57^0.118^0.105	.	COG5022^myosin heavy chain	GO:0042641^cellular_component^actomyosin`GO:0005793^cellular_component^endoplasmic reticulum-Golgi intermediate compartment`GO:0000139^cellular_component^Golgi membrane`GO:0016020^cellular_component^membrane`GO:0016459^cellular_component^myosin complex`GO:0005802^cellular_component^trans-Golgi network`GO:0051015^molecular_function^actin filament binding`GO:0043531^molecular_function^ADP binding`G…	GO:0005515^molecular_function^protein binding
TR809|c0_g2	TR809|c0_g2_i6	MY18A_MOUSE^MY18A_MOUSE^Q:999-3071,H:1287-1996^39.25%ID^E:9e-71^RecName: Full=Unconventional myosin-XVIIIa;^Eukaryota; Metazoa; Chordata; Craniata; Vertebrata; Euteleostomi; Mammalia; Eutheria; Euarchontoglires; Glires; Rodentia; Sciurognathi; Muroidea; Muridae; Murinae; Mus; Mus	N6UE92_DENPD^N6UE92_DENPD^Q:1008-3077,H:1-690^82.2%ID^E:0^.^.	.	TR809|c0_g2_i6|m.140	123-3167[+]	MY18A_HUMAN^MY18A_HUMAN^Q:293-995,H:1291-2010^39.62%ID^E:4e-119^RecName: Full=Unconventional myosin-XVIIIa;^Eukaryota; Metazoa; Chordata; Craniata; Vertebrata; Euteleostomi; Mammalia; Eutheria; Euarchontoglires; Primates; Haplorrhini; Catarrhini; Hominidae; Homo	.	PF01576.14^Myosin_tail_1^Myosin tail^312-927^E:2.1e-17	sigP:0.103^62^0.113^0.099	.	COG5022^myosin heavy chain	GO:0042641^cellular_component^actomyosin`GO:0005793^cellular_component^endoplasmic reticulum-Golgi intermediate compartment`GO:0000139^cellular_component^Golgi membrane`GO:0016020^cellular_component^membrane`GO:0016459^cellular_component^myosin complex`GO:0005802^cellular_component^trans-Golgi network`GO:0051015^molecular_function^actin filament binding`GO:0043531^molecular_function^ADP binding`G…	GO:0003774^molecular_function^motor activity`GO:0016459^cellular_component^myosin complex
TR809|c0_g2	TR809|c0_g2_i7	MY18A_HUMAN^MY18A_HUMAN^Q:1176-6497,H:218-1994^43.12%ID^E:0^RecName: Full=Unconventional myosin-XVIIIa;^Eukaryota; Metazoa; Chordata; Craniata; Vertebrata; Euteleostomi; Mammalia; Eutheria; Euarchontoglires; Primates; Haplorrhini; Catarrhini; Hominidae; Homo	A0A067RC42_ZOONE^A0A067RC42_ZOONE^Q:1047-6407,H:288-2106^64.92%ID^E:0^.^.`A0A067RC42_ZOONE^A0A067RC42_ZOONE^Q:450-896,H:52-206^42.53%ID^E:6e-07^.^.	.	TR809|c0_g2_i7|m.144	282-6605[+]	MY18A_HUMAN^MY18A_HUMAN^Q:299-2088,H:218-2010^43.03%ID^E:0^RecName: Full=Unconventional myosin-XVIIIa;^Eukaryota; Metazoa; Chordata; Craniata; Vertebrata; Euteleostomi; Mammalia; Eutheria; Euarchontoglires; Primates; Haplorrhini; Catarrhini; Hominidae; Homo	.	PF00595.19^PDZ^PDZ domain (Also known as DHR or GLGF)^352-392^E:4.7e-06`PF00063.16^Myosin_head^Myosin head (motor domain)^509-1268^E:9.7e-104`PF00612.22^IQ^IQ calmodulin-binding motif^1286-1303^E:0.0045`PF01576.14^Myosin_tail_1^Myosin tail^1413-2022^E:7.1e-17	sigP:0.121^16^0.147^0.110	.	COG5022^myosin heavy chain	GO:0042641^cellular_component^actomyosin`GO:0005793^cellular_component^endoplasmic reticulum-Golgi intermediate compartment`GO:0000139^cellular_component^Golgi membrane`GO:0016020^cellular_component^membrane`GO:0016459^cellular_component^myosin complex`GO:0005802^cellular_component^trans-Golgi network`GO:0051015^molecular_function^actin filament binding`GO:0043531^molecular_function^ADP binding`G…	GO:0005515^molecular_function^protein binding`GO:0003774^molecular_function^motor activity`GO:0005524^molecular_function^ATP binding`GO:0016459^cellular_component^myosin complex
TR809|c0_g2	TR809|c0_g2_i7	MY18A_HUMAN^MY18A_HUMAN^Q:1176-6497,H:218-1994^43.12%ID^E:0^RecName: Full=Unconventional myosin-XVIIIa;^Eukaryota; Metazoa; Chordata; Craniata; Vertebrata; Euteleostomi; Mammalia; Eutheria; Euarchontoglires; Primates; Haplorrhini; Catarrhini; Hominidae; Homo	A0A067RC42_ZOONE^A0A067RC42_ZOONE^Q:1047-6407,H:288-2106^64.92%ID^E:0^.^.`A0A067RC42_ZOONE^A0A067RC42_ZOONE^Q:450-896,H:52-206^42.53%ID^E:6e-07^.^.	.	TR809|c0_g2_i7|m.145	606-1607[-]	.	.	.	sigP:0.153^17^0.17^0.134	.	.	.	.
TR809|c0_g2	TR809|c0_g2_i8	MY18A_MOUSE^MY18A_MOUSE^Q:1080-3152,H:1287-1996^39.25%ID^E:1e-70^RecName: Full=Unconventional myosin-XVIIIa;^Eukaryota; Metazoa; Chordata; Craniata; Vertebrata; Euteleostomi; Mammalia; Eutheria; Euarchontoglires; Glires; Rodentia; Sciurognathi; Muroidea; Muridae; Murinae; Mus; Mus	N6UE92_DENPD^N6UE92_DENPD^Q:1089-3158,H:1-690^82.2%ID^E:0^.^.	.	TR809|c0_g2_i8|m.150	204-3248[+]	MY18A_HUMAN^MY18A_HUMAN^Q:293-995,H:1291-2010^39.62%ID^E:4e-119^RecName: Full=Unconventional myosin-XVIIIa;^Eukaryota; Metazoa; Chordata; Craniata; Vertebrata; Euteleostomi; Mammalia; Eutheria; Euarchontoglires; Primates; Haplorrhini; Catarrhini; Hominidae; Homo	.	PF01576.14^Myosin_tail_1^Myosin tail^312-927^E:2.1e-17	sigP:0.103^62^0.113^0.099	.	COG5022^myosin heavy chain	GO:0042641^cellular_component^actomyosin`GO:0005793^cellular_component^endoplasmic reticulum-Golgi intermediate compartment`GO:0000139^cellular_component^Golgi membrane`GO:0016020^cellular_component^membrane`GO:0016459^cellular_component^myosin complex`GO:0005802^cellular_component^trans-Golgi network`GO:0051015^molecular_function^actin filament binding`GO:0043531^molecular_function^ADP binding`G…	GO:0003774^molecular_function^motor activity`GO:0016459^cellular_component^myosin complex
TR809|c0_g2	TR809|c0_g2_i9	MY18A_MOUSE^MY18A_MOUSE^Q:1102-3174,H:1287-1996^39.25%ID^E:2e-70^RecName: Full=Unconventional myosin-XVIIIa;^Eukaryota; Metazoa; Chordata; Craniata; Vertebrata; Euteleostomi; Mammalia; Eutheria; Euarchontoglires; Glires; Rodentia; Sciurognathi; Muroidea; Muridae; Murinae; Mus; Mus	N6UE92_DENPD^N6UE92_DENPD^Q:1111-3180,H:1-690^82.2%ID^E:0^.^.	.	TR809|c0_g2_i9|m.155	226-3270[+]	MY18A_HUMAN^MY18A_HUMAN^Q:293-995,H:1291-2010^39.62%ID^E:4e-119^RecName: Full=Unconventional myosin-XVIIIa;^Eukaryota; Metazoa; Chordata; Craniata; Vertebrata; Euteleostomi; Mammalia; Eutheria; Euarchontoglires; Primates; Haplorrhini; Catarrhini; Hominidae; Homo	.	PF01576.14^Myosin_tail_1^Myosin tail^312-927^E:2.1e-17	sigP:0.103^62^0.113^0.099	.	COG5022^myosin heavy chain	GO:0042641^cellular_component^actomyosin`GO:0005793^cellular_component^endoplasmic reticulum-Golgi intermediate compartment`GO:0000139^cellular_component^Golgi membrane`GO:0016020^cellular_component^membrane`GO:0016459^cellular_component^myosin complex`GO:0005802^cellular_component^trans-Golgi network`GO:0051015^molecular_function^actin filament binding`GO:0043531^molecular_function^ADP binding`G…	GO:0003774^molecular_function^motor activity`GO:0016459^cellular_component^myosin complex
TR809|c0_g2	TR809|c0_g2_i10	MY18A_MOUSE^MY18A_MOUSE^Q:258-1919,H:1425-1998^39.83%ID^E:5e-58^RecName: Full=Unconventional myosin-XVIIIa;^Eukaryota; Metazoa; Chordata; Craniata; Vertebrata; Euteleostomi; Mammalia; Eutheria; Euarchontoglires; Glires; Rodentia; Sciurognathi; Muroidea; Muridae; Murinae; Mus; Mus	V5GI58_ANOGL^V5GI58_ANOGL^Q:276-1904,H:1-543^86%ID^E:0^SubName: Full=Unconventional myosin-XVIIIa {ECO:0000313|EMBL:JAB63734.1};^Eukaryota; Metazoa; Ecdysozoa; Arthropoda; Hexapoda; Insecta; Pterygota; Neoptera; Endopterygota; Coleoptera; Polyphaga; Cucujiformia; Chrysomeloidea; Cerambycidae; Lamiinae; Lamiini; Anoplophora	.	TR809|c0_g2_i10|m.159	171-2009[+]	MY18A_MOUSE^MY18A_MOUSE^Q:11-610,H:1406-2016^39.1%ID^E:4e-93^RecName: Full=Unconventional myosin-XVIIIa;^Eukaryota; Metazoa; Chordata; Craniata; Vertebrata; Euteleostomi; Mammalia; Eutheria; Euarchontoglires; Glires; Rodentia; Sciurognathi; Muroidea; Muridae; Murinae; Mus; Mus	.	PF01576.14^Myosin_tail_1^Myosin tail^11-440^E:3.1e-16	sigP:0.368^16^0.548^0.417	.	COG5022^myosin heavy chain	GO:0005856^cellular_component^cytoskeleton`GO:0005793^cellular_component^endoplasmic reticulum-Golgi intermediate compartment`GO:0000139^cellular_component^Golgi membrane`GO:0016459^cellular_component^myosin complex`GO:0005802^cellular_component^trans-Golgi network`GO:0043531^molecular_function^ADP binding`GO:0005524^molecular_function^ATP binding`GO:0003774^molecular_function^motor activity`GO:0…	GO:0003774^molecular_function^motor activity`GO:0016459^cellular_component^myosin complex
TR809|c0_g2	TR809|c0_g2_i11	MY18A_HUMAN^MY18A_HUMAN^Q:1234-6156,H:329-1994^42.97%ID^E:0^RecName: Full=Unconventional myosin-XVIIIa;^Eukaryota; Metazoa; Chordata; Craniata; Vertebrata; Euteleostomi; Mammalia; Eutheria; Euarchontoglires; Primates; Haplorrhini; Catarrhini; Hominidae; Homo	A0A067RC42_ZOONE^A0A067RC42_ZOONE^Q:1246-6066,H:493-2106^65.91%ID^E:0^.^.	.	TR809|c0_g2_i11|m.163	343-6264[+]	MY18A_HUMAN^MY18A_HUMAN^Q:298-1954,H:329-2010^42.87%ID^E:0^RecName: Full=Unconventional myosin-XVIIIa;^Eukaryota; Metazoa; Chordata; Craniata; Vertebrata; Euteleostomi; Mammalia; Eutheria; Euarchontoglires; Primates; Haplorrhini; Catarrhini; Hominidae; Homo	.	PF00063.16^Myosin_head^Myosin head (motor domain)^375-1134^E:8.4e-104`PF00612.22^IQ^IQ calmodulin-binding motif^1152-1169^E:0.0042`PF01576.14^Myosin_tail_1^Myosin tail^1213-1888^E:1.3e-15	sigP:0.115^19^0.118^0.108	.	COG5022^myosin heavy chain	GO:0042641^cellular_component^actomyosin`GO:0005793^cellular_component^endoplasmic reticulum-Golgi intermediate compartment`GO:0000139^cellular_component^Golgi membrane`GO:0016020^cellular_component^membrane`GO:0016459^cellular_component^myosin complex`GO:0005802^cellular_component^trans-Golgi network`GO:0051015^molecular_function^actin filament binding`GO:0043531^molecular_function^ADP binding`G…	GO:0003774^molecular_function^motor activity`GO:0005524^molecular_function^ATP binding`GO:0016459^cellular_component^myosin complex`GO:0005515^molecular_function^protein binding
TR809|c0_g2	TR809|c0_g2_i11	MY18A_HUMAN^MY18A_HUMAN^Q:1234-6156,H:329-1994^42.97%ID^E:0^RecName: Full=Unconventional myosin-XVIIIa;^Eukaryota; Metazoa; Chordata; Craniata; Vertebrata; Euteleostomi; Mammalia; Eutheria; Euarchontoglires; Primates; Haplorrhini; Catarrhini; Hominidae; Homo	A0A067RC42_ZOONE^A0A067RC42_ZOONE^Q:1246-6066,H:493-2106^65.91%ID^E:0^.^.	.	TR809|c0_g2_i11|m.164	703-1266[-]	.	.	.	sigP:0.154^18^0.274^0.177	.	.	.	.
TR809|c0_g2	TR809|c0_g2_i12	MY18A_MOUSE^MY18A_MOUSE^Q:1080-2681,H:1287-1815^39.81%ID^E:3e-54^RecName: Full=Unconventional myosin-XVIIIa;^Eukaryota; Metazoa; Chordata; Craniata; Vertebrata; Euteleostomi; Mammalia; Eutheria; Euarchontoglires; Glires; Rodentia; Sciurognathi; Muroidea; Muridae; Murinae; Mus; Mus`MY18A_MOUSE^MY18A_MOUSE^Q:2876-3274,H:1836-1990^36.77%ID^E:3e-11^RecName: Full=Unconventional myosin-XVIIIa;^Eukaryot…	D2A4Y4_TRICA^D2A4Y4_TRICA^Q:1089-2681,H:1-530^84.37%ID^E:0^.^.`D2A4Y4_TRICA^D2A4Y4_TRICA^Q:2861-3205,H:546-660^73.91%ID^E:6e-39^.^.	.	TR809|c0_g2_i12|m.168	204-2729[+]	MY18A_HUMAN^MY18A_HUMAN^Q:293-819,H:1291-1815^40.82%ID^E:5e-92^RecName: Full=Unconventional myosin-XVIIIa;^Eukaryota; Metazoa; Chordata; Craniata; Vertebrata; Euteleostomi; Mammalia; Eutheria; Euarchontoglires; Primates; Haplorrhini; Catarrhini; Hominidae; Homo	.	.	sigP:0.103^62^0.113^0.099	.	COG5022^myosin heavy chain	GO:0042641^cellular_component^actomyosin`GO:0005793^cellular_component^endoplasmic reticulum-Golgi intermediate compartment`GO:0000139^cellular_component^Golgi membrane`GO:0016020^cellular_component^membrane`GO:0016459^cellular_component^myosin complex`GO:0005802^cellular_component^trans-Golgi network`GO:0051015^molecular_function^actin filament binding`GO:0043531^molecular_function^ADP binding`G…	.
TR809|c0_g2	TR809|c0_g2_i13	.	.	.	.	.	.	.	.	.	.	.	.	.
TR809|c0_g2	TR809|c0_g2_i14	.	.	.	.	.	.	.	.	.	.	.	.	.
TR809|c0_g2	TR809|c0_g2_i15	MY18A_MOUSE^MY18A_MOUSE^Q:2657-5098,H:1166-1998^39.69%ID^E:6e-101^RecName: Full=Unconventional myosin-XVIIIa;^Eukaryota; Metazoa; Chordata; Craniata; Vertebrata; Euteleostomi; Mammalia; Eutheria; Euarchontoglires; Glires; Rodentia; Sciurognathi; Muroidea; Muridae; Murinae; Mus; Mus	N6UE92_DENPD^N6UE92_DENPD^Q:3029-5098,H:1-690^82.2%ID^E:0^.^.	.	TR809|c0_g2_i15|m.173	272-5188[+]	MY18A_HUMAN^MY18A_HUMAN^Q:795-1619,H:1169-2010^39.93%ID^E:1e-157^RecName: Full=Unconventional myosin-XVIIIa;^Eukaryota; Metazoa; Chordata; Craniata; Vertebrata; Euteleostomi; Mammalia; Eutheria; Euarchontoglires; Primates; Haplorrhini; Catarrhini; Hominidae; Homo	.	PF00612.22^IQ^IQ calmodulin-binding motif^817-834^E:0.0034`PF01576.14^Myosin_tail_1^Myosin tail^879-1553^E:1.2e-15	sigP:0.107^57^0.118^0.105	.	COG5022^myosin heavy chain	GO:0042641^cellular_component^actomyosin`GO:0005793^cellular_component^endoplasmic reticulum-Golgi intermediate compartment`GO:0000139^cellular_component^Golgi membrane`GO:0016020^cellular_component^membrane`GO:0016459^cellular_component^myosin complex`GO:0005802^cellular_component^trans-Golgi network`GO:0051015^molecular_function^actin filament binding`GO:0043531^molecular_function^ADP binding`G…	GO:0005515^molecular_function^protein binding`GO:0003774^molecular_function^motor activity`GO:0016459^cellular_component^myosin complex
TR809|c0_g2	TR809|c0_g2_i16	MY18A_HUMAN^MY18A_HUMAN^Q:1176-6017,H:218-1815^43.76%ID^E:0^RecName: Full=Unconventional myosin-XVIIIa;^Eukaryota; Metazoa; Chordata; Craniata; Vertebrata; Euteleostomi; Mammalia; Eutheria; Euarchontoglires; Primates; Haplorrhini; Catarrhini; Hominidae; Homo`MY18A_HUMAN^MY18A_HUMAN^Q:6233-6631,H:1840-1994^36.77%ID^E:1e-10^RecName: Full=Unconventional myosin-XVIIIa;^Eukaryota; Metazoa; Chordata; C…	A0A067RC42_ZOONE^A0A067RC42_ZOONE^Q:1047-6038,H:288-1983^65.14%ID^E:0^.^.`A0A067RC42_ZOONE^A0A067RC42_ZOONE^Q:6218-6541,H:1999-2106^60.19%ID^E:2e-21^.^.`A0A067RC42_ZOONE^A0A067RC42_ZOONE^Q:450-896,H:52-206^41.95%ID^E:7e-07^.^.	.	TR809|c0_g2_i16|m.178	282-6086[+]	MY18A_HUMAN^MY18A_HUMAN^Q:299-1912,H:218-1815^43.88%ID^E:0^RecName: Full=Unconventional myosin-XVIIIa;^Eukaryota; Metazoa; Chordata; Craniata; Vertebrata; Euteleostomi; Mammalia; Eutheria; Euarchontoglires; Primates; Haplorrhini; Catarrhini; Hominidae; Homo	.	PF00595.19^PDZ^PDZ domain (Also known as DHR or GLGF)^352-392^E:4.2e-06`PF00063.16^Myosin_head^Myosin head (motor domain)^509-1268^E:8.1e-104`PF00612.22^IQ^IQ calmodulin-binding motif^1286-1303^E:0.0041	sigP:0.121^16^0.147^0.110	.	COG5022^myosin heavy chain	GO:0042641^cellular_component^actomyosin`GO:0005793^cellular_component^endoplasmic reticulum-Golgi intermediate compartment`GO:0000139^cellular_component^Golgi membrane`GO:0016020^cellular_component^membrane`GO:0016459^cellular_component^myosin complex`GO:0005802^cellular_component^trans-Golgi network`GO:0051015^molecular_function^actin filament binding`GO:0043531^molecular_function^ADP binding`G…	GO:0005515^molecular_function^protein binding`GO:0003774^molecular_function^motor activity`GO:0005524^molecular_function^ATP binding`GO:0016459^cellular_component^myosin complex
TR809|c0_g2	TR809|c0_g2_i16	MY18A_HUMAN^MY18A_HUMAN^Q:1176-6017,H:218-1815^43.76%ID^E:0^RecName: Full=Unconventional myosin-XVIIIa;^Eukaryota; Metazoa; Chordata; Craniata; Vertebrata; Euteleostomi; Mammalia; Eutheria; Euarchontoglires; Primates; Haplorrhini; Catarrhini; Hominidae; Homo`MY18A_HUMAN^MY18A_HUMAN^Q:6233-6631,H:1840-1994^36.77%ID^E:1e-10^RecName: Full=Unconventional myosin-XVIIIa;^Eukaryota; Metazoa; Chordata; C…	A0A067RC42_ZOONE^A0A067RC42_ZOONE^Q:1047-6038,H:288-1983^65.14%ID^E:0^.^.`A0A067RC42_ZOONE^A0A067RC42_ZOONE^Q:6218-6541,H:1999-2106^60.19%ID^E:2e-21^.^.`A0A067RC42_ZOONE^A0A067RC42_ZOONE^Q:450-896,H:52-206^41.95%ID^E:7e-07^.^.	.	TR809|c0_g2_i16|m.179	606-1607[-]	.	.	.	sigP:0.153^17^0.17^0.134	.	.	.	.
TR809|c0_g2	TR809|c0_g2_i17	MY18A_HUMAN^MY18A_HUMAN^Q:1234-5676,H:329-1815^43.64%ID^E:0^RecName: Full=Unconventional myosin-XVIIIa;^Eukaryota; Metazoa; Chordata; Craniata; Vertebrata; Euteleostomi; Mammalia; Eutheria; Euarchontoglires; Primates; Haplorrhini; Catarrhini; Hominidae; Homo`MY18A_HUMAN^MY18A_HUMAN^Q:5892-6290,H:1840-1994^36.77%ID^E:1e-10^RecName: Full=Unconventional myosin-XVIIIa;^Eukaryota; Metazoa; Chordata; C…	A0A067RC42_ZOONE^A0A067RC42_ZOONE^Q:1246-5697,H:493-1983^66.31%ID^E:0^.^.`A0A067RC42_ZOONE^A0A067RC42_ZOONE^Q:5877-6200,H:1999-2106^60.19%ID^E:2e-21^.^.	.	TR809|c0_g2_i17|m.185	703-1266[-]	.	.	.	sigP:0.154^18^0.274^0.177	.	.	.	.
TR809|c0_g2	TR809|c0_g2_i17	MY18A_HUMAN^MY18A_HUMAN^Q:1234-5676,H:329-1815^43.64%ID^E:0^RecName: Full=Unconventional myosin-XVIIIa;^Eukaryota; Metazoa; Chordata; Craniata; Vertebrata; Euteleostomi; Mammalia; Eutheria; Euarchontoglires; Primates; Haplorrhini; Catarrhini; Hominidae; Homo`MY18A_HUMAN^MY18A_HUMAN^Q:5892-6290,H:1840-1994^36.77%ID^E:1e-10^RecName: Full=Unconventional myosin-XVIIIa;^Eukaryota; Metazoa; Chordata; C…	A0A067RC42_ZOONE^A0A067RC42_ZOONE^Q:1246-5697,H:493-1983^66.31%ID^E:0^.^.`A0A067RC42_ZOONE^A0A067RC42_ZOONE^Q:5877-6200,H:1999-2106^60.19%ID^E:2e-21^.^.	.	TR809|c0_g2_i17|m.184	343-5745[+]	MY18A_HUMAN^MY18A_HUMAN^Q:298-1778,H:329-1815^43.77%ID^E:0^RecName: Full=Unconventional myosin-XVIIIa;^Eukaryota; Metazoa; Chordata; Craniata; Vertebrata; Euteleostomi; Mammalia; Eutheria; Euarchontoglires; Primates; Haplorrhini; Catarrhini; Hominidae; Homo	.	PF00063.16^Myosin_head^Myosin head (motor domain)^375-1134^E:6.9e-104`PF00612.22^IQ^IQ calmodulin-binding motif^1152-1169^E:0.0038	sigP:0.115^19^0.118^0.108	.	COG5022^myosin heavy chain	GO:0042641^cellular_component^actomyosin`GO:0005793^cellular_component^endoplasmic reticulum-Golgi intermediate compartment`GO:0000139^cellular_component^Golgi membrane`GO:0016020^cellular_component^membrane`GO:0016459^cellular_component^myosin complex`GO:0005802^cellular_component^trans-Golgi network`GO:0051015^molecular_function^actin filament binding`GO:0043531^molecular_function^ADP binding`G…	GO:0003774^molecular_function^motor activity`GO:0005524^molecular_function^ATP binding`GO:0016459^cellular_component^myosin complex`GO:0005515^molecular_function^protein binding
TR809|c0_g2	TR809|c0_g2_i18	MY18A_MOUSE^MY18A_MOUSE^Q:2676-4640,H:1166-1815^40.39%ID^E:1e-84^RecName: Full=Unconventional myosin-XVIIIa;^Eukaryota; Metazoa; Chordata; Craniata; Vertebrata; Euteleostomi; Mammalia; Eutheria; Euarchontoglires; Glires; Rodentia; Sciurognathi; Muroidea; Muridae; Murinae; Mus; Mus`MY18A_MOUSE^MY18A_MOUSE^Q:4835-5233,H:1836-1990^36.77%ID^E:5e-11^RecName: Full=Unconventional myosin-XVIIIa;^Eukaryot…	D2A4Y4_TRICA^D2A4Y4_TRICA^Q:3048-4640,H:1-530^84.37%ID^E:0^.^.`D2A4Y4_TRICA^D2A4Y4_TRICA^Q:4820-5164,H:546-660^73.91%ID^E:2e-38^.^.	.	TR809|c0_g2_i18|m.189	291-4688[+]	MY18A_HUMAN^MY18A_HUMAN^Q:795-1451,H:1169-1820^41.11%ID^E:4e-130^RecName: Full=Unconventional myosin-XVIIIa;^Eukaryota; Metazoa; Chordata; Craniata; Vertebrata; Euteleostomi; Mammalia; Eutheria; Euarchontoglires; Primates; Haplorrhini; Catarrhini; Hominidae; Homo	.	PF00612.22^IQ^IQ calmodulin-binding motif^817-834^E:0.003	sigP:0.107^57^0.118^0.105	.	COG5022^myosin heavy chain	GO:0042641^cellular_component^actomyosin`GO:0005793^cellular_component^endoplasmic reticulum-Golgi intermediate compartment`GO:0000139^cellular_component^Golgi membrane`GO:0016020^cellular_component^membrane`GO:0016459^cellular_component^myosin complex`GO:0005802^cellular_component^trans-Golgi network`GO:0051015^molecular_function^actin filament binding`GO:0043531^molecular_function^ADP binding`G…	GO:0005515^molecular_function^protein binding
TR809|c0_g2	TR809|c0_g2_i19	.	.	.	.	.	.	.	.	.	.	.	.	.
TR809|c0_g2	TR809|c0_g2_i20	MY18A_HUMAN^MY18A_HUMAN^Q:1267-6189,H:329-1994^42.97%ID^E:0^RecName: Full=Unconventional myosin-XVIIIa;^Eukaryota; Metazoa; Chordata; Craniata; Vertebrata; Euteleostomi; Mammalia; Eutheria; Euarchontoglires; Primates; Haplorrhini; Catarrhini; Hominidae; Homo	A0A067RC42_ZOONE^A0A067RC42_ZOONE^Q:1279-6099,H:493-2106^65.91%ID^E:0^.^.	.	TR809|c0_g2_i20|m.195	736-1299[-]	.	.	.	sigP:0.154^18^0.274^0.177	.	.	.	.
TR809|c0_g2	TR809|c0_g2_i20	MY18A_HUMAN^MY18A_HUMAN^Q:1267-6189,H:329-1994^42.97%ID^E:0^RecName: Full=Unconventional myosin-XVIIIa;^Eukaryota; Metazoa; Chordata; Craniata; Vertebrata; Euteleostomi; Mammalia; Eutheria; Euarchontoglires; Primates; Haplorrhini; Catarrhini; Hominidae; Homo	A0A067RC42_ZOONE^A0A067RC42_ZOONE^Q:1279-6099,H:493-2106^65.91%ID^E:0^.^.	.	TR809|c0_g2_i20|m.194	376-6297[+]	MY18A_HUMAN^MY18A_HUMAN^Q:298-1954,H:329-2010^42.87%ID^E:0^RecName: Full=Unconventional myosin-XVIIIa;^Eukaryota; Metazoa; Chordata; Craniata; Vertebrata; Euteleostomi; Mammalia; Eutheria; Euarchontoglires; Primates; Haplorrhini; Catarrhini; Hominidae; Homo	.	PF00063.16^Myosin_head^Myosin head (motor domain)^375-1134^E:8.4e-104`PF00612.22^IQ^IQ calmodulin-binding motif^1152-1169^E:0.0042`PF01576.14^Myosin_tail_1^Myosin tail^1213-1888^E:1.3e-15	sigP:0.115^19^0.118^0.108	.	COG5022^myosin heavy chain	GO:0042641^cellular_component^actomyosin`GO:0005793^cellular_component^endoplasmic reticulum-Golgi intermediate compartment`GO:0000139^cellular_component^Golgi membrane`GO:0016020^cellular_component^membrane`GO:0016459^cellular_component^myosin complex`GO:0005802^cellular_component^trans-Golgi network`GO:0051015^molecular_function^actin filament binding`GO:0043531^molecular_function^ADP binding`G…	GO:0003774^molecular_function^motor activity`GO:0005524^molecular_function^ATP binding`GO:0016459^cellular_component^myosin complex`GO:0005515^molecular_function^protein binding
TR809|c0_g2	TR809|c0_g2_i21	MY18A_MOUSE^MY18A_MOUSE^Q:2809-5250,H:1166-1998^39.69%ID^E:7e-101^RecName: Full=Unconventional myosin-XVIIIa;^Eukaryota; Metazoa; Chordata; Craniata; Vertebrata; Euteleostomi; Mammalia; Eutheria; Euarchontoglires; Glires; Rodentia; Sciurognathi; Muroidea; Muridae; Murinae; Mus; Mus	N6UE92_DENPD^N6UE92_DENPD^Q:3181-5250,H:1-690^82.2%ID^E:0^.^.	.	TR809|c0_g2_i21|m.199	424-5340[+]	MY18A_HUMAN^MY18A_HUMAN^Q:795-1619,H:1169-2010^39.93%ID^E:1e-157^RecName: Full=Unconventional myosin-XVIIIa;^Eukaryota; Metazoa; Chordata; Craniata; Vertebrata; Euteleostomi; Mammalia; Eutheria; Euarchontoglires; Primates; Haplorrhini; Catarrhini; Hominidae; Homo	.	PF00612.22^IQ^IQ calmodulin-binding motif^817-834^E:0.0034`PF01576.14^Myosin_tail_1^Myosin tail^879-1553^E:1.2e-15	sigP:0.107^57^0.118^0.105	.	COG5022^myosin heavy chain	GO:0042641^cellular_component^actomyosin`GO:0005793^cellular_component^endoplasmic reticulum-Golgi intermediate compartment`GO:0000139^cellular_component^Golgi membrane`GO:0016020^cellular_component^membrane`GO:0016459^cellular_component^myosin complex`GO:0005802^cellular_component^trans-Golgi network`GO:0051015^molecular_function^actin filament binding`GO:0043531^molecular_function^ADP binding`G…	GO:0005515^molecular_function^protein binding`GO:0003774^molecular_function^motor activity`GO:0016459^cellular_component^myosin complex
TR809|c0_g2	TR809|c0_g2_i22	MY18A_MOUSE^MY18A_MOUSE^Q:2657-4621,H:1166-1815^40.39%ID^E:1e-84^RecName: Full=Unconventional myosin-XVIIIa;^Eukaryota; Metazoa; Chordata; Craniata; Vertebrata; Euteleostomi; Mammalia; Eutheria; Euarchontoglires; Glires; Rodentia; Sciurognathi; Muroidea; Muridae; Murinae; Mus; Mus`MY18A_MOUSE^MY18A_MOUSE^Q:4816-5214,H:1836-1990^36.77%ID^E:5e-11^RecName: Full=Unconventional myosin-XVIIIa;^Eukaryot…	D2A4Y4_TRICA^D2A4Y4_TRICA^Q:3029-4621,H:1-530^84.37%ID^E:0^.^.`D2A4Y4_TRICA^D2A4Y4_TRICA^Q:4801-5145,H:546-660^73.91%ID^E:2e-38^.^.	.	TR809|c0_g2_i22|m.204	272-4669[+]	MY18A_HUMAN^MY18A_HUMAN^Q:795-1451,H:1169-1820^41.11%ID^E:4e-130^RecName: Full=Unconventional myosin-XVIIIa;^Eukaryota; Metazoa; Chordata; Craniata; Vertebrata; Euteleostomi; Mammalia; Eutheria; Euarchontoglires; Primates; Haplorrhini; Catarrhini; Hominidae; Homo	.	PF00612.22^IQ^IQ calmodulin-binding motif^817-834^E:0.003	sigP:0.107^57^0.118^0.105	.	COG5022^myosin heavy chain	GO:0042641^cellular_component^actomyosin`GO:0005793^cellular_component^endoplasmic reticulum-Golgi intermediate compartment`GO:0000139^cellular_component^Golgi membrane`GO:0016020^cellular_component^membrane`GO:0016459^cellular_component^myosin complex`GO:0005802^cellular_component^trans-Golgi network`GO:0051015^molecular_function^actin filament binding`GO:0043531^molecular_function^ADP binding`G…	GO:0005515^molecular_function^protein binding
TR809|c0_g2	TR809|c0_g2_i23	MY18A_MOUSE^MY18A_MOUSE^Q:2676-5117,H:1166-1998^39.69%ID^E:6e-101^RecName: Full=Unconventional myosin-XVIIIa;^Eukaryota; Metazoa; Chordata; Craniata; Vertebrata; Euteleostomi; Mammalia; Eutheria; Euarchontoglires; Glires; Rodentia; Sciurognathi; Muroidea; Muridae; Murinae; Mus; Mus	N6UE92_DENPD^N6UE92_DENPD^Q:3048-5117,H:1-690^82.2%ID^E:0^.^.	.	TR809|c0_g2_i23|m.209	291-5207[+]	MY18A_HUMAN^MY18A_HUMAN^Q:795-1619,H:1169-2010^39.93%ID^E:1e-157^RecName: Full=Unconventional myosin-XVIIIa;^Eukaryota; Metazoa; Chordata; Craniata; Vertebrata; Euteleostomi; Mammalia; Eutheria; Euarchontoglires; Primates; Haplorrhini; Catarrhini; Hominidae; Homo	.	PF00612.22^IQ^IQ calmodulin-binding motif^817-834^E:0.0034`PF01576.14^Myosin_tail_1^Myosin tail^879-1553^E:1.2e-15	sigP:0.107^57^0.118^0.105	.	COG5022^myosin heavy chain	GO:0042641^cellular_component^actomyosin`GO:0005793^cellular_component^endoplasmic reticulum-Golgi intermediate compartment`GO:0000139^cellular_component^Golgi membrane`GO:0016020^cellular_component^membrane`GO:0016459^cellular_component^myosin complex`GO:0005802^cellular_component^trans-Golgi network`GO:0051015^molecular_function^actin filament binding`GO:0043531^molecular_function^ADP binding`G…	GO:0005515^molecular_function^protein binding`GO:0003774^molecular_function^motor activity`GO:0016459^cellular_component^myosin complex
TR810|c0_g1	TR810|c0_g1_i1	.	.	.	.	.	.	.	.	.	.	.	.	.
TR810|c0_g2	TR810|c0_g2_i1	.	.	.	TR810|c0_g2_i1|m.214	1-525[+]	.	.	.	sigP:0.113^27^0.126^0.104	.	.	.	.
TR810|c0_g2	TR810|c0_g2_i2	.	.	.	TR810|c0_g2_i2|m.215	1-525[+]	.	.	.	sigP:0.113^27^0.126^0.104	.	.	.	.
TR811|c0_g1	TR811|c0_g1_i1	.	.	.	.	.	.	.	.	.	.	.	.	.
TR811|c0_g2	TR811|c0_g2_i1	.	.	.	TR811|c0_g2_i1|m.216	645-986[-]	.	.	.	sigP:0.21^39^0.46^0.226	.	.	.	.
TR811|c0_g2	TR811|c0_g2_i2	.	E2BQT6_HARSA^E2BQT6_HARSA^Q:878-720,H:1-55^38.18%ID^E:1e-05^.^.	.	TR811|c0_g2_i2|m.217	645-950[-]	.	.	.	sigP:0.42^33^0.866^0.581	.	.	.	.
TR811|c0_g3	TR811|c0_g3_i1	LIP3_DROME^LIP3_DROME^Q:210-1271,H:35-387^43.54%ID^E:3e-93^RecName: Full=Lipase 3;^Eukaryota; Metazoa; Ecdysozoa; Arthropoda; Hexapoda; Insecta; Pterygota; Neoptera; Endopterygota; Diptera; Brachycera; Muscomorpha; Ephydroidea; Drosophilidae; Drosophila; Sophophora	V5GWI8_ANOGL^V5GWI8_ANOGL^Q:144-1289,H:36-414^58.12%ID^E:2e-167^RecName: Full=Lipase {ECO:0000256|PIRNR:PIRNR000862};^Eukaryota; Metazoa; Ecdysozoa; Arthropoda; Hexapoda; Insecta; Pterygota; Neoptera; Endopterygota; Coleoptera; Polyphaga; Cucujiformia; Chrysomeloidea; Cerambycidae; Lamiinae; Lamiini; Anoplophora	.	TR811|c0_g3_i1|m.218	3-1292[+]	LIP3_DROME^LIP3_DROME^Q:70-423,H:35-387^43.54%ID^E:1e-95^RecName: Full=Lipase 3;^Eukaryota; Metazoa; Ecdysozoa; Arthropoda; Hexapoda; Insecta; Pterygota; Neoptera; Endopterygota; Diptera; Brachycera; Muscomorpha; Ephydroidea; Drosophilidae; Drosophila; Sophophora	.	PF04083.11^Abhydro_lipase^Partial alpha/beta-hydrolase lipase region^64-121^E:1.4e-22`PF12695.2^Abhydrolase_5^Alpha/beta hydrolase family^105-235^E:3.8e-07`PF12697.2^Abhydrolase_6^Alpha/beta hydrolase family^106-389^E:1.7e-10`PF00561.15^Abhydrolase_1^alpha/beta hydrolase fold^136-390^E:2.8e-17	sigP:0.682^26^0.836^0.697	.	COG0596^Alpha beta hydrolase	GO:0016788^molecular_function^hydrolase activity, acting on ester bonds`GO:0016042^biological_process^lipid catabolic process	GO:0006629^biological_process^lipid metabolic process
TR811|c0_g4	TR811|c0_g4_i1	.	.	.	.	.	.	.	.	.	.	.	.	.
TR812|c0_g1	TR812|c0_g1_i1	.	.	.	.	.	.	.	.	.	.	.	.	.
TR813|c0_g1	TR813|c0_g1_i1	.	F4W7Q1_ACREC^F4W7Q1_ACREC^Q:1353-1171,H:36-97^48.39%ID^E:2e-06^.^.`F4W7Q1_ACREC^F4W7Q1_ACREC^Q:1409-1350,H:17-36^50%ID^E:2e-06^.^.	.	.	.	.	.	.	.	.	.	.	.
TR813|c1_g1	TR813|c1_g1_i1	.	.	.	.	.	.	.	.	.	.	.	.	.
TR813|c1_g2	TR813|c1_g2_i1	.	.	.	.	.	.	.	.	.	.	.	.	.
TR813|c1_g3	TR813|c1_g3_i1	.	.	.	.	.	.	.	.	.	.	.	.	.
TR813|c1_g3	TR813|c1_g3_i2	.	.	.	.	.	.	.	.	.	.	.	.	.
TR813|c1_g3	TR813|c1_g3_i3	.	.	.	.	.	.	.	.	.	.	.	.	.
TR813|c1_g3	TR813|c1_g3_i4	.	.	.	.	.	.	.	.	.	.	.	.	.
TR813|c1_g4	TR813|c1_g4_i1	.	.	.	.	.	.	.	.	.	.	.	.	.
TR813|c1_g5	TR813|c1_g5_i1	.	.	.	.	.	.	.	.	.	.	.	.	.
TR813|c1_g6	TR813|c1_g6_i1	.	.	.	.	.	.	.	.	.	.	.	.	.
TR813|c1_g6	TR813|c1_g6_i2	.	.	.	.	.	.	.	.	.	.	.	.	.
TR813|c1_g7	TR813|c1_g7_i1	.	.	.	.	.	.	.	.	.	.	.	.	.
TR814|c0_g1	TR814|c0_g1_i1	.	.	.	.	.	.	.	.	.	.	.	.	.
TR814|c0_g2	TR814|c0_g2_i1	.	.	.	.	.	.	.	.	.	.	.	.	.
TR814|c0_g3	TR814|c0_g3_i1	.	.	.	.	.	.	.	.	.	.	.	.	.
TR814|c1_g1	TR814|c1_g1_i1	.	.	.	.	.	.	.	.	.	.	.	.	.
TR815|c0_g1	TR815|c0_g1_i1	.	.	.	.	.	.	.	.	.	.	.	.	.
TR815|c0_g2	TR815|c0_g2_i1	.	.	.	.	.	.	.	.	.	.	.	.	.
TR815|c0_g2	TR815|c0_g2_i2	.	.	.	.	.	.	.	.	.	.	.	.	.
TR815|c0_g2	TR815|c0_g2_i3	.	.	.	.	.	.	.	.	.	.	.	.	.
TR815|c0_g2	TR815|c0_g2_i4	.	.	.	.	.	.	.	.	.	.	.	.	.
TR815|c0_g2	TR815|c0_g2_i5	.	.	.	.	.	.	.	.	.	.	.	.	.
TR815|c0_g2	TR815|c0_g2_i6	.	.	.	.	.	.	.	.	.	.	.	.	.
TR815|c0_g2	TR815|c0_g2_i7	.	.	.	.	.	.	.	.	.	.	.	.	.
TR815|c0_g2	TR815|c0_g2_i8	.	.	.	.	.	.	.	.	.	.	.	.	.
TR815|c0_g2	TR815|c0_g2_i9	.	.	.	.	.	.	.	.	.	.	.	.	.
TR815|c0_g3	TR815|c0_g3_i1	.	.	.	.	.	.	.	.	.	.	.	.	.
TR816|c0_g1	TR816|c0_g1_i1	.	.	.	.	.	.	.	.	.	.	.	.	.
TR816|c0_g1	TR816|c0_g1_i2	.	.	.	.	.	.	.	.	.	.	.	.	.
TR816|c0_g2	TR816|c0_g2_i1	.	.	.	.	.	.	.	.	.	.	.	.	.
TR817|c0_g1	TR817|c0_g1_i1	.	.	.	.	.	.	.	.	.	.	.	.	.
TR817|c0_g2	TR817|c0_g2_i1	.	.	.	.	.	.	.	.	.	.	.	.	.
TR817|c0_g2	TR817|c0_g2_i2	.	.	.	.	.	.	.	.	.	.	.	.	.
TR817|c0_g2	TR817|c0_g2_i3	.	.	.	.	.	.	.	.	.	.	.	.	.
TR817|c0_g2	TR817|c0_g2_i4	.	.	.	.	.	.	.	.	.	.	.	.	.
TR818|c3_g1	TR818|c3_g1_i1	.	.	.	.	.	.	.	.	.	.	.	.	.
TR818|c3_g2	TR818|c3_g2_i1	.	.	.	.	.	.	.	.	.	.	.	.	.
TR819|c0_g1	TR819|c0_g1_i1	.	.	.	.	.	.	.	.	.	.	.	.	.
TR819|c0_g1	TR819|c0_g1_i2	.	.	.	.	.	.	.	.	.	.	.	.	.
TR820|c0_g1	TR820|c0_g1_i1	.	.	.	.	.	.	.	.	.	.	.	.	.
TR820|c0_g1	TR820|c0_g1_i2	.	.	.	.	.	.	.	.	.	.	.	.	.
TR821|c1_g1	TR821|c1_g1_i1	.	.	.	.	.	.	.	.	.	.	.	.	.
TR822|c0_g1	TR822|c0_g1_i1	TCEA2_HUMAN^TCEA2_HUMAN^Q:185-991,H:25-299^52.71%ID^E:2e-83^RecName: Full=Transcription elongation factor A protein 2;^Eukaryota; Metazoa; Chordata; Craniata; Vertebrata; Euteleostomi; Mammalia; Eutheria; Euarchontoglires; Primates; Haplorrhini; Catarrhini; Hominidae; Homo	D6WJB1_TRICA^D6WJB1_TRICA^Q:179-991,H:24-294^82.35%ID^E:2e-130^.^.	.	TR822|c0_g1_i1|m.221	263-994[+]	TFS2_DROME^TFS2_DROME^Q:1-243,H:51-313^59.62%ID^E:4e-102^RecName: Full=Transcription elongation factor S-II;^Eukaryota; Metazoa; Ecdysozoa; Arthropoda; Hexapoda; Insecta; Pterygota; Neoptera; Endopterygota; Diptera; Brachycera; Muscomorpha; Ephydroidea; Drosophilidae; Drosophila; Sophophora	.	PF08711.6^Med26^TFIIS helical bundle-like domain^1-30^E:6.6e-06`PF07500.9^TFIIS_M^Transcription factor S-II (TFIIS), central domain^77-192^E:1.1e-36`PF01096.13^TFIIS_C^Transcription factor S-II (TFIIS)^204-241^E:2.2e-18	sigP:0.111^54^0.139^0.106	.	COG1594^DNA-dependent RNA polymerase catalyzes the transcription of DNA into RNA using the four ribonucleoside triphosphates as substrates (By similarity)	GO:0005634^cellular_component^nucleus`GO:0003677^molecular_function^DNA binding`GO:0008270^molecular_function^zinc ion binding`GO:0032784^biological_process^regulation of DNA-templated transcription, elongation`GO:0006357^biological_process^regulation of transcription from RNA polymerase II promoter`GO:0006351^biological_process^transcription, DNA-templated	GO:0003677^molecular_function^DNA binding`GO:0006351^biological_process^transcription, DNA-templated`GO:0005634^cellular_component^nucleus`GO:0003676^molecular_function^nucleic acid binding`GO:0008270^molecular_function^zinc ion binding
TR822|c0_g1	TR822|c0_g1_i2	TCEA2_HUMAN^TCEA2_HUMAN^Q:349-1230,H:2-299^50.99%ID^E:3e-87^RecName: Full=Transcription elongation factor A protein 2;^Eukaryota; Metazoa; Chordata; Craniata; Vertebrata; Euteleostomi; Mammalia; Eutheria; Euarchontoglires; Primates; Haplorrhini; Catarrhini; Hominidae; Homo	D6WJB1_TRICA^D6WJB1_TRICA^Q:349-1230,H:1-294^82.71%ID^E:3e-145^.^.	.	TR822|c0_g1_i2|m.223	349-1233[+]	TFS2_DROME^TFS2_DROME^Q:1-294,H:1-313^62.34%ID^E:3e-131^RecName: Full=Transcription elongation factor S-II;^Eukaryota; Metazoa; Ecdysozoa; Arthropoda; Hexapoda; Insecta; Pterygota; Neoptera; Endopterygota; Diptera; Brachycera; Muscomorpha; Ephydroidea; Drosophilidae; Drosophila; Sophophora	.	PF08711.6^Med26^TFIIS helical bundle-like domain^30-81^E:3.6e-17`PF07500.9^TFIIS_M^Transcription factor S-II (TFIIS), central domain^128-243^E:1.7e-36`PF01096.13^TFIIS_C^Transcription factor S-II (TFIIS)^255-292^E:2.9e-18	sigP:0.102^70^0.115^0.097	.	COG1594^DNA-dependent RNA polymerase catalyzes the transcription of DNA into RNA using the four ribonucleoside triphosphates as substrates (By similarity)	GO:0005634^cellular_component^nucleus`GO:0003677^molecular_function^DNA binding`GO:0008270^molecular_function^zinc ion binding`GO:0032784^biological_process^regulation of DNA-templated transcription, elongation`GO:0006357^biological_process^regulation of transcription from RNA polymerase II promoter`GO:0006351^biological_process^transcription, DNA-templated	GO:0003677^molecular_function^DNA binding`GO:0006351^biological_process^transcription, DNA-templated`GO:0005634^cellular_component^nucleus`GO:0003676^molecular_function^nucleic acid binding`GO:0008270^molecular_function^zinc ion binding
TR822|c0_g1	TR822|c0_g1_i3	TCEA2_HUMAN^TCEA2_HUMAN^Q:344-1225,H:2-299^50.99%ID^E:2e-87^RecName: Full=Transcription elongation factor A protein 2;^Eukaryota; Metazoa; Chordata; Craniata; Vertebrata; Euteleostomi; Mammalia; Eutheria; Euarchontoglires; Primates; Haplorrhini; Catarrhini; Hominidae; Homo	D6WJB1_TRICA^D6WJB1_TRICA^Q:344-1225,H:1-294^82.71%ID^E:2e-145^.^.	.	TR822|c0_g1_i3|m.225	344-1228[+]	TFS2_DROME^TFS2_DROME^Q:1-294,H:1-313^62.34%ID^E:3e-131^RecName: Full=Transcription elongation factor S-II;^Eukaryota; Metazoa; Ecdysozoa; Arthropoda; Hexapoda; Insecta; Pterygota; Neoptera; Endopterygota; Diptera; Brachycera; Muscomorpha; Ephydroidea; Drosophilidae; Drosophila; Sophophora	.	PF08711.6^Med26^TFIIS helical bundle-like domain^30-81^E:3.6e-17`PF07500.9^TFIIS_M^Transcription factor S-II (TFIIS), central domain^128-243^E:1.7e-36`PF01096.13^TFIIS_C^Transcription factor S-II (TFIIS)^255-292^E:2.9e-18	sigP:0.102^70^0.115^0.097	.	COG1594^DNA-dependent RNA polymerase catalyzes the transcription of DNA into RNA using the four ribonucleoside triphosphates as substrates (By similarity)	GO:0005634^cellular_component^nucleus`GO:0003677^molecular_function^DNA binding`GO:0008270^molecular_function^zinc ion binding`GO:0032784^biological_process^regulation of DNA-templated transcription, elongation`GO:0006357^biological_process^regulation of transcription from RNA polymerase II promoter`GO:0006351^biological_process^transcription, DNA-templated	GO:0003677^molecular_function^DNA binding`GO:0006351^biological_process^transcription, DNA-templated`GO:0005634^cellular_component^nucleus`GO:0003676^molecular_function^nucleic acid binding`GO:0008270^molecular_function^zinc ion binding
TR823|c0_g1	TR823|c0_g1_i1	.	.	.	TR823|c0_g1_i1|m.227	34-492[-]	.	.	.	sigP:0.128^19^0.121^0.113	.	.	.	.
TR823|c0_g1	TR823|c0_g1_i2	.	.	.	TR823|c0_g1_i2|m.228	34-495[-]	.	.	.	sigP:0.106^53^0.116^0.102	.	.	.	.
TR823|c0_g1	TR823|c0_g1_i3	.	.	.	TR823|c0_g1_i3|m.229	34-420[-]	.	.	.	sigP:0.106^28^0.127^0.105	.	.	.	.
TR823|c0_g1	TR823|c0_g1_i4	.	.	.	TR823|c0_g1_i4|m.230	2-304[-]	.	.	.	sigP:0.106^53^0.119^0.102	.	.	.	.
TR823|c0_g1	TR823|c0_g1_i5	.	S4PMR1_9NEOP^S4PMR1_9NEOP^Q:1411-1280,H:349-392^59.09%ID^E:2e-06^SubName: Full=Uncharacterized protein {ECO:0000313|EMBL:JAA92514.1};^Eukaryota; Metazoa; Ecdysozoa; Arthropoda; Hexapoda; Insecta; Pterygota; Neoptera; Endopterygota; Lepidoptera; Glossata; Ditrysia; Papilionoidea; Nymphalidae; Satyrinae; Satyrini; Parargina; Pararge	.	TR823|c0_g1_i5|m.231	34-528[-]	.	.	.	sigP:0.106^64^0.113^0.101	.	.	.	.
TR823|c0_g1	TR823|c0_g1_i5	.	S4PMR1_9NEOP^S4PMR1_9NEOP^Q:1411-1280,H:349-392^59.09%ID^E:2e-06^SubName: Full=Uncharacterized protein {ECO:0000313|EMBL:JAA92514.1};^Eukaryota; Metazoa; Ecdysozoa; Arthropoda; Hexapoda; Insecta; Pterygota; Neoptera; Endopterygota; Lepidoptera; Glossata; Ditrysia; Papilionoidea; Nymphalidae; Satyrinae; Satyrini; Parargina; Pararge	.	TR823|c0_g1_i5|m.232	1410-1724[-]	.	.	.	sigP:0.106^58^0.131^0.101	ExpAA=22.11^PredHel=1^Topology=i79-101o	.	.	.
TR824|c0_g1	TR824|c0_g1_i1	.	.	.	.	.	.	.	.	.	.	.	.	.
TR824|c0_g1	TR824|c0_g1_i2	.	.	.	.	.	.	.	.	.	.	.	.	.
TR825|c0_g1	TR825|c0_g1_i1	.	.	.	.	.	.	.	.	.	.	.	.	.
TR825|c0_g1	TR825|c0_g1_i2	.	D6X4R9_TRICA^D6X4R9_TRICA^Q:913-1080,H:1-54^75%ID^E:2e-15^.^.	.	.	.	.	.	.	.	.	.	.	.
TR825|c0_g2	TR825|c0_g2_i1	.	.	.	.	.	.	.	.	.	.	.	.	.
TR825|c0_g3	TR825|c0_g3_i1	.	.	.	.	.	.	.	.	.	.	.	.	.
TR826|c0_g1	TR826|c0_g1_i1	.	K7J950_NASVI^K7J950_NASVI^Q:125-559,H:68-210^43.51%ID^E:1e-23^.^.	.	TR826|c0_g1_i1|m.233	146-562[+]	.	.	.	sigP:0.114^21^0.116^0.102	.	.	.	.
TR826|c0_g2	TR826|c0_g2_i1	.	K7J950_NASVI^K7J950_NASVI^Q:219-791,H:22-210^41.5%ID^E:6e-32^.^.	.	TR826|c0_g2_i1|m.234	204-794[+]	.	.	.	sigP:0.11^44^0.125^0.105	.	.	.	.
TR826|c1_g1	TR826|c1_g1_i1	.	.	.	.	.	.	.	.	.	.	.	.	.
TR827|c0_g1	TR827|c0_g1_i1	.	.	.	.	.	.	.	.	.	.	.	.	.
TR827|c0_g2	TR827|c0_g2_i1	.	.	.	TR827|c0_g2_i1|m.236	504-824[+]	.	.	.	sigP:0.166^12^0.362^0.196	.	.	.	.
TR827|c0_g2	TR827|c0_g2_i1	.	.	.	TR827|c0_g2_i1|m.235	1-450[-]	.	.	.	sigP:0.102^35^0.107^0.099	.	.	.	.
TR827|c1_g1	TR827|c1_g1_i1	.	V5GZ78_ANOGL^V5GZ78_ANOGL^Q:584-3,H:204-397^42.05%ID^E:7e-47^SubName: Full=Putative RNA-directed DNA polymerase {ECO:0000313|EMBL:JAB65788.1};^Eukaryota; Metazoa; Ecdysozoa; Arthropoda; Hexapoda; Insecta; Pterygota; Neoptera; Endopterygota; Coleoptera; Polyphaga; Cucujiformia; Chrysomeloidea; Cerambycidae; Lamiinae; Lamiini; Anoplophora	.	.	.	.	.	.	.	.	.	.	.
TR827|c2_g1	TR827|c2_g1_i1	.	.	.	.	.	.	.	.	.	.	.	.	.
TR828|c0_g1	TR828|c0_g1_i1	.	D7ELQ4_TRICA^D7ELQ4_TRICA^Q:10-495,H:454-615^50%ID^E:3e-47^.^.	.	TR828|c0_g1_i1|m.238	1-501[+]	.	.	.	sigP:0.127^22^0.222^0.136	.	.	.	.
TR828|c1_g1	TR828|c1_g1_i1	.	D7ELQ4_TRICA^D7ELQ4_TRICA^Q:33-509,H:544-702^42.77%ID^E:7e-36^.^.	.	.	.	.	.	.	.	.	.	.	.
TR828|c1_g1	TR828|c1_g1_i2	.	D7ELQ4_TRICA^D7ELQ4_TRICA^Q:2-727,H:461-702^42.98%ID^E:3e-61^.^.	.	.	.	.	.	.	.	.	.	.	.
TR828|c1_g1	TR828|c1_g1_i3	.	D7ELQ4_TRICA^D7ELQ4_TRICA^Q:18-545,H:527-702^44.32%ID^E:1e-41^.^.	.	.	.	.	.	.	.	.	.	.	.
TR829|c0_g1	TR829|c0_g1_i1	.	.	.	.	.	.	.	.	.	.	.	.	.
TR829|c0_g1	TR829|c0_g1_i2	.	.	.	.	.	.	.	.	.	.	.	.	.
TR830|c0_g1	TR830|c0_g1_i1	.	D6WR92_TRICA^D6WR92_TRICA^Q:106-357,H:1054-1137^48.81%ID^E:1e-21^.^.	.	.	.	.	.	.	.	.	.	.	.
TR830|c0_g1	TR830|c0_g1_i2	NU133_MOUSE^NU133_MOUSE^Q:425-2737,H:77-827^31.39%ID^E:5e-118^RecName: Full=Nuclear pore complex protein Nup133;^Eukaryota; Metazoa; Chordata; Craniata; Vertebrata; Euteleostomi; Mammalia; Eutheria; Euarchontoglires; Glires; Rodentia; Sciurognathi; Muroidea; Muridae; Murinae; Mus; Mus`NU133_MOUSE^NU133_MOUSE^Q:2766-3722,H:838-1155^34.67%ID^E:5e-118^RecName: Full=Nuclear pore complex protein Nup13…	D6WR92_TRICA^D6WR92_TRICA^Q:398-2725,H:49-808^56.14%ID^E:0^.^.`D6WR92_TRICA^D6WR92_TRICA^Q:2730-3725,H:808-1137^56.63%ID^E:0^.^.	.	TR830|c0_g1_i2|m.245	483-785[-]	.	.	.	sigP:0.339^20^0.858^0.576	.	.	.	.
TR830|c0_g1	TR830|c0_g1_i2	NU133_MOUSE^NU133_MOUSE^Q:425-2737,H:77-827^31.39%ID^E:5e-118^RecName: Full=Nuclear pore complex protein Nup133;^Eukaryota; Metazoa; Chordata; Craniata; Vertebrata; Euteleostomi; Mammalia; Eutheria; Euarchontoglires; Glires; Rodentia; Sciurognathi; Muroidea; Muridae; Murinae; Mus; Mus`NU133_MOUSE^NU133_MOUSE^Q:2766-3722,H:838-1155^34.67%ID^E:5e-118^RecName: Full=Nuclear pore complex protein Nup13…	D6WR92_TRICA^D6WR92_TRICA^Q:398-2725,H:49-808^56.14%ID^E:0^.^.`D6WR92_TRICA^D6WR92_TRICA^Q:2730-3725,H:808-1137^56.63%ID^E:0^.^.	.	TR830|c0_g1_i2|m.244	2684-2995[-]	.	.	.	sigP:0.161^49^0.248^0.156	ExpAA=40.18^PredHel=2^Topology=i21-43o79-101i	.	.	.
TR830|c0_g1	TR830|c0_g1_i2	NU133_MOUSE^NU133_MOUSE^Q:425-2737,H:77-827^31.39%ID^E:5e-118^RecName: Full=Nuclear pore complex protein Nup133;^Eukaryota; Metazoa; Chordata; Craniata; Vertebrata; Euteleostomi; Mammalia; Eutheria; Euarchontoglires; Glires; Rodentia; Sciurognathi; Muroidea; Muridae; Murinae; Mus; Mus`NU133_MOUSE^NU133_MOUSE^Q:2766-3722,H:838-1155^34.67%ID^E:5e-118^RecName: Full=Nuclear pore complex protein Nup13…	D6WR92_TRICA^D6WR92_TRICA^Q:398-2725,H:49-808^56.14%ID^E:0^.^.`D6WR92_TRICA^D6WR92_TRICA^Q:2730-3725,H:808-1137^56.63%ID^E:0^.^.	.	TR830|c0_g1_i2|m.242	260-2881[+]	NU133_MOUSE^NU133_MOUSE^Q:13-826,H:49-827^31.1%ID^E:2e-84^RecName: Full=Nuclear pore complex protein Nup133;^Eukaryota; Metazoa; Chordata; Craniata; Vertebrata; Euteleostomi; Mammalia; Eutheria; Euarchontoglires; Glires; Rodentia; Sciurognathi; Muroidea; Muridae; Murinae; Mus; Mus	.	PF08801.6^Nucleoporin_N^Nup133 N terminal like^54-393^E:3.2e-20`PF03177.9^Nucleoporin_C^Non-repetitive/WGA-negative nucleoporin C-terminal^592-752^E:2.3e-06	sigP:0.102^69^0.11^0.098	.	.	GO:0000940^cellular_component^condensed chromosome outer kinetochore`GO:0005643^cellular_component^nuclear pore`GO:0031080^cellular_component^nuclear pore outer ring`GO:0005487^molecular_function^nucleocytoplasmic transporter activity`GO:0006406^biological_process^mRNA export from nucleus`GO:0006999^biological_process^nuclear pore organization`GO:0048339^biological_process^paraxial mesoderm devel…	.
TR830|c0_g1	TR830|c0_g1_i2	NU133_MOUSE^NU133_MOUSE^Q:425-2737,H:77-827^31.39%ID^E:5e-118^RecName: Full=Nuclear pore complex protein Nup133;^Eukaryota; Metazoa; Chordata; Craniata; Vertebrata; Euteleostomi; Mammalia; Eutheria; Euarchontoglires; Glires; Rodentia; Sciurognathi; Muroidea; Muridae; Murinae; Mus; Mus`NU133_MOUSE^NU133_MOUSE^Q:2766-3722,H:838-1155^34.67%ID^E:5e-118^RecName: Full=Nuclear pore complex protein Nup13…	D6WR92_TRICA^D6WR92_TRICA^Q:398-2725,H:49-808^56.14%ID^E:0^.^.`D6WR92_TRICA^D6WR92_TRICA^Q:2730-3725,H:808-1137^56.63%ID^E:0^.^.	.	TR830|c0_g1_i2|m.243	3174-3728[+]	NU133_MOUSE^NU133_MOUSE^Q:1-183,H:969-1155^32.09%ID^E:6e-19^RecName: Full=Nuclear pore complex protein Nup133;^Eukaryota; Metazoa; Chordata; Craniata; Vertebrata; Euteleostomi; Mammalia; Eutheria; Euarchontoglires; Glires; Rodentia; Sciurognathi; Muroidea; Muridae; Murinae; Mus; Mus	.	PF03177.9^Nucleoporin_C^Non-repetitive/WGA-negative nucleoporin C-terminal^1-134^E:3.7e-16	sigP:0.205^19^0.413^0.253	.	.	GO:0000940^cellular_component^condensed chromosome outer kinetochore`GO:0005643^cellular_component^nuclear pore`GO:0031080^cellular_component^nuclear pore outer ring`GO:0005487^molecular_function^nucleocytoplasmic transporter activity`GO:0006406^biological_process^mRNA export from nucleus`GO:0006999^biological_process^nuclear pore organization`GO:0048339^biological_process^paraxial mesoderm devel…	.
TR830|c0_g2	TR830|c0_g2_i1	.	.	.	.	.	.	.	.	.	.	.	.	.
TR831|c0_g1	TR831|c0_g1_i1	.	.	.	.	.	.	.	.	.	.	.	.	.
TR831|c0_g2	TR831|c0_g2_i1	.	.	.	.	.	.	.	.	.	.	.	.	.
TR831|c0_g3	TR831|c0_g3_i1	.	.	.	.	.	.	.	.	.	.	.	.	.
TR831|c0_g4	TR831|c0_g4_i1	.	.	.	.	.	.	.	.	.	.	.	.	.
TR831|c0_g5	TR831|c0_g5_i1	.	.	.	.	.	.	.	.	.	.	.	.	.
TR831|c0_g5	TR831|c0_g5_i2	.	.	.	.	.	.	.	.	.	.	.	.	.
TR831|c0_g6	TR831|c0_g6_i1	.	.	.	.	.	.	.	.	.	.	.	.	.
TR831|c0_g7	TR831|c0_g7_i1	.	.	.	.	.	.	.	.	.	.	.	.	.
TR831|c0_g8	TR831|c0_g8_i1	.	.	.	.	.	.	.	.	.	.	.	.	.
TR831|c0_g9	TR831|c0_g9_i1	.	.	.	.	.	.	.	.	.	.	.	.	.
TR831|c0_g10	TR831|c0_g10_i1	.	.	.	.	.	.	.	.	.	.	.	.	.
TR831|c0_g11	TR831|c0_g11_i1	.	.	.	.	.	.	.	.	.	.	.	.	.
TR831|c0_g12	TR831|c0_g12_i1	.	.	.	.	.	.	.	.	.	.	.	.	.
TR832|c0_g1	TR832|c0_g1_i1	.	.	.	TR832|c0_g1_i1|m.246	1-576[+]	.	.	.	sigP:0.104^40^0.133^0.102	.	.	.	.
TR832|c0_g1	TR832|c0_g1_i2	.	.	.	TR832|c0_g1_i2|m.247	1-573[+]	.	.	.	sigP:0.104^40^0.133^0.102	.	.	.	.
TR833|c1_g1	TR833|c1_g1_i1	.	.	.	.	.	.	.	.	.	.	.	.	.
TR833|c1_g1	TR833|c1_g1_i2	.	.	.	.	.	.	.	.	.	.	.	.	.
TR834|c0_g1	TR834|c0_g1_i1	.	.	.	.	.	.	.	.	.	.	.	.	.
TR834|c0_g2	TR834|c0_g2_i1	.	.	.	.	.	.	.	.	.	.	.	.	.
TR834|c0_g3	TR834|c0_g3_i1	.	.	.	.	.	.	.	.	.	.	.	.	.
TR834|c0_g4	TR834|c0_g4_i1	.	.	.	.	.	.	.	.	.	.	.	.	.
TR834|c0_g4	TR834|c0_g4_i2	.	.	.	.	.	.	.	.	.	.	.	.	.
TR834|c0_g5	TR834|c0_g5_i1	.	.	.	.	.	.	.	.	.	.	.	.	.
TR835|c0_g1	TR835|c0_g1_i1	.	D7GXP0_TRICA^D7GXP0_TRICA^Q:511-377,H:436-480^71.11%ID^E:4e-09^.^.`D7GXP0_TRICA^D7GXP0_TRICA^Q:633-283,H:394-509^36.22%ID^E:5e-09^.^.	.	.	.	.	.	.	.	.	.	.	.
TR835|c0_g1	TR835|c0_g1_i2	POLY_DROME^POLY_DROME^Q:290-138,H:199-248^50%ID^E:4e-06^RecName: Full=Retrovirus-related Pol polyprotein from transposon gypsy;^Eukaryota; Metazoa; Ecdysozoa; Arthropoda; Hexapoda; Insecta; Pterygota; Neoptera; Endopterygota; Diptera; Brachycera; Muscomorpha; Ephydroidea; Drosophilidae; Drosophila; Sophophora	D7GXP0_TRICA^D7GXP0_TRICA^Q:489-277,H:394-465^58.33%ID^E:4e-24^.^.`D7GXP0_TRICA^D7GXP0_TRICA^Q:278-183,H:465-496^75%ID^E:4e-24^.^.	.	.	.	.	.	.	.	.	.	GO:0004519^molecular_function^endonuclease activity`GO:0003676^molecular_function^nucleic acid binding`GO:0003964^molecular_function^RNA-directed DNA polymerase activity`GO:0015074^biological_process^DNA integration	.
TR835|c1_g1	TR835|c1_g1_i1	.	.	.	.	.	.	.	.	.	.	.	.	.
TR836|c0_g1	TR836|c0_g1_i1	.	.	.	.	.	.	.	.	.	.	.	.	.
TR836|c0_g1	TR836|c0_g1_i2	.	.	.	.	.	.	.	.	.	.	.	.	.
TR836|c0_g2	TR836|c0_g2_i1	.	.	.	.	.	.	.	.	.	.	.	.	.
TR836|c0_g3	TR836|c0_g3_i1	.	.	.	.	.	.	.	.	.	.	.	.	.
TR836|c0_g3	TR836|c0_g3_i2	.	.	.	.	.	.	.	.	.	.	.	.	.
TR837|c0_g1	TR837|c0_g1_i1	SLP2_DROME^SLP2_DROME^Q:1-228,H:215-290^93.42%ID^E:4e-32^RecName: Full=Fork head domain transcription factor slp2;^Eukaryota; Metazoa; Ecdysozoa; Arthropoda; Hexapoda; Insecta; Pterygota; Neoptera; Endopterygota; Diptera; Brachycera; Muscomorpha; Ephydroidea; Drosophilidae; Drosophila; Sophophora	U4UKB1_DENPD^U4UKB1_DENPD^Q:1-603,H:123-331^62.15%ID^E:6e-49^.^.	.	TR837|c0_g1_i1|m.248	1-612[+]	SLP2_DROME^SLP2_DROME^Q:1-131,H:215-353^65.47%ID^E:2e-51^RecName: Full=Fork head domain transcription factor slp2;^Eukaryota; Metazoa; Ecdysozoa; Arthropoda; Hexapoda; Insecta; Pterygota; Neoptera; Endopterygota; Diptera; Brachycera; Muscomorpha; Ephydroidea; Drosophilidae; Drosophila; Sophophora	.	PF00250.13^Fork_head^Fork head domain^1-61^E:1.9e-25	sigP:0.113^11^0.14^0.119	.	COG5025^forkhead box	GO:0005634^cellular_component^nucleus`GO:0043565^molecular_function^sequence-specific DNA binding`GO:0003700^molecular_function^sequence-specific DNA binding transcription factor activity`GO:0007367^biological_process^segment polarity determination`GO:0006351^biological_process^transcription, DNA-templated	GO:0003700^molecular_function^sequence-specific DNA binding transcription factor activity`GO:0043565^molecular_function^sequence-specific DNA binding`GO:0006355^biological_process^regulation of transcription, DNA-templated
TR837|c0_g1	TR837|c0_g1_i2	SLP2_DROME^SLP2_DROME^Q:1-228,H:215-290^93.42%ID^E:4e-33^RecName: Full=Fork head domain transcription factor slp2;^Eukaryota; Metazoa; Ecdysozoa; Arthropoda; Hexapoda; Insecta; Pterygota; Neoptera; Endopterygota; Diptera; Brachycera; Muscomorpha; Ephydroidea; Drosophilidae; Drosophila; Sophophora	U4UKB1_DENPD^U4UKB1_DENPD^Q:1-603,H:123-331^62.15%ID^E:3e-50^.^.	.	TR837|c0_g1_i2|m.249	1-612[+]	SLP2_DROME^SLP2_DROME^Q:1-131,H:215-353^65.47%ID^E:2e-51^RecName: Full=Fork head domain transcription factor slp2;^Eukaryota; Metazoa; Ecdysozoa; Arthropoda; Hexapoda; Insecta; Pterygota; Neoptera; Endopterygota; Diptera; Brachycera; Muscomorpha; Ephydroidea; Drosophilidae; Drosophila; Sophophora	.	PF00250.13^Fork_head^Fork head domain^1-61^E:1.9e-25	sigP:0.113^11^0.14^0.119	.	COG5025^forkhead box	GO:0005634^cellular_component^nucleus`GO:0043565^molecular_function^sequence-specific DNA binding`GO:0003700^molecular_function^sequence-specific DNA binding transcription factor activity`GO:0007367^biological_process^segment polarity determination`GO:0006351^biological_process^transcription, DNA-templated	GO:0003700^molecular_function^sequence-specific DNA binding transcription factor activity`GO:0043565^molecular_function^sequence-specific DNA binding`GO:0006355^biological_process^regulation of transcription, DNA-templated
TR838|c1_g1	TR838|c1_g1_i1	.	.	.	.	.	.	.	.	.	.	.	.	.
TR839|c0_g1	TR839|c0_g1_i1	POL3_DROME^POL3_DROME^Q:232-2,H:352-428^44.16%ID^E:8e-14^RecName: Full=Retrovirus-related Pol polyprotein from transposon 17.6;^Eukaryota; Metazoa; Ecdysozoa; Arthropoda; Hexapoda; Insecta; Pterygota; Neoptera; Endopterygota; Diptera; Brachycera; Muscomorpha; Ephydroidea; Drosophilidae; Drosophila; Sophophora	W4XIZ7_STRPU^W4XIZ7_STRPU^Q:232-2,H:886-962^62.34%ID^E:6e-24^.^.	.	.	.	.	.	.	.	.	.	GO:0004190^molecular_function^aspartic-type endopeptidase activity`GO:0004519^molecular_function^endonuclease activity`GO:0003676^molecular_function^nucleic acid binding`GO:0003964^molecular_function^RNA-directed DNA polymerase activity`GO:0015074^biological_process^DNA integration	.
TR839|c0_g1	TR839|c0_g1_i2	POL3_DROME^POL3_DROME^Q:253-2,H:352-435^42.86%ID^E:5e-16^RecName: Full=Retrovirus-related Pol polyprotein from transposon 17.6;^Eukaryota; Metazoa; Ecdysozoa; Arthropoda; Hexapoda; Insecta; Pterygota; Neoptera; Endopterygota; Diptera; Brachycera; Muscomorpha; Ephydroidea; Drosophilidae; Drosophila; Sophophora	W4XI71_STRPU^W4XI71_STRPU^Q:253-2,H:658-741^57.14%ID^E:2e-28^.^.	.	.	.	.	.	.	.	.	.	GO:0004190^molecular_function^aspartic-type endopeptidase activity`GO:0004519^molecular_function^endonuclease activity`GO:0003676^molecular_function^nucleic acid binding`GO:0003964^molecular_function^RNA-directed DNA polymerase activity`GO:0015074^biological_process^DNA integration	.
TR839|c0_g2	TR839|c0_g2_i1	POL3_DROME^POL3_DROME^Q:268-95,H:337-396^45%ID^E:2e-11^RecName: Full=Retrovirus-related Pol polyprotein from transposon 17.6;^Eukaryota; Metazoa; Ecdysozoa; Arthropoda; Hexapoda; Insecta; Pterygota; Neoptera; Endopterygota; Diptera; Brachycera; Muscomorpha; Ephydroidea; Drosophilidae; Drosophila; Sophophora`POL3_DROME^POL3_DROME^Q:83-3,H:400-426^55.56%ID^E:2e-11^RecName: Full=Retrovirus-related P…	W4XIZ8_STRPU^W4XIZ8_STRPU^Q:268-65,H:808-877^58.57%ID^E:4e-23^.^.`W4XIZ8_STRPU^W4XIZ8_STRPU^Q:86-3,H:870-897^71.43%ID^E:4e-23^.^.	.	.	.	.	.	.	.	.	.	GO:0004190^molecular_function^aspartic-type endopeptidase activity`GO:0004519^molecular_function^endonuclease activity`GO:0003676^molecular_function^nucleic acid binding`GO:0003964^molecular_function^RNA-directed DNA polymerase activity`GO:0015074^biological_process^DNA integration	.
TR839|c0_g3	TR839|c0_g3_i1	POL3_DROME^POL3_DROME^Q:272-3,H:337-426^50%ID^E:3e-21^RecName: Full=Retrovirus-related Pol polyprotein from transposon 17.6;^Eukaryota; Metazoa; Ecdysozoa; Arthropoda; Hexapoda; Insecta; Pterygota; Neoptera; Endopterygota; Diptera; Brachycera; Muscomorpha; Ephydroidea; Drosophilidae; Drosophila; Sophophora	W4XIZ8_STRPU^W4XIZ8_STRPU^Q:272-3,H:808-897^70%ID^E:2e-35^.^.	.	.	.	.	.	.	.	.	.	GO:0004190^molecular_function^aspartic-type endopeptidase activity`GO:0004519^molecular_function^endonuclease activity`GO:0003676^molecular_function^nucleic acid binding`GO:0003964^molecular_function^RNA-directed DNA polymerase activity`GO:0015074^biological_process^DNA integration	.
TR840|c0_g1	TR840|c0_g1_i1	PPO2_DROME^PPO2_DROME^Q:148-2184,H:1-682^62.52%ID^E:0^RecName: Full=Phenoloxidase 2;^Eukaryota; Metazoa; Ecdysozoa; Arthropoda; Hexapoda; Insecta; Pterygota; Neoptera; Endopterygota; Diptera; Brachycera; Muscomorpha; Ephydroidea; Drosophilidae; Drosophila; Sophophora	Q49I38_TRICA^Q49I38_TRICA^Q:157-2193,H:2-682^74.45%ID^E:0^.^.	.	TR840|c0_g1_i1|m.250	148-2202[+]	PPO2_DROME^PPO2_DROME^Q:1-679,H:1-682^62.52%ID^E:0^RecName: Full=Phenoloxidase 2;^Eukaryota; Metazoa; Ecdysozoa; Arthropoda; Hexapoda; Insecta; Pterygota; Neoptera; Endopterygota; Diptera; Brachycera; Muscomorpha; Ephydroidea; Drosophilidae; Drosophila; Sophophora	.	PF03722.9^Hemocyanin_N^Hemocyanin, all-alpha domain^76-141^E:4.2e-17`PF00372.14^Hemocyanin_M^Hemocyanin, copper containing domain^178-414^E:3.7e-66`PF00264.15^Tyrosinase^Common central domain of tyrosinase^358-413^E:3.4e-07`PF03723.9^Hemocyanin_C^Hemocyanin, ig-like domain^420-672^E:2.3e-92	sigP:0.104^14^0.134^0.103	.	NOG131652^Transient receptor ion channel II	GO:0005576^cellular_component^extracellular region`GO:0005615^cellular_component^extracellular space`GO:0036264^molecular_function^dopamine monooxygenase activity`GO:0036263^molecular_function^L-DOPA monooxygenase activity`GO:0046872^molecular_function^metal ion binding`GO:0004503^molecular_function^monophenol monooxygenase activity`GO:0050832^biological_process^defense response to fungus`GO:0050…	GO:0016491^molecular_function^oxidoreductase activity`GO:0008152^biological_process^metabolic process
TR840|c0_g1	TR840|c0_g1_i2	PPO2_DROME^PPO2_DROME^Q:117-2039,H:38-682^62.64%ID^E:0^RecName: Full=Phenoloxidase 2;^Eukaryota; Metazoa; Ecdysozoa; Arthropoda; Hexapoda; Insecta; Pterygota; Neoptera; Endopterygota; Diptera; Brachycera; Muscomorpha; Ephydroidea; Drosophilidae; Drosophila; Sophophora	Q49I38_TRICA^Q49I38_TRICA^Q:108-2048,H:34-682^74.58%ID^E:0^.^.	.	TR840|c0_g1_i2|m.252	138-2057[+]	PPO2_DROME^PPO2_DROME^Q:2-634,H:46-682^63.27%ID^E:0^RecName: Full=Phenoloxidase 2;^Eukaryota; Metazoa; Ecdysozoa; Arthropoda; Hexapoda; Insecta; Pterygota; Neoptera; Endopterygota; Diptera; Brachycera; Muscomorpha; Ephydroidea; Drosophilidae; Drosophila; Sophophora	.	PF03722.9^Hemocyanin_N^Hemocyanin, all-alpha domain^31-96^E:6e-17`PF00372.14^Hemocyanin_M^Hemocyanin, copper containing domain^132-369^E:3.2e-66`PF00264.15^Tyrosinase^Common central domain of tyrosinase^313-368^E:2.9e-07`PF03723.9^Hemocyanin_C^Hemocyanin, ig-like domain^375-627^E:2e-92	sigP:0.112^20^0.119^0.106	.	NOG131652^Transient receptor ion channel II	GO:0005576^cellular_component^extracellular region`GO:0005615^cellular_component^extracellular space`GO:0036264^molecular_function^dopamine monooxygenase activity`GO:0036263^molecular_function^L-DOPA monooxygenase activity`GO:0046872^molecular_function^metal ion binding`GO:0004503^molecular_function^monophenol monooxygenase activity`GO:0050832^biological_process^defense response to fungus`GO:0050…	GO:0016491^molecular_function^oxidoreductase activity`GO:0008152^biological_process^metabolic process
TR840|c0_g2	TR840|c0_g2_i1	.	.	.	.	.	.	.	.	.	.	.	.	.
TR841|c1_g1	TR841|c1_g1_i1	PIHD1_XENLA^PIHD1_XENLA^Q:652-1443,H:42-294^35.56%ID^E:3e-47^RecName: Full=PIH1 domain-containing protein 1;^Eukaryota; Metazoa; Chordata; Craniata; Vertebrata; Euteleostomi; Amphibia; Batrachia; Anura; Pipoidea; Pipidae; Xenopodinae; Xenopus; Xenopus	D6X061_TRICA^D6X061_TRICA^Q:595-1452,H:24-308^57.64%ID^E:2e-109^.^.	.	TR841|c1_g1_i1|m.254	625-1455[+]	PIHD1_XENLA^PIHD1_XENLA^Q:10-273,H:42-294^35.56%ID^E:5e-50^RecName: Full=PIH1 domain-containing protein 1;^Eukaryota; Metazoa; Chordata; Craniata; Vertebrata; Euteleostomi; Amphibia; Batrachia; Anura; Pipoidea; Pipidae; Xenopodinae; Xenopus; Xenopus	.	PF08190.7^PIH1^pre-RNA processing PIH1/Nop17^6-272^E:3.1e-59	sigP:0.106^15^0.113^0.104	.	.	.	.
TR841|c1_g1	TR841|c1_g1_i2	PIHD1_XENLA^PIHD1_XENLA^Q:451-1242,H:42-294^35.56%ID^E:6e-48^RecName: Full=PIH1 domain-containing protein 1;^Eukaryota; Metazoa; Chordata; Craniata; Vertebrata; Euteleostomi; Amphibia; Batrachia; Anura; Pipoidea; Pipidae; Xenopodinae; Xenopus; Xenopus	D6X061_TRICA^D6X061_TRICA^Q:334-1251,H:4-308^58.44%ID^E:1e-120^.^.	.	TR841|c1_g1_i2|m.255	319-1254[+]	PIHD1_XENLA^PIHD1_XENLA^Q:45-308,H:42-294^35.56%ID^E:1e-49^RecName: Full=PIH1 domain-containing protein 1;^Eukaryota; Metazoa; Chordata; Craniata; Vertebrata; Euteleostomi; Amphibia; Batrachia; Anura; Pipoidea; Pipidae; Xenopodinae; Xenopus; Xenopus	.	PF08190.7^PIH1^pre-RNA processing PIH1/Nop17^31-307^E:1e-59	sigP:0.106^11^0.125^0.106	.	.	.	.
TR841|c1_g2	TR841|c1_g2_i1	PIHD1_XENLA^PIHD1_XENLA^Q:346-510,H:240-294^43.64%ID^E:2e-07^RecName: Full=PIH1 domain-containing protein 1;^Eukaryota; Metazoa; Chordata; Craniata; Vertebrata; Euteleostomi; Amphibia; Batrachia; Anura; Pipoidea; Pipidae; Xenopodinae; Xenopus; Xenopus	D6X061_TRICA^D6X061_TRICA^Q:343-519,H:250-308^67.8%ID^E:1e-18^.^.	.	.	.	.	.	.	.	.	.	.	.
TR841|c1_g2	TR841|c1_g2_i2	PIHD1_XENLA^PIHD1_XENLA^Q:289-453,H:240-294^43.64%ID^E:1e-07^RecName: Full=PIH1 domain-containing protein 1;^Eukaryota; Metazoa; Chordata; Craniata; Vertebrata; Euteleostomi; Amphibia; Batrachia; Anura; Pipoidea; Pipidae; Xenopodinae; Xenopus; Xenopus	D6X061_TRICA^D6X061_TRICA^Q:286-462,H:250-308^67.8%ID^E:7e-19^.^.	.	.	.	.	.	.	.	.	.	.	.
TR841|c1_g3	TR841|c1_g3_i1	.	.	.	.	.	.	.	.	.	.	.	.	.
TR841|c2_g1	TR841|c2_g1_i1	MRP1_CHICK^MRP1_CHICK^Q:347-4729,H:14-1472^52.4%ID^E:0^RecName: Full=Multidrug resistance-associated protein 1;^Eukaryota; Metazoa; Chordata; Craniata; Vertebrata; Euteleostomi; Testudines + Archosauria group; Archosauria; Dinosauria; Saurischia; Theropoda; Coelurosauria; Aves; Neognathae; Galloanserae; Galliformes; Phasianidae; Phasianinae; Gallus`MRP1_CHICK^MRP1_CHICK^Q:4725-4892,H:1471-1525^62…	V5I844_ANOGL^V5I844_ANOGL^Q:638-4726,H:43-1401^72.65%ID^E:0^SubName: Full=Multidrug resistance-associated protein 1 {ECO:0000313|EMBL:JAB63136.1};^Eukaryota; Metazoa; Ecdysozoa; Arthropoda; Hexapoda; Insecta; Pterygota; Neoptera; Endopterygota; Coleoptera; Polyphaga; Cucujiformia; Chrysomeloidea; Cerambycidae; Lamiinae; Lamiini; Anoplophora`V5I844_ANOGL^V5I844_ANOGL^Q:4725-4889,H:1401-1455^72.73%…	.	TR841|c2_g1_i1|m.256	296-4801[+]	MRP1_CHICK^MRP1_CHICK^Q:18-1478,H:14-1472^52.39%ID^E:0^RecName: Full=Multidrug resistance-associated protein 1;^Eukaryota; Metazoa; Chordata; Craniata; Vertebrata; Euteleostomi; Testudines + Archosauria group; Archosauria; Dinosauria; Saurischia; Theropoda; Coelurosauria; Aves; Neognathae; Galloanserae; Galliformes; Phasianidae; Phasianinae; Gallus`MRP1_CHICK^MRP1_CHICK^Q:499-849,H:1150-1515^27.6…	.	PF00664.18^ABC_membrane^ABC transporter transmembrane region^320-589^E:8.9e-47`PF00005.22^ABC_tran^ABC transporter^648-782^E:7.9e-20`PF00664.18^ABC_membrane^ABC transporter transmembrane region^971-1243^E:1.4e-35`PF00005.22^ABC_tran^ABC transporter^1310-1458^E:3.2e-31	sigP:0.12^11^0.174^0.128	ExpAA=344.03^PredHel=15^Topology=o40-62i69-91o106-128i141-160o175-197i324-346o356-378i431-453o458-480i542-564o584-606i967-989o1108-1130i1199-1221o1226-1248i	COG1132^(ABC) transporter	GO:0016021^cellular_component^integral component of membrane`GO:0005886^cellular_component^plasma membrane`GO:0005524^molecular_function^ATP binding`GO:0042626^molecular_function^ATPase activity, coupled to transmembrane movement of substances	GO:0005524^molecular_function^ATP binding`GO:0042626^molecular_function^ATPase activity, coupled to transmembrane movement of substances`GO:0006810^biological_process^transport`GO:0055085^biological_process^transmembrane transport`GO:0016021^cellular_component^integral component of membrane`GO:0016887^molecular_function^ATPase activity
TR841|c2_g1	TR841|c2_g1_i2	MRP1_CHICK^MRP1_CHICK^Q:346-1950,H:14-558^47.26%ID^E:5e-136^RecName: Full=Multidrug resistance-associated protein 1;^Eukaryota; Metazoa; Chordata; Craniata; Vertebrata; Euteleostomi; Testudines + Archosauria group; Archosauria; Dinosauria; Saurischia; Theropoda; Coelurosauria; Aves; Neognathae; Galloanserae; Galliformes; Phasianidae; Phasianinae; Gallus	D6X062_TRICA^D6X062_TRICA^Q:322-1950,H:5-545^66.85%ID^E:0^.^.	.	TR841|c2_g1_i2|m.258	295-1956[+]	MRP1_CHICK^MRP1_CHICK^Q:18-552,H:14-558^46.91%ID^E:2e-157^RecName: Full=Multidrug resistance-associated protein 1;^Eukaryota; Metazoa; Chordata; Craniata; Vertebrata; Euteleostomi; Testudines + Archosauria group; Archosauria; Dinosauria; Saurischia; Theropoda; Coelurosauria; Aves; Neognathae; Galloanserae; Galliformes; Phasianidae; Phasianinae; Gallus	.	PF00664.18^ABC_membrane^ABC transporter transmembrane region^320-551^E:5.7e-43	sigP:0.12^11^0.174^0.128	ExpAA=198.31^PredHel=9^Topology=o40-62i69-91o106-128i141-160o175-197i324-346o356-378i431-453o458-480i	COG1132^(ABC) transporter	GO:0016021^cellular_component^integral component of membrane`GO:0005886^cellular_component^plasma membrane`GO:0005524^molecular_function^ATP binding`GO:0042626^molecular_function^ATPase activity, coupled to transmembrane movement of substances	GO:0005524^molecular_function^ATP binding`GO:0042626^molecular_function^ATPase activity, coupled to transmembrane movement of substances`GO:0006810^biological_process^transport`GO:0055085^biological_process^transmembrane transport`GO:0016021^cellular_component^integral component of membrane
TR841|c2_g1	TR841|c2_g1_i3	MRP1_CHICK^MRP1_CHICK^Q:346-4728,H:14-1472^52.4%ID^E:0^RecName: Full=Multidrug resistance-associated protein 1;^Eukaryota; Metazoa; Chordata; Craniata; Vertebrata; Euteleostomi; Testudines + Archosauria group; Archosauria; Dinosauria; Saurischia; Theropoda; Coelurosauria; Aves; Neognathae; Galloanserae; Galliformes; Phasianidae; Phasianinae; Gallus`MRP1_CHICK^MRP1_CHICK^Q:4724-4891,H:1471-1525^62…	V5I844_ANOGL^V5I844_ANOGL^Q:637-4725,H:43-1401^72.65%ID^E:0^SubName: Full=Multidrug resistance-associated protein 1 {ECO:0000313|EMBL:JAB63136.1};^Eukaryota; Metazoa; Ecdysozoa; Arthropoda; Hexapoda; Insecta; Pterygota; Neoptera; Endopterygota; Coleoptera; Polyphaga; Cucujiformia; Chrysomeloidea; Cerambycidae; Lamiinae; Lamiini; Anoplophora`V5I844_ANOGL^V5I844_ANOGL^Q:4724-4888,H:1401-1455^72.73%…	.	TR841|c2_g1_i3|m.261	295-4800[+]	MRP1_CHICK^MRP1_CHICK^Q:18-1478,H:14-1472^52.39%ID^E:0^RecName: Full=Multidrug resistance-associated protein 1;^Eukaryota; Metazoa; Chordata; Craniata; Vertebrata; Euteleostomi; Testudines + Archosauria group; Archosauria; Dinosauria; Saurischia; Theropoda; Coelurosauria; Aves; Neognathae; Galloanserae; Galliformes; Phasianidae; Phasianinae; Gallus`MRP1_CHICK^MRP1_CHICK^Q:499-849,H:1150-1515^27.6…	.	PF00664.18^ABC_membrane^ABC transporter transmembrane region^320-589^E:8.9e-47`PF00005.22^ABC_tran^ABC transporter^648-782^E:7.9e-20`PF00664.18^ABC_membrane^ABC transporter transmembrane region^971-1243^E:1.4e-35`PF00005.22^ABC_tran^ABC transporter^1310-1458^E:3.2e-31	sigP:0.12^11^0.174^0.128	ExpAA=344.03^PredHel=15^Topology=o40-62i69-91o106-128i141-160o175-197i324-346o356-378i431-453o458-480i542-564o584-606i967-989o1108-1130i1199-1221o1226-1248i	COG1132^(ABC) transporter	GO:0016021^cellular_component^integral component of membrane`GO:0005886^cellular_component^plasma membrane`GO:0005524^molecular_function^ATP binding`GO:0042626^molecular_function^ATPase activity, coupled to transmembrane movement of substances	GO:0005524^molecular_function^ATP binding`GO:0042626^molecular_function^ATPase activity, coupled to transmembrane movement of substances`GO:0006810^biological_process^transport`GO:0055085^biological_process^transmembrane transport`GO:0016021^cellular_component^integral component of membrane`GO:0016887^molecular_function^ATPase activity
TR841|c2_g1	TR841|c2_g1_i4	MRP1_CHICK^MRP1_CHICK^Q:346-2097,H:14-607^46.4%ID^E:8e-142^RecName: Full=Multidrug resistance-associated protein 1;^Eukaryota; Metazoa; Chordata; Craniata; Vertebrata; Euteleostomi; Testudines + Archosauria group; Archosauria; Dinosauria; Saurischia; Theropoda; Coelurosauria; Aves; Neognathae; Galloanserae; Galliformes; Phasianidae; Phasianinae; Gallus	D6X062_TRICA^D6X062_TRICA^Q:322-2100,H:5-595^64.59%ID^E:0^.^.	.	TR841|c2_g1_i4|m.264	295-2148[+]	MRP1_CHICK^MRP1_CHICK^Q:18-601,H:14-607^45.99%ID^E:7e-168^RecName: Full=Multidrug resistance-associated protein 1;^Eukaryota; Metazoa; Chordata; Craniata; Vertebrata; Euteleostomi; Testudines + Archosauria group; Archosauria; Dinosauria; Saurischia; Theropoda; Coelurosauria; Aves; Neognathae; Galloanserae; Galliformes; Phasianidae; Phasianinae; Gallus	.	PF00664.18^ABC_membrane^ABC transporter transmembrane region^320-585^E:2.4e-46	sigP:0.12^11^0.174^0.128	ExpAA=242.10^PredHel=11^Topology=o40-62i69-91o106-128i141-160o175-197i324-346o356-378i431-453o458-480i543-565o585-607i	COG1132^(ABC) transporter	GO:0016021^cellular_component^integral component of membrane`GO:0005886^cellular_component^plasma membrane`GO:0005524^molecular_function^ATP binding`GO:0042626^molecular_function^ATPase activity, coupled to transmembrane movement of substances	GO:0005524^molecular_function^ATP binding`GO:0042626^molecular_function^ATPase activity, coupled to transmembrane movement of substances`GO:0006810^biological_process^transport`GO:0055085^biological_process^transmembrane transport`GO:0016021^cellular_component^integral component of membrane
TR841|c2_g1	TR841|c2_g1_i5	MRP1_CHICK^MRP1_CHICK^Q:370-4755,H:14-1472^52.63%ID^E:0^RecName: Full=Multidrug resistance-associated protein 1;^Eukaryota; Metazoa; Chordata; Craniata; Vertebrata; Euteleostomi; Testudines + Archosauria group; Archosauria; Dinosauria; Saurischia; Theropoda; Coelurosauria; Aves; Neognathae; Galloanserae; Galliformes; Phasianidae; Phasianinae; Gallus`MRP1_CHICK^MRP1_CHICK^Q:4751-4918,H:1471-1525^6…	V5I844_ANOGL^V5I844_ANOGL^Q:661-4752,H:43-1401^73.19%ID^E:0^SubName: Full=Multidrug resistance-associated protein 1 {ECO:0000313|EMBL:JAB63136.1};^Eukaryota; Metazoa; Ecdysozoa; Arthropoda; Hexapoda; Insecta; Pterygota; Neoptera; Endopterygota; Coleoptera; Polyphaga; Cucujiformia; Chrysomeloidea; Cerambycidae; Lamiinae; Lamiini; Anoplophora`V5I844_ANOGL^V5I844_ANOGL^Q:4751-4915,H:1401-1455^72.73%…	.	TR841|c2_g1_i5|m.267	319-4827[+]	MRP1_CHICK^MRP1_CHICK^Q:18-1479,H:14-1472^52.63%ID^E:0^RecName: Full=Multidrug resistance-associated protein 1;^Eukaryota; Metazoa; Chordata; Craniata; Vertebrata; Euteleostomi; Testudines + Archosauria group; Archosauria; Dinosauria; Saurischia; Theropoda; Coelurosauria; Aves; Neognathae; Galloanserae; Galliformes; Phasianidae; Phasianinae; Gallus`MRP1_CHICK^MRP1_CHICK^Q:499-849,H:1150-1515^27.6…	.	PF00664.18^ABC_membrane^ABC transporter transmembrane region^320-589^E:8.9e-47`PF00005.22^ABC_tran^ABC transporter^648-782^E:7.9e-20`PF00664.18^ABC_membrane^ABC transporter transmembrane region^970-1244^E:5.5e-37`PF00005.22^ABC_tran^ABC transporter^1311-1459^E:3.2e-31	sigP:0.12^11^0.174^0.128	ExpAA=359.51^PredHel=17^Topology=o40-62i69-91o106-128i141-160o175-197i324-346o356-378i431-453o458-480i542-564o584-606i967-989o1018-1040i1093-1110o1115-1137i1200-1222o1227-1249i	COG1132^(ABC) transporter	GO:0016021^cellular_component^integral component of membrane`GO:0005886^cellular_component^plasma membrane`GO:0005524^molecular_function^ATP binding`GO:0042626^molecular_function^ATPase activity, coupled to transmembrane movement of substances	GO:0005524^molecular_function^ATP binding`GO:0042626^molecular_function^ATPase activity, coupled to transmembrane movement of substances`GO:0006810^biological_process^transport`GO:0055085^biological_process^transmembrane transport`GO:0016021^cellular_component^integral component of membrane`GO:0016887^molecular_function^ATPase activity
TR841|c2_g1	TR841|c2_g1_i6	MRP1_CHICK^MRP1_CHICK^Q:370-4752,H:14-1472^52.4%ID^E:0^RecName: Full=Multidrug resistance-associated protein 1;^Eukaryota; Metazoa; Chordata; Craniata; Vertebrata; Euteleostomi; Testudines + Archosauria group; Archosauria; Dinosauria; Saurischia; Theropoda; Coelurosauria; Aves; Neognathae; Galloanserae; Galliformes; Phasianidae; Phasianinae; Gallus`MRP1_CHICK^MRP1_CHICK^Q:4748-4915,H:1471-1525^62…	V5I844_ANOGL^V5I844_ANOGL^Q:661-4749,H:43-1401^72.65%ID^E:0^SubName: Full=Multidrug resistance-associated protein 1 {ECO:0000313|EMBL:JAB63136.1};^Eukaryota; Metazoa; Ecdysozoa; Arthropoda; Hexapoda; Insecta; Pterygota; Neoptera; Endopterygota; Coleoptera; Polyphaga; Cucujiformia; Chrysomeloidea; Cerambycidae; Lamiinae; Lamiini; Anoplophora`V5I844_ANOGL^V5I844_ANOGL^Q:4748-4912,H:1401-1455^72.73%…	.	TR841|c2_g1_i6|m.269	319-4824[+]	MRP1_CHICK^MRP1_CHICK^Q:18-1478,H:14-1472^52.39%ID^E:0^RecName: Full=Multidrug resistance-associated protein 1;^Eukaryota; Metazoa; Chordata; Craniata; Vertebrata; Euteleostomi; Testudines + Archosauria group; Archosauria; Dinosauria; Saurischia; Theropoda; Coelurosauria; Aves; Neognathae; Galloanserae; Galliformes; Phasianidae; Phasianinae; Gallus`MRP1_CHICK^MRP1_CHICK^Q:499-849,H:1150-1515^27.6…	.	PF00664.18^ABC_membrane^ABC transporter transmembrane region^320-589^E:8.9e-47`PF00005.22^ABC_tran^ABC transporter^648-782^E:7.9e-20`PF00664.18^ABC_membrane^ABC transporter transmembrane region^971-1243^E:1.4e-35`PF00005.22^ABC_tran^ABC transporter^1310-1458^E:3.2e-31	sigP:0.12^11^0.174^0.128	ExpAA=344.03^PredHel=15^Topology=o40-62i69-91o106-128i141-160o175-197i324-346o356-378i431-453o458-480i542-564o584-606i967-989o1108-1130i1199-1221o1226-1248i	COG1132^(ABC) transporter	GO:0016021^cellular_component^integral component of membrane`GO:0005886^cellular_component^plasma membrane`GO:0005524^molecular_function^ATP binding`GO:0042626^molecular_function^ATPase activity, coupled to transmembrane movement of substances	GO:0005524^molecular_function^ATP binding`GO:0042626^molecular_function^ATPase activity, coupled to transmembrane movement of substances`GO:0006810^biological_process^transport`GO:0055085^biological_process^transmembrane transport`GO:0016021^cellular_component^integral component of membrane`GO:0016887^molecular_function^ATPase activity
TR841|c2_g1	TR841|c2_g1_i7	MRP1_CHICK^MRP1_CHICK^Q:346-4731,H:14-1472^52.63%ID^E:0^RecName: Full=Multidrug resistance-associated protein 1;^Eukaryota; Metazoa; Chordata; Craniata; Vertebrata; Euteleostomi; Testudines + Archosauria group; Archosauria; Dinosauria; Saurischia; Theropoda; Coelurosauria; Aves; Neognathae; Galloanserae; Galliformes; Phasianidae; Phasianinae; Gallus`MRP1_CHICK^MRP1_CHICK^Q:4727-4894,H:1471-1525^6…	V5I844_ANOGL^V5I844_ANOGL^Q:637-4728,H:43-1401^73.19%ID^E:0^SubName: Full=Multidrug resistance-associated protein 1 {ECO:0000313|EMBL:JAB63136.1};^Eukaryota; Metazoa; Ecdysozoa; Arthropoda; Hexapoda; Insecta; Pterygota; Neoptera; Endopterygota; Coleoptera; Polyphaga; Cucujiformia; Chrysomeloidea; Cerambycidae; Lamiinae; Lamiini; Anoplophora`V5I844_ANOGL^V5I844_ANOGL^Q:4727-4891,H:1401-1455^72.73%…	.	TR841|c2_g1_i7|m.271	295-4803[+]	MRP1_CHICK^MRP1_CHICK^Q:18-1479,H:14-1472^52.63%ID^E:0^RecName: Full=Multidrug resistance-associated protein 1;^Eukaryota; Metazoa; Chordata; Craniata; Vertebrata; Euteleostomi; Testudines + Archosauria group; Archosauria; Dinosauria; Saurischia; Theropoda; Coelurosauria; Aves; Neognathae; Galloanserae; Galliformes; Phasianidae; Phasianinae; Gallus`MRP1_CHICK^MRP1_CHICK^Q:499-849,H:1150-1515^27.6…	.	PF00664.18^ABC_membrane^ABC transporter transmembrane region^320-589^E:8.9e-47`PF00005.22^ABC_tran^ABC transporter^648-782^E:7.9e-20`PF00664.18^ABC_membrane^ABC transporter transmembrane region^970-1244^E:5.5e-37`PF00005.22^ABC_tran^ABC transporter^1311-1459^E:3.2e-31	sigP:0.12^11^0.174^0.128	ExpAA=359.51^PredHel=17^Topology=o40-62i69-91o106-128i141-160o175-197i324-346o356-378i431-453o458-480i542-564o584-606i967-989o1018-1040i1093-1110o1115-1137i1200-1222o1227-1249i	COG1132^(ABC) transporter	GO:0016021^cellular_component^integral component of membrane`GO:0005886^cellular_component^plasma membrane`GO:0005524^molecular_function^ATP binding`GO:0042626^molecular_function^ATPase activity, coupled to transmembrane movement of substances	GO:0005524^molecular_function^ATP binding`GO:0042626^molecular_function^ATPase activity, coupled to transmembrane movement of substances`GO:0006810^biological_process^transport`GO:0055085^biological_process^transmembrane transport`GO:0016021^cellular_component^integral component of membrane`GO:0016887^molecular_function^ATPase activity
TR841|c2_g1	TR841|c2_g1_i8	MRP1_CHICK^MRP1_CHICK^Q:347-1951,H:14-558^47.26%ID^E:5e-136^RecName: Full=Multidrug resistance-associated protein 1;^Eukaryota; Metazoa; Chordata; Craniata; Vertebrata; Euteleostomi; Testudines + Archosauria group; Archosauria; Dinosauria; Saurischia; Theropoda; Coelurosauria; Aves; Neognathae; Galloanserae; Galliformes; Phasianidae; Phasianinae; Gallus	D6X062_TRICA^D6X062_TRICA^Q:323-1951,H:5-545^66.85%ID^E:0^.^.	.	TR841|c2_g1_i8|m.274	296-1957[+]	MRP1_CHICK^MRP1_CHICK^Q:18-552,H:14-558^46.91%ID^E:2e-157^RecName: Full=Multidrug resistance-associated protein 1;^Eukaryota; Metazoa; Chordata; Craniata; Vertebrata; Euteleostomi; Testudines + Archosauria group; Archosauria; Dinosauria; Saurischia; Theropoda; Coelurosauria; Aves; Neognathae; Galloanserae; Galliformes; Phasianidae; Phasianinae; Gallus	.	PF00664.18^ABC_membrane^ABC transporter transmembrane region^320-551^E:5.7e-43	sigP:0.12^11^0.174^0.128	ExpAA=198.31^PredHel=9^Topology=o40-62i69-91o106-128i141-160o175-197i324-346o356-378i431-453o458-480i	COG1132^(ABC) transporter	GO:0016021^cellular_component^integral component of membrane`GO:0005886^cellular_component^plasma membrane`GO:0005524^molecular_function^ATP binding`GO:0042626^molecular_function^ATPase activity, coupled to transmembrane movement of substances	GO:0005524^molecular_function^ATP binding`GO:0042626^molecular_function^ATPase activity, coupled to transmembrane movement of substances`GO:0006810^biological_process^transport`GO:0055085^biological_process^transmembrane transport`GO:0016021^cellular_component^integral component of membrane
TR841|c2_g1	TR841|c2_g1_i9	MRP1_CHICK^MRP1_CHICK^Q:346-3570,H:14-1085^47.07%ID^E:0^RecName: Full=Multidrug resistance-associated protein 1;^Eukaryota; Metazoa; Chordata; Craniata; Vertebrata; Euteleostomi; Testudines + Archosauria group; Archosauria; Dinosauria; Saurischia; Theropoda; Coelurosauria; Aves; Neognathae; Galloanserae; Galliformes; Phasianidae; Phasianinae; Gallus`MRP1_CHICK^MRP1_CHICK^Q:2275-2841,H:1317-1515^2…	V5I844_ANOGL^V5I844_ANOGL^Q:637-3561,H:43-1013^68.85%ID^E:0^SubName: Full=Multidrug resistance-associated protein 1 {ECO:0000313|EMBL:JAB63136.1};^Eukaryota; Metazoa; Ecdysozoa; Arthropoda; Hexapoda; Insecta; Pterygota; Neoptera; Endopterygota; Coleoptera; Polyphaga; Cucujiformia; Chrysomeloidea; Cerambycidae; Lamiinae; Lamiini; Anoplophora`V5I844_ANOGL^V5I844_ANOGL^Q:2278-2826,H:1248-1440^30.1%I…	.	TR841|c2_g1_i9|m.276	295-3645[+]	MRP1_CHICK^MRP1_CHICK^Q:18-1092,H:14-1085^47.08%ID^E:0^RecName: Full=Multidrug resistance-associated protein 1;^Eukaryota; Metazoa; Chordata; Craniata; Vertebrata; Euteleostomi; Testudines + Archosauria group; Archosauria; Dinosauria; Saurischia; Theropoda; Coelurosauria; Aves; Neognathae; Galloanserae; Galliformes; Phasianidae; Phasianinae; Gallus`MRP1_CHICK^MRP1_CHICK^Q:499-849,H:1150-1515^25.7…	.	PF00664.18^ABC_membrane^ABC transporter transmembrane region^320-585^E:7.8e-46`PF00005.22^ABC_tran^ABC transporter^648-782^E:5.3e-20`PF00664.18^ABC_membrane^ABC transporter transmembrane region^971-1096^E:1.3e-07	sigP:0.12^11^0.174^0.128	ExpAA=283.47^PredHel=12^Topology=o40-62i69-91o106-128i141-160o175-197i324-346o356-378i431-453o458-480i540-562o582-604i963-985o	COG1132^(ABC) transporter	GO:0016021^cellular_component^integral component of membrane`GO:0005886^cellular_component^plasma membrane`GO:0005524^molecular_function^ATP binding`GO:0042626^molecular_function^ATPase activity, coupled to transmembrane movement of substances	GO:0005524^molecular_function^ATP binding`GO:0042626^molecular_function^ATPase activity, coupled to transmembrane movement of substances`GO:0006810^biological_process^transport`GO:0055085^biological_process^transmembrane transport`GO:0016021^cellular_component^integral component of membrane`GO:0016887^molecular_function^ATPase activity
TR841|c2_g1	TR841|c2_g1_i10	MRP1_CHICK^MRP1_CHICK^Q:347-4732,H:14-1472^52.63%ID^E:0^RecName: Full=Multidrug resistance-associated protein 1;^Eukaryota; Metazoa; Chordata; Craniata; Vertebrata; Euteleostomi; Testudines + Archosauria group; Archosauria; Dinosauria; Saurischia; Theropoda; Coelurosauria; Aves; Neognathae; Galloanserae; Galliformes; Phasianidae; Phasianinae; Gallus`MRP1_CHICK^MRP1_CHICK^Q:4728-4895,H:1471-1525^6…	V5I844_ANOGL^V5I844_ANOGL^Q:638-4729,H:43-1401^73.19%ID^E:0^SubName: Full=Multidrug resistance-associated protein 1 {ECO:0000313|EMBL:JAB63136.1};^Eukaryota; Metazoa; Ecdysozoa; Arthropoda; Hexapoda; Insecta; Pterygota; Neoptera; Endopterygota; Coleoptera; Polyphaga; Cucujiformia; Chrysomeloidea; Cerambycidae; Lamiinae; Lamiini; Anoplophora`V5I844_ANOGL^V5I844_ANOGL^Q:4728-4892,H:1401-1455^72.73%…	.	TR841|c2_g1_i10|m.279	296-4804[+]	MRP1_CHICK^MRP1_CHICK^Q:18-1479,H:14-1472^52.63%ID^E:0^RecName: Full=Multidrug resistance-associated protein 1;^Eukaryota; Metazoa; Chordata; Craniata; Vertebrata; Euteleostomi; Testudines + Archosauria group; Archosauria; Dinosauria; Saurischia; Theropoda; Coelurosauria; Aves; Neognathae; Galloanserae; Galliformes; Phasianidae; Phasianinae; Gallus`MRP1_CHICK^MRP1_CHICK^Q:499-849,H:1150-1515^27.6…	.	PF00664.18^ABC_membrane^ABC transporter transmembrane region^320-589^E:8.9e-47`PF00005.22^ABC_tran^ABC transporter^648-782^E:7.9e-20`PF00664.18^ABC_membrane^ABC transporter transmembrane region^970-1244^E:5.5e-37`PF00005.22^ABC_tran^ABC transporter^1311-1459^E:3.2e-31	sigP:0.12^11^0.174^0.128	ExpAA=359.51^PredHel=17^Topology=o40-62i69-91o106-128i141-160o175-197i324-346o356-378i431-453o458-480i542-564o584-606i967-989o1018-1040i1093-1110o1115-1137i1200-1222o1227-1249i	COG1132^(ABC) transporter	GO:0016021^cellular_component^integral component of membrane`GO:0005886^cellular_component^plasma membrane`GO:0005524^molecular_function^ATP binding`GO:0042626^molecular_function^ATPase activity, coupled to transmembrane movement of substances	GO:0005524^molecular_function^ATP binding`GO:0042626^molecular_function^ATPase activity, coupled to transmembrane movement of substances`GO:0006810^biological_process^transport`GO:0055085^biological_process^transmembrane transport`GO:0016021^cellular_component^integral component of membrane`GO:0016887^molecular_function^ATPase activity
TR841|c2_g1	TR841|c2_g1_i11	MRP1_CHICK^MRP1_CHICK^Q:347-2098,H:14-607^46.4%ID^E:8e-142^RecName: Full=Multidrug resistance-associated protein 1;^Eukaryota; Metazoa; Chordata; Craniata; Vertebrata; Euteleostomi; Testudines + Archosauria group; Archosauria; Dinosauria; Saurischia; Theropoda; Coelurosauria; Aves; Neognathae; Galloanserae; Galliformes; Phasianidae; Phasianinae; Gallus	D6X062_TRICA^D6X062_TRICA^Q:323-2101,H:5-595^64.59%ID^E:0^.^.	.	TR841|c2_g1_i11|m.281	296-2149[+]	MRP1_CHICK^MRP1_CHICK^Q:18-601,H:14-607^45.99%ID^E:7e-168^RecName: Full=Multidrug resistance-associated protein 1;^Eukaryota; Metazoa; Chordata; Craniata; Vertebrata; Euteleostomi; Testudines + Archosauria group; Archosauria; Dinosauria; Saurischia; Theropoda; Coelurosauria; Aves; Neognathae; Galloanserae; Galliformes; Phasianidae; Phasianinae; Gallus	.	PF00664.18^ABC_membrane^ABC transporter transmembrane region^320-585^E:2.4e-46	sigP:0.12^11^0.174^0.128	ExpAA=242.10^PredHel=11^Topology=o40-62i69-91o106-128i141-160o175-197i324-346o356-378i431-453o458-480i543-565o585-607i	COG1132^(ABC) transporter	GO:0016021^cellular_component^integral component of membrane`GO:0005886^cellular_component^plasma membrane`GO:0005524^molecular_function^ATP binding`GO:0042626^molecular_function^ATPase activity, coupled to transmembrane movement of substances	GO:0005524^molecular_function^ATP binding`GO:0042626^molecular_function^ATPase activity, coupled to transmembrane movement of substances`GO:0006810^biological_process^transport`GO:0055085^biological_process^transmembrane transport`GO:0016021^cellular_component^integral component of membrane
TR841|c2_g1	TR841|c2_g1_i12	MRP1_RAT^MRP1_RAT^Q:154-1281,H:1102-1478^67.64%ID^E:5e-164^RecName: Full=Multidrug resistance-associated protein 1;^Eukaryota; Metazoa; Chordata; Craniata; Vertebrata; Euteleostomi; Mammalia; Eutheria; Euarchontoglires; Glires; Rodentia; Sciurognathi; Muroidea; Muridae; Murinae; Rattus`MRP1_RAT^MRP1_RAT^Q:1289-1444,H:1481-1531^65.38%ID^E:1e-10^RecName: Full=Multidrug resistance-associated protein…	D6X062_TRICA^D6X062_TRICA^Q:154-1284,H:1374-1752^83.38%ID^E:0^.^.`D6X062_TRICA^D6X062_TRICA^Q:1280-1444,H:1751-1805^78.18%ID^E:9e-18^.^.`D6X062_TRICA^D6X062_TRICA^Q:580-1233,H:631-828^26.94%ID^E:7e-06^.^.`D6X062_TRICA^D6X062_TRICA^Q:1289-1417,H:850-891^32.56%ID^E:7e-06^.^.	.	TR841|c2_g1_i12|m.283	121-1356[+]	MRP1_RAT^MRP1_RAT^Q:12-387,H:1102-1478^67.64%ID^E:1e-178^RecName: Full=Multidrug resistance-associated protein 1;^Eukaryota; Metazoa; Chordata; Craniata; Vertebrata; Euteleostomi; Mammalia; Eutheria; Euarchontoglires; Glires; Rodentia; Sciurognathi; Muroidea; Muridae; Murinae; Rattus`MRP1_RAT^MRP1_RAT^Q:220-371,H:662-800^32.68%ID^E:1e-11^RecName: Full=Multidrug resistance-associated protein 1;^Eu…	.	PF00664.18^ABC_membrane^ABC transporter transmembrane region^11-153^E:4.9e-21`PF00005.22^ABC_tran^ABC transporter^220-368^E:3.8e-32	sigP:0.144^11^0.276^0.158	ExpAA=59.44^PredHel=3^Topology=o10-40i109-131o136-158i	COG1132^(ABC) transporter	GO:0016323^cellular_component^basolateral plasma membrane`GO:0005737^cellular_component^cytoplasm`GO:0005887^cellular_component^integral component of plasma membrane`GO:0016020^cellular_component^membrane`GO:0005886^cellular_component^plasma membrane`GO:0005524^molecular_function^ATP binding`GO:0015238^molecular_function^drug transmembrane transporter activity`GO:0015562^molecular_function^efflux…	GO:0005524^molecular_function^ATP binding`GO:0042626^molecular_function^ATPase activity, coupled to transmembrane movement of substances`GO:0006810^biological_process^transport`GO:0055085^biological_process^transmembrane transport`GO:0016021^cellular_component^integral component of membrane`GO:0016887^molecular_function^ATPase activity
TR841|c2_g1	TR841|c2_g1_i13	MRP1_CHICK^MRP1_CHICK^Q:347-3571,H:14-1085^47.07%ID^E:0^RecName: Full=Multidrug resistance-associated protein 1;^Eukaryota; Metazoa; Chordata; Craniata; Vertebrata; Euteleostomi; Testudines + Archosauria group; Archosauria; Dinosauria; Saurischia; Theropoda; Coelurosauria; Aves; Neognathae; Galloanserae; Galliformes; Phasianidae; Phasianinae; Gallus`MRP1_CHICK^MRP1_CHICK^Q:2276-2842,H:1317-1515^2…	V5I844_ANOGL^V5I844_ANOGL^Q:638-3562,H:43-1013^68.85%ID^E:0^SubName: Full=Multidrug resistance-associated protein 1 {ECO:0000313|EMBL:JAB63136.1};^Eukaryota; Metazoa; Ecdysozoa; Arthropoda; Hexapoda; Insecta; Pterygota; Neoptera; Endopterygota; Coleoptera; Polyphaga; Cucujiformia; Chrysomeloidea; Cerambycidae; Lamiinae; Lamiini; Anoplophora`V5I844_ANOGL^V5I844_ANOGL^Q:2279-2827,H:1248-1440^30.1%I…	.	TR841|c2_g1_i13|m.284	296-3646[+]	MRP1_CHICK^MRP1_CHICK^Q:18-1092,H:14-1085^47.08%ID^E:0^RecName: Full=Multidrug resistance-associated protein 1;^Eukaryota; Metazoa; Chordata; Craniata; Vertebrata; Euteleostomi; Testudines + Archosauria group; Archosauria; Dinosauria; Saurischia; Theropoda; Coelurosauria; Aves; Neognathae; Galloanserae; Galliformes; Phasianidae; Phasianinae; Gallus`MRP1_CHICK^MRP1_CHICK^Q:499-849,H:1150-1515^25.7…	.	PF00664.18^ABC_membrane^ABC transporter transmembrane region^320-585^E:7.8e-46`PF00005.22^ABC_tran^ABC transporter^648-782^E:5.3e-20`PF00664.18^ABC_membrane^ABC transporter transmembrane region^971-1096^E:1.3e-07	sigP:0.12^11^0.174^0.128	ExpAA=283.47^PredHel=12^Topology=o40-62i69-91o106-128i141-160o175-197i324-346o356-378i431-453o458-480i540-562o582-604i963-985o	COG1132^(ABC) transporter	GO:0016021^cellular_component^integral component of membrane`GO:0005886^cellular_component^plasma membrane`GO:0005524^molecular_function^ATP binding`GO:0042626^molecular_function^ATPase activity, coupled to transmembrane movement of substances	GO:0005524^molecular_function^ATP binding`GO:0042626^molecular_function^ATPase activity, coupled to transmembrane movement of substances`GO:0006810^biological_process^transport`GO:0055085^biological_process^transmembrane transport`GO:0016021^cellular_component^integral component of membrane`GO:0016887^molecular_function^ATPase activity
TR841|c3_g1	TR841|c3_g1_i1	MRP2_MOUSE^MRP2_MOUSE^Q:2-208,H:1026-1094^44.93%ID^E:2e-07^RecName: Full=Canalicular multispecific organic anion transporter 1;^Eukaryota; Metazoa; Chordata; Craniata; Vertebrata; Euteleostomi; Mammalia; Eutheria; Euarchontoglires; Glires; Rodentia; Sciurognathi; Muroidea; Muridae; Murinae; Mus; Mus	D6X062_TRICA^D6X062_TRICA^Q:23-247,H:1225-1299^72%ID^E:2e-17^.^.	.	.	.	.	.	.	.	.	COG1132^(ABC) transporter	GO:0016324^cellular_component^apical plasma membrane`GO:0005887^cellular_component^integral component of plasma membrane`GO:0046581^cellular_component^intercellular canaliculus`GO:0016020^cellular_component^membrane`GO:0005524^molecular_function^ATP binding`GO:0042626^molecular_function^ATPase activity, coupled to transmembrane movement of substances`GO:0030644^biological_process^cellular chlorid…	.
TR842|c0_g1	TR842|c0_g1_i1	.	.	.	.	.	.	.	.	.	.	.	.	.
TR842|c0_g2	TR842|c0_g2_i1	.	.	.	.	.	.	.	.	.	.	.	.	.
TR842|c2_g1	TR842|c2_g1_i1	.	.	.	.	.	.	.	.	.	.	.	.	.
TR842|c2_g2	TR842|c2_g2_i1	.	.	.	.	.	.	.	.	.	.	.	.	.
TR842|c2_g3	TR842|c2_g3_i1	.	.	.	.	.	.	.	.	.	.	.	.	.
TR843|c0_g1	TR843|c0_g1_i1	AGRIN_RAT^AGRIN_RAT^Q:928-3258,H:141-913^37.91%ID^E:7e-125^RecName: Full=Agrin;^Eukaryota; Metazoa; Chordata; Craniata; Vertebrata; Euteleostomi; Mammalia; Eutheria; Euarchontoglires; Glires; Rodentia; Sciurognathi; Muroidea; Muridae; Murinae; Rattus`AGRIN_RAT^AGRIN_RAT^Q:3601-5736,H:1214-1946^32.54%ID^E:6e-114^RecName: Full=Agrin;^Eukaryota; Metazoa; Chordata; Craniata; Vertebrata; Euteleostomi;…	D6W6H4_TRICA^D6W6H4_TRICA^Q:928-5778,H:52-1796^53.74%ID^E:0^.^.`D6W6H4_TRICA^D6W6H4_TRICA^Q:994-2478,H:1-495^82.83%ID^E:0^.^.	.	TR843|c0_g1_i1|m.286	373-5781[+]	AGRIN_RAT^AGRIN_RAT^Q:186-962,H:141-913^37.91%ID^E:6e-126^RecName: Full=Agrin;^Eukaryota; Metazoa; Chordata; Craniata; Vertebrata; Euteleostomi; Mammalia; Eutheria; Euarchontoglires; Glires; Rodentia; Sciurognathi; Muroidea; Muridae; Murinae; Rattus`AGRIN_RAT^AGRIN_RAT^Q:1077-1788,H:1214-1946^32.54%ID^E:3e-114^RecName: Full=Agrin;^Eukaryota; Metazoa; Chordata; Craniata; Vertebrata; Euteleostomi; …	.	PF00050.16^Kazal_1^Kazal-type serine protease inhibitor domain^211-255^E:2.4e-09`PF07648.10^Kazal_2^Kazal-type serine protease inhibitor domain^215-255^E:3.6e-10`PF00050.16^Kazal_1^Kazal-type serine protease inhibitor domain^288-334^E:2.2e-07`PF07648.10^Kazal_2^Kazal-type serine protease inhibitor domain^298-334^E:3.9e-09`PF00050.16^Kazal_1^Kazal-type serine protease inhibitor domain^361-404^E:1.…	sigP:0.131^48^0.132^0.111	ExpAA=22.84^PredHel=1^Topology=i132-154o	.	GO:0044295^cellular_component^axonal growth cone`GO:0005605^cellular_component^basal lamina`GO:0005604^cellular_component^basement membrane`GO:0030054^cellular_component^cell junction`GO:0005576^cellular_component^extracellular region`GO:0016021^cellular_component^integral component of membrane`GO:0005886^cellular_component^plasma membrane`GO:0005578^cellular_component^proteinaceous extracellular…	GO:0005515^molecular_function^protein binding
TR843|c0_g1	TR843|c0_g1_i2	AGRIN_RAT^AGRIN_RAT^Q:928-3258,H:141-913^37.91%ID^E:3e-125^RecName: Full=Agrin;^Eukaryota; Metazoa; Chordata; Craniata; Vertebrata; Euteleostomi; Mammalia; Eutheria; Euarchontoglires; Glires; Rodentia; Sciurognathi; Muroidea; Muridae; Murinae; Rattus`AGRIN_RAT^AGRIN_RAT^Q:3601-5859,H:1214-1946^32.39%ID^E:2e-113^RecName: Full=Agrin;^Eukaryota; Metazoa; Chordata; Craniata; Vertebrata; Euteleostomi;…	D6W6H4_TRICA^D6W6H4_TRICA^Q:994-5901,H:1-1796^61.71%ID^E:0^.^.	.	TR843|c0_g1_i2|m.288	373-5904[+]	AGRIN_RAT^AGRIN_RAT^Q:186-962,H:141-913^37.91%ID^E:3e-126^RecName: Full=Agrin;^Eukaryota; Metazoa; Chordata; Craniata; Vertebrata; Euteleostomi; Mammalia; Eutheria; Euarchontoglires; Glires; Rodentia; Sciurognathi; Muroidea; Muridae; Murinae; Rattus`AGRIN_RAT^AGRIN_RAT^Q:1077-1829,H:1214-1946^32.52%ID^E:1e-115^RecName: Full=Agrin;^Eukaryota; Metazoa; Chordata; Craniata; Vertebrata; Euteleostomi; …	.	PF00050.16^Kazal_1^Kazal-type serine protease inhibitor domain^211-255^E:2.5e-09`PF07648.10^Kazal_2^Kazal-type serine protease inhibitor domain^215-255^E:3.7e-10`PF00050.16^Kazal_1^Kazal-type serine protease inhibitor domain^288-334^E:2.2e-07`PF07648.10^Kazal_2^Kazal-type serine protease inhibitor domain^298-334^E:4e-09`PF00050.16^Kazal_1^Kazal-type serine protease inhibitor domain^361-404^E:1.2e…	sigP:0.131^48^0.132^0.111	ExpAA=22.84^PredHel=1^Topology=i132-154o	.	GO:0044295^cellular_component^axonal growth cone`GO:0005605^cellular_component^basal lamina`GO:0005604^cellular_component^basement membrane`GO:0030054^cellular_component^cell junction`GO:0005576^cellular_component^extracellular region`GO:0016021^cellular_component^integral component of membrane`GO:0005886^cellular_component^plasma membrane`GO:0005578^cellular_component^proteinaceous extracellular…	GO:0005515^molecular_function^protein binding
TR843|c0_g1	TR843|c0_g1_i3	AGRIN_RAT^AGRIN_RAT^Q:928-3426,H:141-957^36.78%ID^E:2e-124^RecName: Full=Agrin;^Eukaryota; Metazoa; Chordata; Craniata; Vertebrata; Euteleostomi; Mammalia; Eutheria; Euarchontoglires; Glires; Rodentia; Sciurognathi; Muroidea; Muridae; Murinae; Rattus`AGRIN_RAT^AGRIN_RAT^Q:883-2400,H:49-547^38.18%ID^E:6e-82^RecName: Full=Agrin;^Eukaryota; Metazoa; Chordata; Craniata; Vertebrata; Euteleostomi; Mamm…	D6W6H4_TRICA^D6W6H4_TRICA^Q:994-2478,H:1-495^82.83%ID^E:0^.^.`D6W6H4_TRICA^D6W6H4_TRICA^Q:928-3426,H:52-964^45.56%ID^E:0^.^.	.	TR843|c0_g1_i3|m.290	373-3435[+]	AGRIN_RAT^AGRIN_RAT^Q:186-1018,H:141-957^36.78%ID^E:9e-128^RecName: Full=Agrin;^Eukaryota; Metazoa; Chordata; Craniata; Vertebrata; Euteleostomi; Mammalia; Eutheria; Euarchontoglires; Glires; Rodentia; Sciurognathi; Muroidea; Muridae; Murinae; Rattus`AGRIN_RAT^AGRIN_RAT^Q:130-676,H:14-547^35.96%ID^E:1e-84^RecName: Full=Agrin;^Eukaryota; Metazoa; Chordata; Craniata; Vertebrata; Euteleostomi; Mamma…	.	PF00050.16^Kazal_1^Kazal-type serine protease inhibitor domain^211-255^E:1.3e-09`PF07648.10^Kazal_2^Kazal-type serine protease inhibitor domain^215-255^E:1.9e-10`PF00050.16^Kazal_1^Kazal-type serine protease inhibitor domain^288-334^E:1.1e-07`PF07648.10^Kazal_2^Kazal-type serine protease inhibitor domain^298-334^E:2.1e-09`PF00050.16^Kazal_1^Kazal-type serine protease inhibitor domain^361-404^E:5.…	sigP:0.131^48^0.132^0.111	ExpAA=22.83^PredHel=1^Topology=i132-154o	.	GO:0044295^cellular_component^axonal growth cone`GO:0005605^cellular_component^basal lamina`GO:0005604^cellular_component^basement membrane`GO:0030054^cellular_component^cell junction`GO:0005576^cellular_component^extracellular region`GO:0016021^cellular_component^integral component of membrane`GO:0005886^cellular_component^plasma membrane`GO:0005578^cellular_component^proteinaceous extracellular…	GO:0005515^molecular_function^protein binding
TR843|c0_g1	TR843|c0_g1_i4	AGRIN_RAT^AGRIN_RAT^Q:717-3047,H:141-913^37.91%ID^E:8e-126^RecName: Full=Agrin;^Eukaryota; Metazoa; Chordata; Craniata; Vertebrata; Euteleostomi; Mammalia; Eutheria; Euarchontoglires; Glires; Rodentia; Sciurognathi; Muroidea; Muridae; Murinae; Rattus`AGRIN_RAT^AGRIN_RAT^Q:3390-5648,H:1214-1946^32.39%ID^E:3e-113^RecName: Full=Agrin;^Eukaryota; Metazoa; Chordata; Craniata; Vertebrata; Euteleostomi;…	D6W6H4_TRICA^D6W6H4_TRICA^Q:783-5690,H:1-1796^61.71%ID^E:0^.^.	.	TR843|c0_g1_i4|m.292	90-5693[+]	AGRIN_RAT^AGRIN_RAT^Q:210-986,H:141-913^37.91%ID^E:1e-126^RecName: Full=Agrin;^Eukaryota; Metazoa; Chordata; Craniata; Vertebrata; Euteleostomi; Mammalia; Eutheria; Euarchontoglires; Glires; Rodentia; Sciurognathi; Muroidea; Muridae; Murinae; Rattus`AGRIN_RAT^AGRIN_RAT^Q:1101-1853,H:1214-1946^32.52%ID^E:2e-115^RecName: Full=Agrin;^Eukaryota; Metazoa; Chordata; Craniata; Vertebrata; Euteleostomi; …	.	PF00050.16^Kazal_1^Kazal-type serine protease inhibitor domain^235-279^E:2.5e-09`PF07648.10^Kazal_2^Kazal-type serine protease inhibitor domain^239-279^E:3.8e-10`PF00050.16^Kazal_1^Kazal-type serine protease inhibitor domain^312-358^E:2.3e-07`PF07648.10^Kazal_2^Kazal-type serine protease inhibitor domain^322-358^E:4.1e-09`PF00050.16^Kazal_1^Kazal-type serine protease inhibitor domain^385-428^E:1.…	sigP:0.649^17^0.832^0.706	.	.	GO:0044295^cellular_component^axonal growth cone`GO:0005605^cellular_component^basal lamina`GO:0005604^cellular_component^basement membrane`GO:0030054^cellular_component^cell junction`GO:0005576^cellular_component^extracellular region`GO:0016021^cellular_component^integral component of membrane`GO:0005886^cellular_component^plasma membrane`GO:0005578^cellular_component^proteinaceous extracellular…	GO:0005515^molecular_function^protein binding
TR843|c0_g1	TR843|c0_g1_i5	AGRIN_RAT^AGRIN_RAT^Q:364-2694,H:141-913^37.91%ID^E:2e-125^RecName: Full=Agrin;^Eukaryota; Metazoa; Chordata; Craniata; Vertebrata; Euteleostomi; Mammalia; Eutheria; Euarchontoglires; Glires; Rodentia; Sciurognathi; Muroidea; Muridae; Murinae; Rattus`AGRIN_RAT^AGRIN_RAT^Q:3037-5172,H:1214-1946^32.54%ID^E:2e-114^RecName: Full=Agrin;^Eukaryota; Metazoa; Chordata; Craniata; Vertebrata; Euteleostomi;…	D6W6H4_TRICA^D6W6H4_TRICA^Q:364-5214,H:52-1796^53.74%ID^E:0^.^.`D6W6H4_TRICA^D6W6H4_TRICA^Q:430-1914,H:1-495^82.83%ID^E:0^.^.	.	TR843|c0_g1_i5|m.294	229-5217[+]	AGRIN_RAT^AGRIN_RAT^Q:46-822,H:141-913^37.91%ID^E:3e-126^RecName: Full=Agrin;^Eukaryota; Metazoa; Chordata; Craniata; Vertebrata; Euteleostomi; Mammalia; Eutheria; Euarchontoglires; Glires; Rodentia; Sciurognathi; Muroidea; Muridae; Murinae; Rattus`AGRIN_RAT^AGRIN_RAT^Q:937-1648,H:1214-1946^32.54%ID^E:5e-115^RecName: Full=Agrin;^Eukaryota; Metazoa; Chordata; Craniata; Vertebrata; Euteleostomi; Ma…	.	PF00050.16^Kazal_1^Kazal-type serine protease inhibitor domain^71-115^E:2.2e-09`PF07648.10^Kazal_2^Kazal-type serine protease inhibitor domain^75-115^E:3.3e-10`PF00050.16^Kazal_1^Kazal-type serine protease inhibitor domain^148-194^E:2e-07`PF07648.10^Kazal_2^Kazal-type serine protease inhibitor domain^158-194^E:3.6e-09`PF00050.16^Kazal_1^Kazal-type serine protease inhibitor domain^221-264^E:9.7e-1…	sigP:0.104^36^0.11^0.100	.	.	GO:0044295^cellular_component^axonal growth cone`GO:0005605^cellular_component^basal lamina`GO:0005604^cellular_component^basement membrane`GO:0030054^cellular_component^cell junction`GO:0005576^cellular_component^extracellular region`GO:0016021^cellular_component^integral component of membrane`GO:0005886^cellular_component^plasma membrane`GO:0005578^cellular_component^proteinaceous extracellular…	GO:0005515^molecular_function^protein binding
TR843|c0_g1	TR843|c0_g1_i6	AGRIN_MOUSE^AGRIN_MOUSE^Q:301-3135,H:49-913^37.11%ID^E:2e-150^RecName: Full=Agrin;^Eukaryota; Metazoa; Chordata; Craniata; Vertebrata; Euteleostomi; Mammalia; Eutheria; Euarchontoglires; Glires; Rodentia; Sciurognathi; Muroidea; Muridae; Murinae; Mus; Mus`AGRIN_MOUSE^AGRIN_MOUSE^Q:3472-5613,H:1200-1937^33.07%ID^E:4e-118^RecName: Full=Agrin;^Eukaryota; Metazoa; Chordata; Craniata; Vertebrata; Eute…	D6W6H4_TRICA^D6W6H4_TRICA^Q:412-5655,H:1-1796^71.79%ID^E:0^.^.`D6W6H4_TRICA^D6W6H4_TRICA^Q:346-1830,H:52-598^32.16%ID^E:2e-68^.^.	.	TR843|c0_g1_i6|m.295	229-5658[+]	AGRIN_MOUSE^AGRIN_MOUSE^Q:25-969,H:49-913^37.11%ID^E:9e-152^RecName: Full=Agrin;^Eukaryota; Metazoa; Chordata; Craniata; Vertebrata; Euteleostomi; Mammalia; Eutheria; Euarchontoglires; Glires; Rodentia; Sciurognathi; Muroidea; Muridae; Murinae; Mus; Mus`AGRIN_MOUSE^AGRIN_MOUSE^Q:1082-1795,H:1200-1937^33.07%ID^E:7e-119^RecName: Full=Agrin;^Eukaryota; Metazoa; Chordata; Craniata; Vertebrata; Eutele…	.	PF00050.16^Kazal_1^Kazal-type serine protease inhibitor domain^65-109^E:2.5e-09`PF07648.10^Kazal_2^Kazal-type serine protease inhibitor domain^69-109^E:3.7e-10`PF00050.16^Kazal_1^Kazal-type serine protease inhibitor domain^142-188^E:2.2e-07`PF07648.10^Kazal_2^Kazal-type serine protease inhibitor domain^152-188^E:4e-09`PF00050.16^Kazal_1^Kazal-type serine protease inhibitor domain^215-258^E:1.1e-1…	sigP:0.103^63^0.11^0.101	.	.	GO:0005605^cellular_component^basal lamina`GO:0005604^cellular_component^basement membrane`GO:0030054^cellular_component^cell junction`GO:0009986^cellular_component^cell surface`GO:0005576^cellular_component^extracellular region`GO:0005615^cellular_component^extracellular space`GO:0005796^cellular_component^Golgi lumen`GO:0016021^cellular_component^integral component of membrane`GO:0005886^cellul…	GO:0005515^molecular_function^protein binding
TR843|c0_g1	TR843|c0_g1_i7	AGRIN_MOUSE^AGRIN_MOUSE^Q:672-3506,H:49-913^37.11%ID^E:5e-151^RecName: Full=Agrin;^Eukaryota; Metazoa; Chordata; Craniata; Vertebrata; Euteleostomi; Mammalia; Eutheria; Euarchontoglires; Glires; Rodentia; Sciurognathi; Muroidea; Muridae; Murinae; Mus; Mus`AGRIN_MOUSE^AGRIN_MOUSE^Q:3843-6107,H:1200-1937^32.91%ID^E:5e-117^RecName: Full=Agrin;^Eukaryota; Metazoa; Chordata; Craniata; Vertebrata; Eute…	D6W6H4_TRICA^D6W6H4_TRICA^Q:783-6149,H:1-1796^72.12%ID^E:0^.^.`D6W6H4_TRICA^D6W6H4_TRICA^Q:717-2201,H:52-598^32.16%ID^E:4e-69^.^.	.	TR843|c0_g1_i7|m.296	90-6152[+]	AGRIN_MOUSE^AGRIN_MOUSE^Q:195-1139,H:49-913^37.11%ID^E:4e-152^RecName: Full=Agrin;^Eukaryota; Metazoa; Chordata; Craniata; Vertebrata; Euteleostomi; Mammalia; Eutheria; Euarchontoglires; Glires; Rodentia; Sciurognathi; Muroidea; Muridae; Murinae; Mus; Mus`AGRIN_MOUSE^AGRIN_MOUSE^Q:1252-2006,H:1200-1937^33.03%ID^E:1e-119^RecName: Full=Agrin;^Eukaryota; Metazoa; Chordata; Craniata; Vertebrata; Eute…	.	PF00050.16^Kazal_1^Kazal-type serine protease inhibitor domain^235-279^E:2.8e-09`PF07648.10^Kazal_2^Kazal-type serine protease inhibitor domain^239-279^E:4.1e-10`PF00050.16^Kazal_1^Kazal-type serine protease inhibitor domain^312-358^E:2.5e-07`PF07648.10^Kazal_2^Kazal-type serine protease inhibitor domain^322-358^E:4.5e-09`PF00050.16^Kazal_1^Kazal-type serine protease inhibitor domain^385-428^E:1.…	sigP:0.649^17^0.832^0.706	.	.	GO:0005605^cellular_component^basal lamina`GO:0005604^cellular_component^basement membrane`GO:0030054^cellular_component^cell junction`GO:0009986^cellular_component^cell surface`GO:0005576^cellular_component^extracellular region`GO:0005615^cellular_component^extracellular space`GO:0005796^cellular_component^Golgi lumen`GO:0016021^cellular_component^integral component of membrane`GO:0005886^cellul…	GO:0005515^molecular_function^protein binding
TR843|c0_g1	TR843|c0_g1_i8	AGRIN_MOUSE^AGRIN_MOUSE^Q:319-3153,H:49-913^36.84%ID^E:1e-150^RecName: Full=Agrin;^Eukaryota; Metazoa; Chordata; Craniata; Vertebrata; Euteleostomi; Mammalia; Eutheria; Euarchontoglires; Glires; Rodentia; Sciurognathi; Muroidea; Muridae; Murinae; Mus; Mus`AGRIN_MOUSE^AGRIN_MOUSE^Q:433-1956,H:448-948^26.82%ID^E:8e-29^RecName: Full=Agrin;^Eukaryota; Metazoa; Chordata; Craniata; Vertebrata; Euteleos…	D6W6H4_TRICA^D6W6H4_TRICA^Q:430-3321,H:1-964^79.26%ID^E:0^.^.`D6W6H4_TRICA^D6W6H4_TRICA^Q:364-1848,H:52-598^32.16%ID^E:5e-67^.^.	.	TR843|c0_g1_i8|m.298	229-3330[+]	AGRIN_MOUSE^AGRIN_MOUSE^Q:31-975,H:49-913^36.84%ID^E:3e-152^RecName: Full=Agrin;^Eukaryota; Metazoa; Chordata; Craniata; Vertebrata; Euteleostomi; Mammalia; Eutheria; Euarchontoglires; Glires; Rodentia; Sciurognathi; Muroidea; Muridae; Murinae; Mus; Mus`AGRIN_MOUSE^AGRIN_MOUSE^Q:69-576,H:448-948^26.82%ID^E:6e-29^RecName: Full=Agrin;^Eukaryota; Metazoa; Chordata; Craniata; Vertebrata; Euteleostomi…	.	PF00050.16^Kazal_1^Kazal-type serine protease inhibitor domain^71-115^E:1.3e-09`PF07648.10^Kazal_2^Kazal-type serine protease inhibitor domain^75-115^E:1.9e-10`PF00050.16^Kazal_1^Kazal-type serine protease inhibitor domain^148-194^E:1.1e-07`PF07648.10^Kazal_2^Kazal-type serine protease inhibitor domain^158-194^E:2.1e-09`PF00050.16^Kazal_1^Kazal-type serine protease inhibitor domain^221-264^E:5.9e…	sigP:0.104^36^0.11^0.100	.	.	GO:0005605^cellular_component^basal lamina`GO:0005604^cellular_component^basement membrane`GO:0030054^cellular_component^cell junction`GO:0009986^cellular_component^cell surface`GO:0005576^cellular_component^extracellular region`GO:0005615^cellular_component^extracellular space`GO:0005796^cellular_component^Golgi lumen`GO:0016021^cellular_component^integral component of membrane`GO:0005886^cellul…	GO:0005515^molecular_function^protein binding
TR843|c0_g1	TR843|c0_g1_i9	AGRIN_MOUSE^AGRIN_MOUSE^Q:690-3524,H:49-913^37.11%ID^E:4e-151^RecName: Full=Agrin;^Eukaryota; Metazoa; Chordata; Craniata; Vertebrata; Euteleostomi; Mammalia; Eutheria; Euarchontoglires; Glires; Rodentia; Sciurognathi; Muroidea; Muridae; Murinae; Mus; Mus`AGRIN_MOUSE^AGRIN_MOUSE^Q:3861-6002,H:1200-1937^33.07%ID^E:6e-118^RecName: Full=Agrin;^Eukaryota; Metazoa; Chordata; Craniata; Vertebrata; Eute…	D6W6H4_TRICA^D6W6H4_TRICA^Q:801-6044,H:1-1796^71.79%ID^E:0^.^.`D6W6H4_TRICA^D6W6H4_TRICA^Q:735-2219,H:52-598^32.16%ID^E:8e-69^.^.	.	TR843|c0_g1_i9|m.299	90-6047[+]	AGRIN_MOUSE^AGRIN_MOUSE^Q:201-1145,H:49-913^37.11%ID^E:8e-152^RecName: Full=Agrin;^Eukaryota; Metazoa; Chordata; Craniata; Vertebrata; Euteleostomi; Mammalia; Eutheria; Euarchontoglires; Glires; Rodentia; Sciurognathi; Muroidea; Muridae; Murinae; Mus; Mus`AGRIN_MOUSE^AGRIN_MOUSE^Q:1258-1971,H:1200-1937^33.07%ID^E:3e-118^RecName: Full=Agrin;^Eukaryota; Metazoa; Chordata; Craniata; Vertebrata; Eute…	.	PF00050.16^Kazal_1^Kazal-type serine protease inhibitor domain^241-285^E:2.7e-09`PF07648.10^Kazal_2^Kazal-type serine protease inhibitor domain^245-285^E:4.1e-10`PF00050.16^Kazal_1^Kazal-type serine protease inhibitor domain^318-364^E:2.4e-07`PF07648.10^Kazal_2^Kazal-type serine protease inhibitor domain^328-364^E:4.4e-09`PF00050.16^Kazal_1^Kazal-type serine protease inhibitor domain^391-434^E:1.…	sigP:0.649^17^0.832^0.706	.	.	GO:0005605^cellular_component^basal lamina`GO:0005604^cellular_component^basement membrane`GO:0030054^cellular_component^cell junction`GO:0009986^cellular_component^cell surface`GO:0005576^cellular_component^extracellular region`GO:0005615^cellular_component^extracellular space`GO:0005796^cellular_component^Golgi lumen`GO:0016021^cellular_component^integral component of membrane`GO:0005886^cellul…	GO:0005515^molecular_function^protein binding
TR843|c0_g1	TR843|c0_g1_i10	.	.	.	.	.	.	.	.	.	.	.	.	.
TR843|c0_g1	TR843|c0_g1_i11	AGRIN_MOUSE^AGRIN_MOUSE^Q:319-3153,H:49-913^37.11%ID^E:1e-150^RecName: Full=Agrin;^Eukaryota; Metazoa; Chordata; Craniata; Vertebrata; Euteleostomi; Mammalia; Eutheria; Euarchontoglires; Glires; Rodentia; Sciurognathi; Muroidea; Muridae; Murinae; Mus; Mus`AGRIN_MOUSE^AGRIN_MOUSE^Q:3490-5754,H:1200-1937^32.91%ID^E:2e-117^RecName: Full=Agrin;^Eukaryota; Metazoa; Chordata; Craniata; Vertebrata; Eute…	D6W6H4_TRICA^D6W6H4_TRICA^Q:430-5796,H:1-1796^72.12%ID^E:0^.^.`D6W6H4_TRICA^D6W6H4_TRICA^Q:364-1848,H:52-598^32.16%ID^E:9e-69^.^.	.	TR843|c0_g1_i11|m.301	229-5799[+]	AGRIN_MOUSE^AGRIN_MOUSE^Q:31-975,H:49-913^37.11%ID^E:2e-151^RecName: Full=Agrin;^Eukaryota; Metazoa; Chordata; Craniata; Vertebrata; Euteleostomi; Mammalia; Eutheria; Euarchontoglires; Glires; Rodentia; Sciurognathi; Muroidea; Muridae; Murinae; Mus; Mus`AGRIN_MOUSE^AGRIN_MOUSE^Q:1088-1842,H:1200-1937^33.03%ID^E:1e-119^RecName: Full=Agrin;^Eukaryota; Metazoa; Chordata; Craniata; Vertebrata; Eutele…	.	PF00050.16^Kazal_1^Kazal-type serine protease inhibitor domain^71-115^E:2.5e-09`PF07648.10^Kazal_2^Kazal-type serine protease inhibitor domain^75-115^E:3.8e-10`PF00050.16^Kazal_1^Kazal-type serine protease inhibitor domain^148-194^E:2.2e-07`PF07648.10^Kazal_2^Kazal-type serine protease inhibitor domain^158-194^E:4.1e-09`PF00050.16^Kazal_1^Kazal-type serine protease inhibitor domain^221-264^E:1.1e…	sigP:0.104^36^0.11^0.100	.	.	GO:0005605^cellular_component^basal lamina`GO:0005604^cellular_component^basement membrane`GO:0030054^cellular_component^cell junction`GO:0009986^cellular_component^cell surface`GO:0005576^cellular_component^extracellular region`GO:0005615^cellular_component^extracellular space`GO:0005796^cellular_component^Golgi lumen`GO:0016021^cellular_component^integral component of membrane`GO:0005886^cellul…	GO:0005515^molecular_function^protein binding
TR843|c0_g1	TR843|c0_g1_i12	.	D6W6H1_TRICA^D6W6H1_TRICA^Q:150-563,H:31-168^52.48%ID^E:9e-35^.^.	.	TR843|c0_g1_i12|m.302	90-722[+]	.	.	.	sigP:0.649^17^0.832^0.706	.	.	.	.
TR843|c0_g1	TR843|c0_g1_i13	AGRIN_RAT^AGRIN_RAT^Q:717-3047,H:141-913^37.91%ID^E:4e-126^RecName: Full=Agrin;^Eukaryota; Metazoa; Chordata; Craniata; Vertebrata; Euteleostomi; Mammalia; Eutheria; Euarchontoglires; Glires; Rodentia; Sciurognathi; Muroidea; Muridae; Murinae; Rattus`AGRIN_RAT^AGRIN_RAT^Q:3390-5525,H:1214-1946^32.54%ID^E:5e-114^RecName: Full=Agrin;^Eukaryota; Metazoa; Chordata; Craniata; Vertebrata; Euteleostomi;…	D6W6H4_TRICA^D6W6H4_TRICA^Q:717-5567,H:52-1796^53.74%ID^E:0^.^.`D6W6H4_TRICA^D6W6H4_TRICA^Q:783-2267,H:1-495^82.83%ID^E:0^.^.	.	TR843|c0_g1_i13|m.304	90-5570[+]	AGRIN_RAT^AGRIN_RAT^Q:210-986,H:141-913^37.91%ID^E:1e-126^RecName: Full=Agrin;^Eukaryota; Metazoa; Chordata; Craniata; Vertebrata; Euteleostomi; Mammalia; Eutheria; Euarchontoglires; Glires; Rodentia; Sciurognathi; Muroidea; Muridae; Murinae; Rattus`AGRIN_RAT^AGRIN_RAT^Q:1101-1812,H:1214-1946^32.54%ID^E:1e-114^RecName: Full=Agrin;^Eukaryota; Metazoa; Chordata; Craniata; Vertebrata; Euteleostomi; …	.	PF00050.16^Kazal_1^Kazal-type serine protease inhibitor domain^235-279^E:2.5e-09`PF07648.10^Kazal_2^Kazal-type serine protease inhibitor domain^239-279^E:3.7e-10`PF00050.16^Kazal_1^Kazal-type serine protease inhibitor domain^312-358^E:2.2e-07`PF07648.10^Kazal_2^Kazal-type serine protease inhibitor domain^322-358^E:4e-09`PF00050.16^Kazal_1^Kazal-type serine protease inhibitor domain^385-428^E:1.2e…	sigP:0.649^17^0.832^0.706	.	.	GO:0044295^cellular_component^axonal growth cone`GO:0005605^cellular_component^basal lamina`GO:0005604^cellular_component^basement membrane`GO:0030054^cellular_component^cell junction`GO:0005576^cellular_component^extracellular region`GO:0016021^cellular_component^integral component of membrane`GO:0005886^cellular_component^plasma membrane`GO:0005578^cellular_component^proteinaceous extracellular…	GO:0005515^molecular_function^protein binding
TR843|c0_g1	TR843|c0_g1_i14	AGRIN_MOUSE^AGRIN_MOUSE^Q:319-3153,H:49-913^37.11%ID^E:1e-150^RecName: Full=Agrin;^Eukaryota; Metazoa; Chordata; Craniata; Vertebrata; Euteleostomi; Mammalia; Eutheria; Euarchontoglires; Glires; Rodentia; Sciurognathi; Muroidea; Muridae; Murinae; Mus; Mus`AGRIN_MOUSE^AGRIN_MOUSE^Q:3490-5631,H:1200-1937^33.07%ID^E:3e-118^RecName: Full=Agrin;^Eukaryota; Metazoa; Chordata; Craniata; Vertebrata; Eute…	D6W6H4_TRICA^D6W6H4_TRICA^Q:430-5673,H:1-1796^71.79%ID^E:0^.^.`D6W6H4_TRICA^D6W6H4_TRICA^Q:364-1848,H:52-598^32.16%ID^E:2e-68^.^.	.	TR843|c0_g1_i14|m.306	229-5676[+]	AGRIN_MOUSE^AGRIN_MOUSE^Q:31-975,H:49-913^37.11%ID^E:1e-151^RecName: Full=Agrin;^Eukaryota; Metazoa; Chordata; Craniata; Vertebrata; Euteleostomi; Mammalia; Eutheria; Euarchontoglires; Glires; Rodentia; Sciurognathi; Muroidea; Muridae; Murinae; Mus; Mus`AGRIN_MOUSE^AGRIN_MOUSE^Q:1088-1801,H:1200-1937^33.07%ID^E:9e-119^RecName: Full=Agrin;^Eukaryota; Metazoa; Chordata; Craniata; Vertebrata; Eutele…	.	PF00050.16^Kazal_1^Kazal-type serine protease inhibitor domain^71-115^E:2.5e-09`PF07648.10^Kazal_2^Kazal-type serine protease inhibitor domain^75-115^E:3.7e-10`PF00050.16^Kazal_1^Kazal-type serine protease inhibitor domain^148-194^E:2.2e-07`PF07648.10^Kazal_2^Kazal-type serine protease inhibitor domain^158-194^E:4e-09`PF00050.16^Kazal_1^Kazal-type serine protease inhibitor domain^221-264^E:1.1e-1…	sigP:0.104^36^0.11^0.100	.	.	GO:0005605^cellular_component^basal lamina`GO:0005604^cellular_component^basement membrane`GO:0030054^cellular_component^cell junction`GO:0009986^cellular_component^cell surface`GO:0005576^cellular_component^extracellular region`GO:0005615^cellular_component^extracellular space`GO:0005796^cellular_component^Golgi lumen`GO:0016021^cellular_component^integral component of membrane`GO:0005886^cellul…	GO:0005515^molecular_function^protein binding
TR843|c0_g1	TR843|c0_g1_i15	AGRIN_MOUSE^AGRIN_MOUSE^Q:672-3506,H:49-913^36.84%ID^E:6e-152^RecName: Full=Agrin;^Eukaryota; Metazoa; Chordata; Craniata; Vertebrata; Euteleostomi; Mammalia; Eutheria; Euarchontoglires; Glires; Rodentia; Sciurognathi; Muroidea; Muridae; Murinae; Mus; Mus	D6W6H4_TRICA^D6W6H4_TRICA^Q:783-3674,H:1-964^79.26%ID^E:0^.^.`D6W6H4_TRICA^D6W6H4_TRICA^Q:717-2201,H:52-598^32.16%ID^E:1e-67^.^.	.	TR843|c0_g1_i15|m.307	90-3683[+]	AGRIN_MOUSE^AGRIN_MOUSE^Q:195-1139,H:49-913^36.84%ID^E:4e-153^RecName: Full=Agrin;^Eukaryota; Metazoa; Chordata; Craniata; Vertebrata; Euteleostomi; Mammalia; Eutheria; Euarchontoglires; Glires; Rodentia; Sciurognathi; Muroidea; Muridae; Murinae; Mus; Mus	.	PF00050.16^Kazal_1^Kazal-type serine protease inhibitor domain^235-279^E:1.5e-09`PF07648.10^Kazal_2^Kazal-type serine protease inhibitor domain^239-279^E:2.3e-10`PF00050.16^Kazal_1^Kazal-type serine protease inhibitor domain^312-358^E:1.4e-07`PF07648.10^Kazal_2^Kazal-type serine protease inhibitor domain^322-358^E:2.5e-09`PF00050.16^Kazal_1^Kazal-type serine protease inhibitor domain^385-428^E:5.…	sigP:0.649^17^0.832^0.706	.	.	GO:0005605^cellular_component^basal lamina`GO:0005604^cellular_component^basement membrane`GO:0030054^cellular_component^cell junction`GO:0009986^cellular_component^cell surface`GO:0005576^cellular_component^extracellular region`GO:0005615^cellular_component^extracellular space`GO:0005796^cellular_component^Golgi lumen`GO:0016021^cellular_component^integral component of membrane`GO:0005886^cellul…	GO:0005515^molecular_function^protein binding
TR843|c0_g1	TR843|c0_g1_i16	AGRIN_MOUSE^AGRIN_MOUSE^Q:883-3717,H:49-913^37.11%ID^E:4e-150^RecName: Full=Agrin;^Eukaryota; Metazoa; Chordata; Craniata; Vertebrata; Euteleostomi; Mammalia; Eutheria; Euarchontoglires; Glires; Rodentia; Sciurognathi; Muroidea; Muridae; Murinae; Mus; Mus`AGRIN_MOUSE^AGRIN_MOUSE^Q:4054-6195,H:1200-1937^33.07%ID^E:5e-118^RecName: Full=Agrin;^Eukaryota; Metazoa; Chordata; Craniata; Vertebrata; Eute…	D6W6H4_TRICA^D6W6H4_TRICA^Q:994-6237,H:1-1796^71.79%ID^E:0^.^.`D6W6H4_TRICA^D6W6H4_TRICA^Q:928-2412,H:52-598^32.16%ID^E:1e-68^.^.	.	TR843|c0_g1_i16|m.309	373-6240[+]	AGRIN_MOUSE^AGRIN_MOUSE^Q:136-1115,H:29-913^36.31%ID^E:7e-152^RecName: Full=Agrin;^Eukaryota; Metazoa; Chordata; Craniata; Vertebrata; Euteleostomi; Mammalia; Eutheria; Euarchontoglires; Glires; Rodentia; Sciurognathi; Muroidea; Muridae; Murinae; Mus; Mus`AGRIN_MOUSE^AGRIN_MOUSE^Q:1228-1941,H:1200-1937^33.07%ID^E:3e-118^RecName: Full=Agrin;^Eukaryota; Metazoa; Chordata; Craniata; Vertebrata; Eute…	.	PF00050.16^Kazal_1^Kazal-type serine protease inhibitor domain^211-255^E:2.7e-09`PF07648.10^Kazal_2^Kazal-type serine protease inhibitor domain^215-255^E:4e-10`PF00050.16^Kazal_1^Kazal-type serine protease inhibitor domain^288-334^E:2.4e-07`PF07648.10^Kazal_2^Kazal-type serine protease inhibitor domain^298-334^E:4.3e-09`PF00050.16^Kazal_1^Kazal-type serine protease inhibitor domain^361-404^E:1.1e…	sigP:0.131^48^0.132^0.111	ExpAA=22.84^PredHel=1^Topology=i132-154o	.	GO:0005605^cellular_component^basal lamina`GO:0005604^cellular_component^basement membrane`GO:0030054^cellular_component^cell junction`GO:0009986^cellular_component^cell surface`GO:0005576^cellular_component^extracellular region`GO:0005615^cellular_component^extracellular space`GO:0005796^cellular_component^Golgi lumen`GO:0016021^cellular_component^integral component of membrane`GO:0005886^cellul…	GO:0005515^molecular_function^protein binding
TR843|c0_g1	TR843|c0_g1_i17	AGRIN_MOUSE^AGRIN_MOUSE^Q:883-3717,H:49-913^37.11%ID^E:3e-150^RecName: Full=Agrin;^Eukaryota; Metazoa; Chordata; Craniata; Vertebrata; Euteleostomi; Mammalia; Eutheria; Euarchontoglires; Glires; Rodentia; Sciurognathi; Muroidea; Muridae; Murinae; Mus; Mus`AGRIN_MOUSE^AGRIN_MOUSE^Q:4054-6318,H:1200-1937^32.91%ID^E:4e-117^RecName: Full=Agrin;^Eukaryota; Metazoa; Chordata; Craniata; Vertebrata; Eute…	D6W6H4_TRICA^D6W6H4_TRICA^Q:994-6360,H:1-1796^72.12%ID^E:0^.^.`D6W6H4_TRICA^D6W6H4_TRICA^Q:928-2412,H:52-598^32.16%ID^E:1e-68^.^.	.	TR843|c0_g1_i17|m.311	373-6363[+]	AGRIN_MOUSE^AGRIN_MOUSE^Q:136-1115,H:29-913^36.31%ID^E:5e-152^RecName: Full=Agrin;^Eukaryota; Metazoa; Chordata; Craniata; Vertebrata; Euteleostomi; Mammalia; Eutheria; Euarchontoglires; Glires; Rodentia; Sciurognathi; Muroidea; Muridae; Murinae; Mus; Mus`AGRIN_MOUSE^AGRIN_MOUSE^Q:1228-1982,H:1200-1937^33.03%ID^E:2e-119^RecName: Full=Agrin;^Eukaryota; Metazoa; Chordata; Craniata; Vertebrata; Eute…	.	PF00050.16^Kazal_1^Kazal-type serine protease inhibitor domain^211-255^E:2.7e-09`PF07648.10^Kazal_2^Kazal-type serine protease inhibitor domain^215-255^E:4.1e-10`PF00050.16^Kazal_1^Kazal-type serine protease inhibitor domain^288-334^E:2.4e-07`PF07648.10^Kazal_2^Kazal-type serine protease inhibitor domain^298-334^E:4.4e-09`PF00050.16^Kazal_1^Kazal-type serine protease inhibitor domain^361-404^E:1.…	sigP:0.131^48^0.132^0.111	ExpAA=22.84^PredHel=1^Topology=i132-154o	.	GO:0005605^cellular_component^basal lamina`GO:0005604^cellular_component^basement membrane`GO:0030054^cellular_component^cell junction`GO:0009986^cellular_component^cell surface`GO:0005576^cellular_component^extracellular region`GO:0005615^cellular_component^extracellular space`GO:0005796^cellular_component^Golgi lumen`GO:0016021^cellular_component^integral component of membrane`GO:0005886^cellul…	GO:0005515^molecular_function^protein binding
TR843|c0_g1	TR843|c0_g1_i18	AGRIN_RAT^AGRIN_RAT^Q:717-3215,H:141-957^36.78%ID^E:9e-127^RecName: Full=Agrin;^Eukaryota; Metazoa; Chordata; Craniata; Vertebrata; Euteleostomi; Mammalia; Eutheria; Euarchontoglires; Glires; Rodentia; Sciurognathi; Muroidea; Muridae; Murinae; Rattus`AGRIN_RAT^AGRIN_RAT^Q:672-2189,H:49-547^38.18%ID^E:5e-83^RecName: Full=Agrin;^Eukaryota; Metazoa; Chordata; Craniata; Vertebrata; Euteleostomi; Mamm…	D6W6H4_TRICA^D6W6H4_TRICA^Q:783-2267,H:1-495^82.83%ID^E:0^.^.`D6W6H4_TRICA^D6W6H4_TRICA^Q:717-3215,H:52-964^45.5%ID^E:0^.^.	.	TR843|c0_g1_i18|m.313	90-3224[+]	AGRIN_RAT^AGRIN_RAT^Q:210-1042,H:141-957^37.08%ID^E:2e-128^RecName: Full=Agrin;^Eukaryota; Metazoa; Chordata; Craniata; Vertebrata; Euteleostomi; Mammalia; Eutheria; Euarchontoglires; Glires; Rodentia; Sciurognathi; Muroidea; Muridae; Murinae; Rattus`AGRIN_RAT^AGRIN_RAT^Q:195-700,H:49-547^38.18%ID^E:4e-84^RecName: Full=Agrin;^Eukaryota; Metazoa; Chordata; Craniata; Vertebrata; Euteleostomi; Mamma…	.	PF00050.16^Kazal_1^Kazal-type serine protease inhibitor domain^235-279^E:1.3e-09`PF07648.10^Kazal_2^Kazal-type serine protease inhibitor domain^239-279^E:2e-10`PF00050.16^Kazal_1^Kazal-type serine protease inhibitor domain^312-358^E:1.2e-07`PF07648.10^Kazal_2^Kazal-type serine protease inhibitor domain^322-358^E:2.1e-09`PF00050.16^Kazal_1^Kazal-type serine protease inhibitor domain^385-428^E:6e-1…	sigP:0.649^17^0.832^0.706	.	.	GO:0044295^cellular_component^axonal growth cone`GO:0005605^cellular_component^basal lamina`GO:0005604^cellular_component^basement membrane`GO:0030054^cellular_component^cell junction`GO:0005576^cellular_component^extracellular region`GO:0016021^cellular_component^integral component of membrane`GO:0005886^cellular_component^plasma membrane`GO:0005578^cellular_component^proteinaceous extracellular…	GO:0005515^molecular_function^protein binding
TR843|c0_g1	TR843|c0_g1_i19	.	.	.	.	.	.	.	.	.	.	.	.	.
TR843|c0_g1	TR843|c0_g1_i20	AGRIN_MOUSE^AGRIN_MOUSE^Q:672-3506,H:49-913^37.11%ID^E:3e-151^RecName: Full=Agrin;^Eukaryota; Metazoa; Chordata; Craniata; Vertebrata; Euteleostomi; Mammalia; Eutheria; Euarchontoglires; Glires; Rodentia; Sciurognathi; Muroidea; Muridae; Murinae; Mus; Mus`AGRIN_MOUSE^AGRIN_MOUSE^Q:3843-5984,H:1200-1937^33.07%ID^E:6e-118^RecName: Full=Agrin;^Eukaryota; Metazoa; Chordata; Craniata; Vertebrata; Eute…	D6W6H4_TRICA^D6W6H4_TRICA^Q:783-6026,H:1-1796^71.79%ID^E:0^.^.`D6W6H4_TRICA^D6W6H4_TRICA^Q:717-2201,H:52-598^32.16%ID^E:8e-69^.^.	.	TR843|c0_g1_i20|m.315	90-6029[+]	AGRIN_MOUSE^AGRIN_MOUSE^Q:195-1139,H:49-913^37.11%ID^E:8e-152^RecName: Full=Agrin;^Eukaryota; Metazoa; Chordata; Craniata; Vertebrata; Euteleostomi; Mammalia; Eutheria; Euarchontoglires; Glires; Rodentia; Sciurognathi; Muroidea; Muridae; Murinae; Mus; Mus`AGRIN_MOUSE^AGRIN_MOUSE^Q:1252-1965,H:1200-1937^33.07%ID^E:3e-118^RecName: Full=Agrin;^Eukaryota; Metazoa; Chordata; Craniata; Vertebrata; Eute…	.	PF00050.16^Kazal_1^Kazal-type serine protease inhibitor domain^235-279^E:2.7e-09`PF07648.10^Kazal_2^Kazal-type serine protease inhibitor domain^239-279^E:4e-10`PF00050.16^Kazal_1^Kazal-type serine protease inhibitor domain^312-358^E:2.4e-07`PF07648.10^Kazal_2^Kazal-type serine protease inhibitor domain^322-358^E:4.4e-09`PF00050.16^Kazal_1^Kazal-type serine protease inhibitor domain^385-428^E:1.1e…	sigP:0.649^17^0.832^0.706	.	.	GO:0005605^cellular_component^basal lamina`GO:0005604^cellular_component^basement membrane`GO:0030054^cellular_component^cell junction`GO:0009986^cellular_component^cell surface`GO:0005576^cellular_component^extracellular region`GO:0005615^cellular_component^extracellular space`GO:0005796^cellular_component^Golgi lumen`GO:0016021^cellular_component^integral component of membrane`GO:0005886^cellul…	GO:0005515^molecular_function^protein binding
TR843|c0_g1	TR843|c0_g1_i21	.	D6W6H1_TRICA^D6W6H1_TRICA^Q:150-563,H:31-168^52.48%ID^E:8e-35^.^.	.	TR843|c0_g1_i21|m.317	90-704[+]	.	.	.	sigP:0.649^17^0.832^0.706	.	.	.	.
TR843|c0_g1	TR843|c0_g1_i22	AGRIN_MOUSE^AGRIN_MOUSE^Q:883-3717,H:49-913^36.84%ID^E:3e-149^RecName: Full=Agrin;^Eukaryota; Metazoa; Chordata; Craniata; Vertebrata; Euteleostomi; Mammalia; Eutheria; Euarchontoglires; Glires; Rodentia; Sciurognathi; Muroidea; Muridae; Murinae; Mus; Mus	D6W6H4_TRICA^D6W6H4_TRICA^Q:994-3885,H:1-964^79.26%ID^E:0^.^.`D6W6H4_TRICA^D6W6H4_TRICA^Q:928-2412,H:52-598^32.16%ID^E:4e-67^.^.	.	TR843|c0_g1_i22|m.319	373-3894[+]	AGRIN_MOUSE^AGRIN_MOUSE^Q:136-1115,H:29-913^36.04%ID^E:1e-153^RecName: Full=Agrin;^Eukaryota; Metazoa; Chordata; Craniata; Vertebrata; Euteleostomi; Mammalia; Eutheria; Euarchontoglires; Glires; Rodentia; Sciurognathi; Muroidea; Muridae; Murinae; Mus; Mus	.	PF00050.16^Kazal_1^Kazal-type serine protease inhibitor domain^211-255^E:1.5e-09`PF07648.10^Kazal_2^Kazal-type serine protease inhibitor domain^215-255^E:2.3e-10`PF00050.16^Kazal_1^Kazal-type serine protease inhibitor domain^288-334^E:1.3e-07`PF07648.10^Kazal_2^Kazal-type serine protease inhibitor domain^298-334^E:2.4e-09`PF00050.16^Kazal_1^Kazal-type serine protease inhibitor domain^361-404^E:6.…	sigP:0.131^48^0.132^0.111	ExpAA=22.83^PredHel=1^Topology=i132-154o	.	GO:0005605^cellular_component^basal lamina`GO:0005604^cellular_component^basement membrane`GO:0030054^cellular_component^cell junction`GO:0009986^cellular_component^cell surface`GO:0005576^cellular_component^extracellular region`GO:0005615^cellular_component^extracellular space`GO:0005796^cellular_component^Golgi lumen`GO:0016021^cellular_component^integral component of membrane`GO:0005886^cellul…	GO:0005515^molecular_function^protein binding
TR844|c0_g1	TR844|c0_g1_i1	.	.	.	.	.	.	.	.	.	.	.	.	.
TR844|c0_g1	TR844|c0_g1_i2	.	.	.	.	.	.	.	.	.	.	.	.	.
TR845|c0_g1	TR845|c0_g1_i1	CTRB1_LITVA^CTRB1_LITVA^Q:156-524,H:45-161^41.46%ID^E:2e-22^RecName: Full=Chymotrypsin BI;^Eukaryota; Metazoa; Ecdysozoa; Arthropoda; Crustacea; Malacostraca; Eumalacostraca; Eucarida; Decapoda; Dendrobranchiata; Penaeoidea; Penaeidae; Litopenaeus	V5GL39_ANOGL^V5GL39_ANOGL^Q:156-509,H:52-167^44.92%ID^E:6e-23^SubName: Full=Chymotrypsin {ECO:0000313|EMBL:JAB64809.1};^Eukaryota; Metazoa; Ecdysozoa; Arthropoda; Hexapoda; Insecta; Pterygota; Neoptera; Endopterygota; Coleoptera; Polyphaga; Cucujiformia; Chrysomeloidea; Cerambycidae; Lamiinae; Lamiini; Anoplophora	.	TR845|c0_g1_i1|m.321	66-566[+]	CTRB1_LITVA^CTRB1_LITVA^Q:31-153,H:45-161^41.46%ID^E:1e-22^RecName: Full=Chymotrypsin BI;^Eukaryota; Metazoa; Ecdysozoa; Arthropoda; Crustacea; Malacostraca; Eumalacostraca; Eucarida; Decapoda; Dendrobranchiata; Penaeoidea; Penaeidae; Litopenaeus	.	PF00089.21^Trypsin^Trypsin^32-149^E:2.8e-22	sigP:0.673^23^0.864^0.683	.	.	GO:0005615^cellular_component^extracellular space`GO:0004252^molecular_function^serine-type endopeptidase activity`GO:0030574^biological_process^collagen catabolic process	GO:0004252^molecular_function^serine-type endopeptidase activity`GO:0006508^biological_process^proteolysis
TR845|c0_g1	TR845|c0_g1_i2	CTRB1_LITVA^CTRB1_LITVA^Q:1-594,H:78-269^32.66%ID^E:4e-23^RecName: Full=Chymotrypsin BI;^Eukaryota; Metazoa; Ecdysozoa; Arthropoda; Crustacea; Malacostraca; Eumalacostraca; Eucarida; Decapoda; Dendrobranchiata; Penaeoidea; Penaeidae; Litopenaeus	V5GL39_ANOGL^V5GL39_ANOGL^Q:7-600,H:91-283^32.83%ID^E:1e-23^SubName: Full=Chymotrypsin {ECO:0000313|EMBL:JAB64809.1};^Eukaryota; Metazoa; Ecdysozoa; Arthropoda; Hexapoda; Insecta; Pterygota; Neoptera; Endopterygota; Coleoptera; Polyphaga; Cucujiformia; Chrysomeloidea; Cerambycidae; Lamiinae; Lamiini; Anoplophora	.	TR845|c0_g1_i2|m.322	1-612[+]	CTRB1_LITVA^CTRB1_LITVA^Q:1-198,H:78-269^32.66%ID^E:2e-24^RecName: Full=Chymotrypsin BI;^Eukaryota; Metazoa; Ecdysozoa; Arthropoda; Crustacea; Malacostraca; Eumalacostraca; Eucarida; Decapoda; Dendrobranchiata; Penaeoidea; Penaeidae; Litopenaeus	.	PF00089.21^Trypsin^Trypsin^10-192^E:1.9e-24	sigP:0.17^18^0.332^0.176	.	.	GO:0005615^cellular_component^extracellular space`GO:0004252^molecular_function^serine-type endopeptidase activity`GO:0030574^biological_process^collagen catabolic process	GO:0004252^molecular_function^serine-type endopeptidase activity`GO:0006508^biological_process^proteolysis
TR845|c0_g1	TR845|c0_g1_i3	CTRB1_LITVA^CTRB1_LITVA^Q:156-863,H:45-269^37.13%ID^E:2e-38^RecName: Full=Chymotrypsin BI;^Eukaryota; Metazoa; Ecdysozoa; Arthropoda; Crustacea; Malacostraca; Eumalacostraca; Eucarida; Decapoda; Dendrobranchiata; Penaeoidea; Penaeidae; Litopenaeus	V5GL39_ANOGL^V5GL39_ANOGL^Q:156-869,H:52-283^39.08%ID^E:2e-43^SubName: Full=Chymotrypsin {ECO:0000313|EMBL:JAB64809.1};^Eukaryota; Metazoa; Ecdysozoa; Arthropoda; Hexapoda; Insecta; Pterygota; Neoptera; Endopterygota; Coleoptera; Polyphaga; Cucujiformia; Chrysomeloidea; Cerambycidae; Lamiinae; Lamiini; Anoplophora	.	TR845|c0_g1_i3|m.323	66-881[+]	CTRB1_LITVA^CTRB1_LITVA^Q:31-266,H:45-269^37.13%ID^E:3e-40^RecName: Full=Chymotrypsin BI;^Eukaryota; Metazoa; Ecdysozoa; Arthropoda; Crustacea; Malacostraca; Eumalacostraca; Eucarida; Decapoda; Dendrobranchiata; Penaeoidea; Penaeidae; Litopenaeus	.	PF00089.21^Trypsin^Trypsin^32-260^E:9.8e-43	sigP:0.673^23^0.864^0.683	.	.	GO:0005615^cellular_component^extracellular space`GO:0004252^molecular_function^serine-type endopeptidase activity`GO:0030574^biological_process^collagen catabolic process	GO:0004252^molecular_function^serine-type endopeptidase activity`GO:0006508^biological_process^proteolysis
TR845|c0_g1	TR845|c0_g1_i4	CTR_PHACE^CTR_PHACE^Q:99-275,H:35-91^49.15%ID^E:1e-11^RecName: Full=Chymotrypsin;^Eukaryota; Metazoa; Ecdysozoa; Arthropoda; Hexapoda; Insecta; Pterygota; Neoptera; Endopterygota; Coleoptera; Polyphaga; Cucujiformia; Chrysomeloidea; Chrysomelidae; Chrysomelinae; Chrysomelini; Phaedon	K4G0N3_CALMI^K4G0N3_CALMI^Q:54-275,H:2-74^41.89%ID^E:8e-12^SubName: Full=Chymotrypsin-like elastase family member 3B-like protein {ECO:0000313|EMBL:AFK11506.1};^Eukaryota; Metazoa; Chordata; Craniata; Vertebrata; Chondrichthyes; Holocephali; Chimaeriformes; Callorhinchidae; Callorhinchus	.	.	.	.	.	.	.	.	.	GO:0005615^cellular_component^extracellular space`GO:0004252^molecular_function^serine-type endopeptidase activity`GO:0030574^biological_process^collagen catabolic process`GO:0007586^biological_process^digestion	.
TR846|c0_g1	TR846|c0_g1_i1	NUD14_HUMAN^NUD14_HUMAN^Q:73-690,H:1-214^38.36%ID^E:7e-33^RecName: Full=Uridine diphosphate glucose pyrophosphatase;^Eukaryota; Metazoa; Chordata; Craniata; Vertebrata; Euteleostomi; Mammalia; Eutheria; Euarchontoglires; Primates; Haplorrhini; Catarrhini; Hominidae; Homo	D2A6C4_TRICA^D2A6C4_TRICA^Q:73-702,H:1-206^61.9%ID^E:5e-82^.^.	.	TR846|c0_g1_i1|m.324	1-708[+]	NUD14_HUMAN^NUD14_HUMAN^Q:25-230,H:1-214^38.36%ID^E:2e-42^RecName: Full=Uridine diphosphate glucose pyrophosphatase;^Eukaryota; Metazoa; Chordata; Craniata; Vertebrata; Euteleostomi; Mammalia; Eutheria; Euarchontoglires; Primates; Haplorrhini; Catarrhini; Hominidae; Homo	.	PF00293.23^NUDIX^NUDIX domain^64-212^E:2.1e-14	sigP:0.118^18^0.154^0.119	.	COG0494^NUDiX hydrolase	GO:0005737^cellular_component^cytoplasm`GO:0070062^cellular_component^extracellular vesicular exosome`GO:0047631^molecular_function^ADP-ribose diphosphatase activity`GO:0046872^molecular_function^metal ion binding`GO:0008768^molecular_function^UDP-sugar diphosphatase activity	GO:0016787^molecular_function^hydrolase activity
TR847|c0_g1	TR847|c0_g1_i1	.	V5GI21_ANOGL^V5GI21_ANOGL^Q:1350-1805,H:1-153^42.48%ID^E:1e-35^SubName: Full=Uncharacterized protein {ECO:0000313|EMBL:JAB60118.1};^Eukaryota; Metazoa; Ecdysozoa; Arthropoda; Hexapoda; Insecta; Pterygota; Neoptera; Endopterygota; Coleoptera; Polyphaga; Cucujiformia; Chrysomeloidea; Cerambycidae; Lamiinae; Lamiini; Anoplophora	.	TR847|c0_g1_i1|m.325	67-1146[+]	.	.	.	sigP:0.111^33^0.118^0.106	.	.	.	.
TR847|c0_g1	TR847|c0_g1_i1	.	V5GI21_ANOGL^V5GI21_ANOGL^Q:1350-1805,H:1-153^42.48%ID^E:1e-35^SubName: Full=Uncharacterized protein {ECO:0000313|EMBL:JAB60118.1};^Eukaryota; Metazoa; Ecdysozoa; Arthropoda; Hexapoda; Insecta; Pterygota; Neoptera; Endopterygota; Coleoptera; Polyphaga; Cucujiformia; Chrysomeloidea; Cerambycidae; Lamiinae; Lamiini; Anoplophora	.	TR847|c0_g1_i1|m.326	1509-2366[+]	.	.	PF14529.1^Exo_endo_phos_2^Endonuclease-reverse transcriptase^4-95^E:1.6e-07	sigP:0.116^26^0.135^0.115	.	.	.	.
TR847|c1_g2	TR847|c1_g2_i1	.	V5GP66_ANOGL^V5GP66_ANOGL^Q:39-329,H:90-186^40.21%ID^E:3e-15^SubName: Full=Uncharacterized protein {ECO:0000313|EMBL:JAB65909.1};^Eukaryota; Metazoa; Ecdysozoa; Arthropoda; Hexapoda; Insecta; Pterygota; Neoptera; Endopterygota; Coleoptera; Polyphaga; Cucujiformia; Chrysomeloidea; Cerambycidae; Lamiinae; Lamiini; Anoplophora	.	TR847|c1_g2_i1|m.328	3-305[+]	.	.	.	sigP:0.404^27^0.585^0.390	.	.	.	.
TR848|c2_g1	TR848|c2_g1_i1	.	.	.	.	.	.	.	.	.	.	.	.	.
TR848|c2_g1	TR848|c2_g1_i2	.	.	.	.	.	.	.	.	.	.	.	.	.
TR848|c2_g2	TR848|c2_g2_i1	.	.	.	.	.	.	.	.	.	.	.	.	.
TR849|c0_g1	TR849|c0_g1_i1	.	.	.	.	.	.	.	.	.	.	.	.	.
TR849|c0_g2	TR849|c0_g2_i1	.	.	.	.	.	.	.	.	.	.	.	.	.
TR849|c0_g3	TR849|c0_g3_i1	.	.	.	.	.	.	.	.	.	.	.	.	.
TR849|c0_g3	TR849|c0_g3_i2	.	.	.	.	.	.	.	.	.	.	.	.	.
TR849|c0_g3	TR849|c0_g3_i3	.	.	.	.	.	.	.	.	.	.	.	.	.
TR849|c0_g4	TR849|c0_g4_i1	.	.	.	.	.	.	.	.	.	.	.	.	.
TR849|c0_g5	TR849|c0_g5_i1	S36A4_MOUSE^S36A4_MOUSE^Q:865-2241,H:5-474^32.85%ID^E:1e-51^RecName: Full=Proton-coupled amino acid transporter 4;^Eukaryota; Metazoa; Chordata; Craniata; Vertebrata; Euteleostomi; Mammalia; Eutheria; Euarchontoglires; Glires; Rodentia; Sciurognathi; Muroidea; Muridae; Murinae; Mus; Mus	V5GN00_ANOGL^V5GN00_ANOGL^Q:859-2268,H:1-473^73.84%ID^E:0^SubName: Full=Proton-coupled amino acid transporter {ECO:0000313|EMBL:JAB65474.1};^Eukaryota; Metazoa; Ecdysozoa; Arthropoda; Hexapoda; Insecta; Pterygota; Neoptera; Endopterygota; Coleoptera; Polyphaga; Cucujiformia; Chrysomeloidea; Cerambycidae; Lamiinae; Lamiini; Anoplophora	.	TR849|c0_g5_i1|m.330	1914-2309[+]	.	.	.	sigP:0.116^65^0.125^0.108	.	.	.	.
TR849|c0_g5	TR849|c0_g5_i1	S36A4_MOUSE^S36A4_MOUSE^Q:865-2241,H:5-474^32.85%ID^E:1e-51^RecName: Full=Proton-coupled amino acid transporter 4;^Eukaryota; Metazoa; Chordata; Craniata; Vertebrata; Euteleostomi; Mammalia; Eutheria; Euarchontoglires; Glires; Rodentia; Sciurognathi; Muroidea; Muridae; Murinae; Mus; Mus	V5GN00_ANOGL^V5GN00_ANOGL^Q:859-2268,H:1-473^73.84%ID^E:0^SubName: Full=Proton-coupled amino acid transporter {ECO:0000313|EMBL:JAB65474.1};^Eukaryota; Metazoa; Ecdysozoa; Arthropoda; Hexapoda; Insecta; Pterygota; Neoptera; Endopterygota; Coleoptera; Polyphaga; Cucujiformia; Chrysomeloidea; Cerambycidae; Lamiinae; Lamiini; Anoplophora	.	TR849|c0_g5_i1|m.329	859-2337[+]	S36A4_MOUSE^S36A4_MOUSE^Q:3-461,H:5-474^32.85%ID^E:3e-70^RecName: Full=Proton-coupled amino acid transporter 4;^Eukaryota; Metazoa; Chordata; Craniata; Vertebrata; Euteleostomi; Mammalia; Eutheria; Euarchontoglires; Glires; Rodentia; Sciurognathi; Muroidea; Muridae; Murinae; Mus; Mus	.	PF01490.13^Aa_trans^Transmembrane amino acid transporter protein^56-455^E:3.4e-61	sigP:0.105^64^0.112^0.101	ExpAA=227.33^PredHel=10^Topology=o87-109i150-172o187-206i213-235o250-272i284-306o332-354i374-396o400-422i434-456o	COG0814^Amino acid transporter	GO:0016021^cellular_component^integral component of membrane`GO:0015293^molecular_function^symporter activity`GO:0015808^biological_process^L-alanine transport`GO:0015824^biological_process^proline transport`GO:0015827^biological_process^tryptophan transport	.
TR849|c0_g5	TR849|c0_g5_i2	S36A4_MOUSE^S36A4_MOUSE^Q:865-2241,H:5-474^32.85%ID^E:1e-51^RecName: Full=Proton-coupled amino acid transporter 4;^Eukaryota; Metazoa; Chordata; Craniata; Vertebrata; Euteleostomi; Mammalia; Eutheria; Euarchontoglires; Glires; Rodentia; Sciurognathi; Muroidea; Muridae; Murinae; Mus; Mus	V5GN00_ANOGL^V5GN00_ANOGL^Q:859-2268,H:1-473^73.84%ID^E:0^SubName: Full=Proton-coupled amino acid transporter {ECO:0000313|EMBL:JAB65474.1};^Eukaryota; Metazoa; Ecdysozoa; Arthropoda; Hexapoda; Insecta; Pterygota; Neoptera; Endopterygota; Coleoptera; Polyphaga; Cucujiformia; Chrysomeloidea; Cerambycidae; Lamiinae; Lamiini; Anoplophora	.	TR849|c0_g5_i2|m.333	859-2337[+]	S36A4_MOUSE^S36A4_MOUSE^Q:3-461,H:5-474^32.85%ID^E:3e-70^RecName: Full=Proton-coupled amino acid transporter 4;^Eukaryota; Metazoa; Chordata; Craniata; Vertebrata; Euteleostomi; Mammalia; Eutheria; Euarchontoglires; Glires; Rodentia; Sciurognathi; Muroidea; Muridae; Murinae; Mus; Mus	.	PF01490.13^Aa_trans^Transmembrane amino acid transporter protein^56-455^E:3.4e-61	sigP:0.105^64^0.112^0.101	ExpAA=227.33^PredHel=10^Topology=o87-109i150-172o187-206i213-235o250-272i284-306o332-354i374-396o400-422i434-456o	COG0814^Amino acid transporter	GO:0016021^cellular_component^integral component of membrane`GO:0015293^molecular_function^symporter activity`GO:0015808^biological_process^L-alanine transport`GO:0015824^biological_process^proline transport`GO:0015827^biological_process^tryptophan transport	.
TR849|c0_g5	TR849|c0_g5_i2	S36A4_MOUSE^S36A4_MOUSE^Q:865-2241,H:5-474^32.85%ID^E:1e-51^RecName: Full=Proton-coupled amino acid transporter 4;^Eukaryota; Metazoa; Chordata; Craniata; Vertebrata; Euteleostomi; Mammalia; Eutheria; Euarchontoglires; Glires; Rodentia; Sciurognathi; Muroidea; Muridae; Murinae; Mus; Mus	V5GN00_ANOGL^V5GN00_ANOGL^Q:859-2268,H:1-473^73.84%ID^E:0^SubName: Full=Proton-coupled amino acid transporter {ECO:0000313|EMBL:JAB65474.1};^Eukaryota; Metazoa; Ecdysozoa; Arthropoda; Hexapoda; Insecta; Pterygota; Neoptera; Endopterygota; Coleoptera; Polyphaga; Cucujiformia; Chrysomeloidea; Cerambycidae; Lamiinae; Lamiini; Anoplophora	.	TR849|c0_g5_i2|m.334	1914-2309[+]	.	.	.	sigP:0.116^65^0.125^0.108	.	.	.	.
TR849|c0_g5	TR849|c0_g5_i3	.	.	.	.	.	.	.	.	.	.	.	.	.
TR849|c0_g5	TR849|c0_g5_i4	S36A4_MOUSE^S36A4_MOUSE^Q:728-2104,H:5-474^32.85%ID^E:6e-52^RecName: Full=Proton-coupled amino acid transporter 4;^Eukaryota; Metazoa; Chordata; Craniata; Vertebrata; Euteleostomi; Mammalia; Eutheria; Euarchontoglires; Glires; Rodentia; Sciurognathi; Muroidea; Muridae; Murinae; Mus; Mus	V5GN00_ANOGL^V5GN00_ANOGL^Q:743-2131,H:7-473^74.3%ID^E:0^SubName: Full=Proton-coupled amino acid transporter {ECO:0000313|EMBL:JAB65474.1};^Eukaryota; Metazoa; Ecdysozoa; Arthropoda; Hexapoda; Insecta; Pterygota; Neoptera; Endopterygota; Coleoptera; Polyphaga; Cucujiformia; Chrysomeloidea; Cerambycidae; Lamiinae; Lamiini; Anoplophora	.	TR849|c0_g5_i4|m.337	593-2200[+]	S36A4_XENLA^S36A4_XENLA^Q:55-504,H:39-497^31.68%ID^E:8e-70^RecName: Full=Proton-coupled amino acid transporter 4;^Eukaryota; Metazoa; Chordata; Craniata; Vertebrata; Euteleostomi; Amphibia; Batrachia; Anura; Pipoidea; Pipidae; Xenopodinae; Xenopus; Xenopus	.	PF01490.13^Aa_trans^Transmembrane amino acid transporter protein^99-498^E:4.4e-61	sigP:0.104^36^0.114^0.099	ExpAA=225.33^PredHel=10^Topology=o130-152i193-215o230-249i256-278o293-315i327-349o375-397i417-439o443-465i477-499o	.	GO:0016021^cellular_component^integral component of membrane`GO:0015293^molecular_function^symporter activity`GO:0006865^biological_process^amino acid transport	.
TR849|c0_g5	TR849|c0_g5_i4	S36A4_MOUSE^S36A4_MOUSE^Q:728-2104,H:5-474^32.85%ID^E:6e-52^RecName: Full=Proton-coupled amino acid transporter 4;^Eukaryota; Metazoa; Chordata; Craniata; Vertebrata; Euteleostomi; Mammalia; Eutheria; Euarchontoglires; Glires; Rodentia; Sciurognathi; Muroidea; Muridae; Murinae; Mus; Mus	V5GN00_ANOGL^V5GN00_ANOGL^Q:743-2131,H:7-473^74.3%ID^E:0^SubName: Full=Proton-coupled amino acid transporter {ECO:0000313|EMBL:JAB65474.1};^Eukaryota; Metazoa; Ecdysozoa; Arthropoda; Hexapoda; Insecta; Pterygota; Neoptera; Endopterygota; Coleoptera; Polyphaga; Cucujiformia; Chrysomeloidea; Cerambycidae; Lamiinae; Lamiini; Anoplophora	.	TR849|c0_g5_i4|m.338	1777-2172[+]	.	.	.	sigP:0.116^65^0.125^0.108	.	.	.	.
TR849|c0_g5	TR849|c0_g5_i5	S36A4_MOUSE^S36A4_MOUSE^Q:280-1656,H:5-474^32.85%ID^E:1e-51^RecName: Full=Proton-coupled amino acid transporter 4;^Eukaryota; Metazoa; Chordata; Craniata; Vertebrata; Euteleostomi; Mammalia; Eutheria; Euarchontoglires; Glires; Rodentia; Sciurognathi; Muroidea; Muridae; Murinae; Mus; Mus	V5GN00_ANOGL^V5GN00_ANOGL^Q:274-1683,H:1-473^73.84%ID^E:0^SubName: Full=Proton-coupled amino acid transporter {ECO:0000313|EMBL:JAB65474.1};^Eukaryota; Metazoa; Ecdysozoa; Arthropoda; Hexapoda; Insecta; Pterygota; Neoptera; Endopterygota; Coleoptera; Polyphaga; Cucujiformia; Chrysomeloidea; Cerambycidae; Lamiinae; Lamiini; Anoplophora	.	TR849|c0_g5_i5|m.341	1329-1724[+]	.	.	.	sigP:0.116^65^0.125^0.108	.	.	.	.
TR849|c0_g5	TR849|c0_g5_i5	S36A4_MOUSE^S36A4_MOUSE^Q:280-1656,H:5-474^32.85%ID^E:1e-51^RecName: Full=Proton-coupled amino acid transporter 4;^Eukaryota; Metazoa; Chordata; Craniata; Vertebrata; Euteleostomi; Mammalia; Eutheria; Euarchontoglires; Glires; Rodentia; Sciurognathi; Muroidea; Muridae; Murinae; Mus; Mus	V5GN00_ANOGL^V5GN00_ANOGL^Q:274-1683,H:1-473^73.84%ID^E:0^SubName: Full=Proton-coupled amino acid transporter {ECO:0000313|EMBL:JAB65474.1};^Eukaryota; Metazoa; Ecdysozoa; Arthropoda; Hexapoda; Insecta; Pterygota; Neoptera; Endopterygota; Coleoptera; Polyphaga; Cucujiformia; Chrysomeloidea; Cerambycidae; Lamiinae; Lamiini; Anoplophora	.	TR849|c0_g5_i5|m.340	274-1752[+]	S36A4_MOUSE^S36A4_MOUSE^Q:3-461,H:5-474^32.85%ID^E:3e-70^RecName: Full=Proton-coupled amino acid transporter 4;^Eukaryota; Metazoa; Chordata; Craniata; Vertebrata; Euteleostomi; Mammalia; Eutheria; Euarchontoglires; Glires; Rodentia; Sciurognathi; Muroidea; Muridae; Murinae; Mus; Mus	.	PF01490.13^Aa_trans^Transmembrane amino acid transporter protein^56-455^E:3.4e-61	sigP:0.105^64^0.112^0.101	ExpAA=227.33^PredHel=10^Topology=o87-109i150-172o187-206i213-235o250-272i284-306o332-354i374-396o400-422i434-456o	COG0814^Amino acid transporter	GO:0016021^cellular_component^integral component of membrane`GO:0015293^molecular_function^symporter activity`GO:0015808^biological_process^L-alanine transport`GO:0015824^biological_process^proline transport`GO:0015827^biological_process^tryptophan transport	.
TR849|c0_g5	TR849|c0_g5_i6	S36A4_MOUSE^S36A4_MOUSE^Q:669-2045,H:5-474^32.85%ID^E:6e-52^RecName: Full=Proton-coupled amino acid transporter 4;^Eukaryota; Metazoa; Chordata; Craniata; Vertebrata; Euteleostomi; Mammalia; Eutheria; Euarchontoglires; Glires; Rodentia; Sciurognathi; Muroidea; Muridae; Murinae; Mus; Mus	V5GN00_ANOGL^V5GN00_ANOGL^Q:684-2072,H:7-473^74.3%ID^E:0^SubName: Full=Proton-coupled amino acid transporter {ECO:0000313|EMBL:JAB65474.1};^Eukaryota; Metazoa; Ecdysozoa; Arthropoda; Hexapoda; Insecta; Pterygota; Neoptera; Endopterygota; Coleoptera; Polyphaga; Cucujiformia; Chrysomeloidea; Cerambycidae; Lamiinae; Lamiini; Anoplophora	.	TR849|c0_g5_i6|m.343	534-2141[+]	S36A4_XENLA^S36A4_XENLA^Q:55-504,H:39-497^31.68%ID^E:8e-70^RecName: Full=Proton-coupled amino acid transporter 4;^Eukaryota; Metazoa; Chordata; Craniata; Vertebrata; Euteleostomi; Amphibia; Batrachia; Anura; Pipoidea; Pipidae; Xenopodinae; Xenopus; Xenopus	.	PF01490.13^Aa_trans^Transmembrane amino acid transporter protein^99-498^E:4.4e-61	sigP:0.104^36^0.114^0.099	ExpAA=225.33^PredHel=10^Topology=o130-152i193-215o230-249i256-278o293-315i327-349o375-397i417-439o443-465i477-499o	.	GO:0016021^cellular_component^integral component of membrane`GO:0015293^molecular_function^symporter activity`GO:0006865^biological_process^amino acid transport	.
TR849|c0_g5	TR849|c0_g5_i6	S36A4_MOUSE^S36A4_MOUSE^Q:669-2045,H:5-474^32.85%ID^E:6e-52^RecName: Full=Proton-coupled amino acid transporter 4;^Eukaryota; Metazoa; Chordata; Craniata; Vertebrata; Euteleostomi; Mammalia; Eutheria; Euarchontoglires; Glires; Rodentia; Sciurognathi; Muroidea; Muridae; Murinae; Mus; Mus	V5GN00_ANOGL^V5GN00_ANOGL^Q:684-2072,H:7-473^74.3%ID^E:0^SubName: Full=Proton-coupled amino acid transporter {ECO:0000313|EMBL:JAB65474.1};^Eukaryota; Metazoa; Ecdysozoa; Arthropoda; Hexapoda; Insecta; Pterygota; Neoptera; Endopterygota; Coleoptera; Polyphaga; Cucujiformia; Chrysomeloidea; Cerambycidae; Lamiinae; Lamiini; Anoplophora	.	TR849|c0_g5_i6|m.344	1718-2113[+]	.	.	.	sigP:0.116^65^0.125^0.108	.	.	.	.
TR849|c0_g5	TR849|c0_g5_i7	S36A4_MOUSE^S36A4_MOUSE^Q:216-1592,H:5-474^32.85%ID^E:7e-52^RecName: Full=Proton-coupled amino acid transporter 4;^Eukaryota; Metazoa; Chordata; Craniata; Vertebrata; Euteleostomi; Mammalia; Eutheria; Euarchontoglires; Glires; Rodentia; Sciurognathi; Muroidea; Muridae; Murinae; Mus; Mus	V5GN00_ANOGL^V5GN00_ANOGL^Q:231-1619,H:7-473^74.3%ID^E:0^SubName: Full=Proton-coupled amino acid transporter {ECO:0000313|EMBL:JAB65474.1};^Eukaryota; Metazoa; Ecdysozoa; Arthropoda; Hexapoda; Insecta; Pterygota; Neoptera; Endopterygota; Coleoptera; Polyphaga; Cucujiformia; Chrysomeloidea; Cerambycidae; Lamiinae; Lamiini; Anoplophora	.	TR849|c0_g5_i7|m.347	1265-1660[+]	.	.	.	sigP:0.116^65^0.125^0.108	.	.	.	.
TR849|c0_g5	TR849|c0_g5_i7	S36A4_MOUSE^S36A4_MOUSE^Q:216-1592,H:5-474^32.85%ID^E:7e-52^RecName: Full=Proton-coupled amino acid transporter 4;^Eukaryota; Metazoa; Chordata; Craniata; Vertebrata; Euteleostomi; Mammalia; Eutheria; Euarchontoglires; Glires; Rodentia; Sciurognathi; Muroidea; Muridae; Murinae; Mus; Mus	V5GN00_ANOGL^V5GN00_ANOGL^Q:231-1619,H:7-473^74.3%ID^E:0^SubName: Full=Proton-coupled amino acid transporter {ECO:0000313|EMBL:JAB65474.1};^Eukaryota; Metazoa; Ecdysozoa; Arthropoda; Hexapoda; Insecta; Pterygota; Neoptera; Endopterygota; Coleoptera; Polyphaga; Cucujiformia; Chrysomeloidea; Cerambycidae; Lamiinae; Lamiini; Anoplophora	.	TR849|c0_g5_i7|m.346	441-1688[+]	S36A4_MOUSE^S36A4_MOUSE^Q:1-384,H:77-474^33.42%ID^E:1e-60^RecName: Full=Proton-coupled amino acid transporter 4;^Eukaryota; Metazoa; Chordata; Craniata; Vertebrata; Euteleostomi; Mammalia; Eutheria; Euarchontoglires; Glires; Rodentia; Sciurognathi; Muroidea; Muridae; Murinae; Mus; Mus	.	PF01490.13^Aa_trans^Transmembrane amino acid transporter protein^1-378^E:1.2e-54	sigP:0.25^28^0.576^0.303	ExpAA=218.78^PredHel=10^Topology=o10-32i73-95o110-129i136-158o173-195i207-229o255-277i297-319o323-345i357-379o	COG0814^Amino acid transporter	GO:0016021^cellular_component^integral component of membrane`GO:0015293^molecular_function^symporter activity`GO:0015808^biological_process^L-alanine transport`GO:0015824^biological_process^proline transport`GO:0015827^biological_process^tryptophan transport	.
TR849|c1_g1	TR849|c1_g1_i1	.	.	.	.	.	.	.	.	.	.	.	.	.
TR850|c0_g1	TR850|c0_g1_i1	LAMC1_DROME^LAMC1_DROME^Q:587-5398,H:17-1639^48.96%ID^E:0^RecName: Full=Laminin subunit gamma-1;^Eukaryota; Metazoa; Ecdysozoa; Arthropoda; Hexapoda; Insecta; Pterygota; Neoptera; Endopterygota; Diptera; Brachycera; Muscomorpha; Ephydroidea; Drosophilidae; Drosophila; Sophophora	D6WE01_TRICA^D6WE01_TRICA^Q:557-5398,H:1-1635^60.57%ID^E:0^.^.	.	TR850|c0_g1_i1|m.349	557-5401[+]	LAMC1_DROME^LAMC1_DROME^Q:11-1614,H:17-1639^48.96%ID^E:0^RecName: Full=Laminin subunit gamma-1;^Eukaryota; Metazoa; Ecdysozoa; Arthropoda; Hexapoda; Insecta; Pterygota; Neoptera; Endopterygota; Diptera; Brachycera; Muscomorpha; Ephydroidea; Drosophilidae; Drosophila; Sophophora	.	PF00055.12^Laminin_N^Laminin N-terminal (Domain VI)^46-275^E:2.2e-77`PF00053.19^Laminin_EGF^Laminin EGF-like (Domains III and V)^277-329^E:0.00016`PF00053.19^Laminin_EGF^Laminin EGF-like (Domains III and V)^337-384^E:0.00052`PF00053.19^Laminin_EGF^Laminin EGF-like (Domains III and V)^392-436^E:6.2e-09`PF00053.19^Laminin_EGF^Laminin EGF-like (Domains III and V)^439-489^E:3.1e-10`PF00052.13^Laminin…	sigP:0.516^21^0.858^0.637	.	.	GO:0005604^cellular_component^basement membrane`GO:0007155^biological_process^cell adhesion	.
TR850|c0_g1	TR850|c0_g1_i2	LAMC1_DROME^LAMC1_DROME^Q:172-2937,H:715-1639^42.02%ID^E:0^RecName: Full=Laminin subunit gamma-1;^Eukaryota; Metazoa; Ecdysozoa; Arthropoda; Hexapoda; Insecta; Pterygota; Neoptera; Endopterygota; Diptera; Brachycera; Muscomorpha; Ephydroidea; Drosophilidae; Drosophila; Sophophora`LAMC1_DROME^LAMC1_DROME^Q:637-1191,H:323-517^38.19%ID^E:2e-25^RecName: Full=Laminin subunit gamma-1;^Eukaryota; Metazo…	D6WE01_TRICA^D6WE01_TRICA^Q:169-2937,H:714-1635^54.49%ID^E:0^.^.`D6WE01_TRICA^D6WE01_TRICA^Q:568-1266,H:278-555^32.17%ID^E:4e-19^.^.`D6WE01_TRICA^D6WE01_TRICA^Q:259-1065,H:278-521^28.67%ID^E:6e-14^.^.	.	TR850|c0_g1_i2|m.356	157-2940[+]	LAMC1_DROME^LAMC1_DROME^Q:6-927,H:715-1639^42.02%ID^E:0^RecName: Full=Laminin subunit gamma-1;^Eukaryota; Metazoa; Ecdysozoa; Arthropoda; Hexapoda; Insecta; Pterygota; Neoptera; Endopterygota; Diptera; Brachycera; Muscomorpha; Ephydroidea; Drosophilidae; Drosophila; Sophophora`LAMC1_DROME^LAMC1_DROME^Q:161-345,H:323-517^38.19%ID^E:1e-25^RecName: Full=Laminin subunit gamma-1;^Eukaryota; Metazoa; E…	.	PF00053.19^Laminin_EGF^Laminin EGF-like (Domains III and V)^35-81^E:9.5e-10`PF00053.19^Laminin_EGF^Laminin EGF-like (Domains III and V)^84-126^E:0.00065`PF00053.19^Laminin_EGF^Laminin EGF-like (Domains III and V)^138-183^E:4e-10`PF00053.19^Laminin_EGF^Laminin EGF-like (Domains III and V)^193-244^E:2.2e-09`PF00053.19^Laminin_EGF^Laminin EGF-like (Domains III and V)^247-292^E:2e-10`PF00053.19^Lamin…	sigP:0.125^27^0.137^0.116	.	.	GO:0005604^cellular_component^basement membrane`GO:0007155^biological_process^cell adhesion	.
TR850|c0_g1	TR850|c0_g1_i3	LAMC1_DROME^LAMC1_DROME^Q:406-4239,H:359-1639^46.3%ID^E:0^RecName: Full=Laminin subunit gamma-1;^Eukaryota; Metazoa; Ecdysozoa; Arthropoda; Hexapoda; Insecta; Pterygota; Neoptera; Endopterygota; Diptera; Brachycera; Muscomorpha; Ephydroidea; Drosophilidae; Drosophila; Sophophora`LAMC1_DROME^LAMC1_DROME^Q:2035-2481,H:299-514^29.49%ID^E:6e-14^RecName: Full=Laminin subunit gamma-1;^Eukaryota; Metazo…	D6WE01_TRICA^D6WE01_TRICA^Q:349-4239,H:339-1635^57.4%ID^E:0^.^.`D6WE01_TRICA^D6WE01_TRICA^Q:1870-2568,H:278-555^32.17%ID^E:3e-18^.^.`D6WE01_TRICA^D6WE01_TRICA^Q:1561-2349,H:278-515^28.93%ID^E:2e-13^.^.`D6WE01_TRICA^D6WE01_TRICA^Q:1459-2061,H:301-521^29.06%ID^E:1e-08^.^.	.	TR850|c0_g1_i3|m.359	298-4242[+]	LAMC1_DROME^LAMC1_DROME^Q:37-1314,H:359-1639^46.3%ID^E:0^RecName: Full=Laminin subunit gamma-1;^Eukaryota; Metazoa; Ecdysozoa; Arthropoda; Hexapoda; Insecta; Pterygota; Neoptera; Endopterygota; Diptera; Brachycera; Muscomorpha; Ephydroidea; Drosophilidae; Drosophila; Sophophora`LAMC1_DROME^LAMC1_DROME^Q:580-728,H:299-514^29.49%ID^E:5e-14^RecName: Full=Laminin subunit gamma-1;^Eukaryota; Metazoa; …	.	PF00053.19^Laminin_EGF^Laminin EGF-like (Domains III and V)^37-84^E:0.00041`PF00053.19^Laminin_EGF^Laminin EGF-like (Domains III and V)^92-136^E:4.9e-09`PF00053.19^Laminin_EGF^Laminin EGF-like (Domains III and V)^139-189^E:2.5e-10`PF00052.13^Laminin_B^Laminin B (Domain IV)^255-386^E:1.3e-28`PF00053.19^Laminin_EGF^Laminin EGF-like (Domains III and V)^387-410^E:0.0087`PF00053.19^Laminin_EGF^Laminin…	sigP:0.45^23^0.944^0.664	.	.	GO:0005604^cellular_component^basement membrane`GO:0007155^biological_process^cell adhesion	.
TR850|c0_g1	TR850|c0_g1_i4	LAMC1_DROME^LAMC1_DROME^Q:302-4135,H:359-1639^46.3%ID^E:0^RecName: Full=Laminin subunit gamma-1;^Eukaryota; Metazoa; Ecdysozoa; Arthropoda; Hexapoda; Insecta; Pterygota; Neoptera; Endopterygota; Diptera; Brachycera; Muscomorpha; Ephydroidea; Drosophilidae; Drosophila; Sophophora`LAMC1_DROME^LAMC1_DROME^Q:1931-2377,H:299-514^29.49%ID^E:6e-14^RecName: Full=Laminin subunit gamma-1;^Eukaryota; Metazo…	D6WE01_TRICA^D6WE01_TRICA^Q:245-4135,H:339-1635^57.4%ID^E:0^.^.`D6WE01_TRICA^D6WE01_TRICA^Q:1766-2464,H:278-555^32.17%ID^E:3e-18^.^.`D6WE01_TRICA^D6WE01_TRICA^Q:1457-2245,H:278-515^28.93%ID^E:2e-13^.^.`D6WE01_TRICA^D6WE01_TRICA^Q:1355-1957,H:301-521^29.06%ID^E:1e-08^.^.	.	TR850|c0_g1_i4|m.363	194-4138[+]	LAMC1_DROME^LAMC1_DROME^Q:37-1314,H:359-1639^46.3%ID^E:0^RecName: Full=Laminin subunit gamma-1;^Eukaryota; Metazoa; Ecdysozoa; Arthropoda; Hexapoda; Insecta; Pterygota; Neoptera; Endopterygota; Diptera; Brachycera; Muscomorpha; Ephydroidea; Drosophilidae; Drosophila; Sophophora`LAMC1_DROME^LAMC1_DROME^Q:580-728,H:299-514^29.49%ID^E:5e-14^RecName: Full=Laminin subunit gamma-1;^Eukaryota; Metazoa; …	.	PF00053.19^Laminin_EGF^Laminin EGF-like (Domains III and V)^37-84^E:0.00041`PF00053.19^Laminin_EGF^Laminin EGF-like (Domains III and V)^92-136^E:4.9e-09`PF00053.19^Laminin_EGF^Laminin EGF-like (Domains III and V)^139-189^E:2.5e-10`PF00052.13^Laminin_B^Laminin B (Domain IV)^255-386^E:1.3e-28`PF00053.19^Laminin_EGF^Laminin EGF-like (Domains III and V)^387-410^E:0.0087`PF00053.19^Laminin_EGF^Laminin…	sigP:0.45^23^0.944^0.664	.	.	GO:0005604^cellular_component^basement membrane`GO:0007155^biological_process^cell adhesion	.
TR850|c0_g2	TR850|c0_g2_i1	.	.	.	.	.	.	.	.	.	.	.	.	.
TR850|c0_g3	TR850|c0_g3_i1	.	.	.	.	.	.	.	.	.	.	.	.	.
TR850|c0_g4	TR850|c0_g4_i1	.	.	.	.	.	.	.	.	.	.	.	.	.
TR851|c0_g1	TR851|c0_g1_i1	.	J9KSL0_ACYPI^J9KSL0_ACYPI^Q:170-1186,H:10-352^46.94%ID^E:1e-100^.^.	.	TR851|c0_g1_i1|m.368	149-1354[+]	.	.	PF01771.12^Herpes_alk_exo^Herpesvirus alkaline exonuclease^198-303^E:3.3e-08`PF09588.5^YqaJ^YqaJ-like viral recombinase domain^218-342^E:2.5e-16	sigP:0.189^11^0.389^0.249	.	.	.	GO:0003677^molecular_function^DNA binding`GO:0004527^molecular_function^exonuclease activity
TR851|c0_g1	TR851|c0_g1_i2	.	J9KSL0_ACYPI^J9KSL0_ACYPI^Q:215-1231,H:10-352^47.81%ID^E:1e-103^.^.	.	TR851|c0_g1_i2|m.370	86-1399[+]	.	.	PF01771.12^Herpes_alk_exo^Herpesvirus alkaline exonuclease^234-339^E:4e-08`PF09588.5^YqaJ^YqaJ-like viral recombinase domain^254-378^E:2.9e-16	sigP:0.16^36^0.202^0.141	.	.	.	GO:0003677^molecular_function^DNA binding`GO:0004527^molecular_function^exonuclease activity
TR852|c0_g1	TR852|c0_g1_i1	.	J9KTY6_ACYPI^J9KTY6_ACYPI^Q:503-634,H:174-217^50%ID^E:3e-13^.^.`J9KTY6_ACYPI^J9KTY6_ACYPI^Q:312-494,H:91-173^35.29%ID^E:3e-13^.^.	.	.	.	.	.	.	.	.	.	.	.
TR852|c0_g1	TR852|c0_g1_i2	.	J9KTY6_ACYPI^J9KTY6_ACYPI^Q:275-406,H:174-217^50%ID^E:5e-13^.^.`J9KTY6_ACYPI^J9KTY6_ACYPI^Q:84-266,H:91-173^35.29%ID^E:5e-13^.^.	.	.	.	.	.	.	.	.	.	.	.
TR852|c0_g1	TR852|c0_g1_i3	.	J9KTY6_ACYPI^J9KTY6_ACYPI^Q:503-634,H:174-217^50%ID^E:3e-13^.^.`J9KTY6_ACYPI^J9KTY6_ACYPI^Q:312-494,H:91-173^35.29%ID^E:3e-13^.^.	.	.	.	.	.	.	.	.	.	.	.
TR852|c0_g1	TR852|c0_g1_i4	.	J9KTY6_ACYPI^J9KTY6_ACYPI^Q:275-406,H:174-217^50%ID^E:5e-13^.^.`J9KTY6_ACYPI^J9KTY6_ACYPI^Q:84-266,H:91-173^35.29%ID^E:5e-13^.^.	.	.	.	.	.	.	.	.	.	.	.
TR852|c1_g1	TR852|c1_g1_i1	.	.	.	.	.	.	.	.	.	.	.	.	.
TR853|c0_g1	TR853|c0_g1_i1	.	.	.	.	.	.	.	.	.	.	.	.	.
TR853|c1_g1	TR853|c1_g1_i1	.	N6U7H7_DENPD^N6U7H7_DENPD^Q:561-815,H:5-89^45.35%ID^E:1e-12^SubName: Full=Uncharacterized protein {ECO:0000313|EMBL:ENN74542.1};^Eukaryota; Metazoa; Ecdysozoa; Arthropoda; Hexapoda; Insecta; Pterygota; Neoptera; Endopterygota; Coleoptera; Polyphaga; Cucujiformia; Curculionidae; Scolytinae; Dendroctonus	.	TR853|c1_g1_i1|m.372	534-1301[+]	.	.	PF00538.14^Linker_histone^linker histone H1 and H5 family^12-81^E:8.3e-06	sigP:0.113^11^0.123^0.115	.	.	.	GO:0003677^molecular_function^DNA binding`GO:0006334^biological_process^nucleosome assembly`GO:0000786^cellular_component^nucleosome`GO:0005634^cellular_component^nucleus
TR853|c1_g1	TR853|c1_g1_i2	.	N6U7H7_DENPD^N6U7H7_DENPD^Q:561-815,H:5-89^45.35%ID^E:2e-12^SubName: Full=Uncharacterized protein {ECO:0000313|EMBL:ENN74542.1};^Eukaryota; Metazoa; Ecdysozoa; Arthropoda; Hexapoda; Insecta; Pterygota; Neoptera; Endopterygota; Coleoptera; Polyphaga; Cucujiformia; Curculionidae; Scolytinae; Dendroctonus	.	TR853|c1_g1_i2|m.374	534-1286[+]	.	.	PF00538.14^Linker_histone^linker histone H1 and H5 family^12-81^E:8e-06	sigP:0.113^11^0.123^0.115	.	.	.	GO:0003677^molecular_function^DNA binding`GO:0006334^biological_process^nucleosome assembly`GO:0000786^cellular_component^nucleosome`GO:0005634^cellular_component^nucleus
TR853|c1_g2	TR853|c1_g2_i1	.	.	.	.	.	.	.	.	.	.	.	.	.
TR853|c1_g3	TR853|c1_g3_i1	.	.	.	TR853|c1_g3_i1|m.376	1-369[+]	.	.	.	sigP:0.107^11^0.135^0.105	.	.	.	.
TR854|c0_g1	TR854|c0_g1_i1	.	.	.	.	.	.	.	.	.	.	.	.	.
TR854|c0_g1	TR854|c0_g1_i2	.	.	.	.	.	.	.	.	.	.	.	.	.
TR854|c0_g2	TR854|c0_g2_i1	.	.	.	.	.	.	.	.	.	.	.	.	.
TR854|c0_g2	TR854|c0_g2_i2	.	.	.	.	.	.	.	.	.	.	.	.	.
TR854|c0_g2	TR854|c0_g2_i3	.	.	.	.	.	.	.	.	.	.	.	.	.
TR854|c0_g2	TR854|c0_g2_i4	.	.	.	.	.	.	.	.	.	.	.	.	.
TR854|c0_g2	TR854|c0_g2_i5	.	.	.	.	.	.	.	.	.	.	.	.	.
TR855|c0_g1	TR855|c0_g1_i1	.	.	.	.	.	.	.	.	.	.	.	.	.
TR856|c0_g1	TR856|c0_g1_i1	.	.	.	.	.	.	.	.	.	.	.	.	.
TR856|c0_g2	TR856|c0_g2_i1	.	H9JI67_BOMMO^H9JI67_BOMMO^Q:405-572,H:60-115^46.43%ID^E:8e-07^SubName: Full=Uncharacterized protein {ECO:0000313|EnsemblMetazoa:BGIBMGA009215-TA};^Eukaryota; Metazoa; Ecdysozoa; Arthropoda; Hexapoda; Insecta; Pterygota; Neoptera; Endopterygota; Lepidoptera; Glossata; Ditrysia; Bombycoidea; Bombycidae; Bombycinae; Bombyx`H9JI67_BOMMO^H9JI67_BOMMO^Q:359-406,H:39-54^56.25%ID^E:8e-07^SubName: Full=Un…	.	TR856|c0_g2_i1|m.377	321-974[+]	.	.	PF00098.18^zf-CCHC^Zinc knuckle^53-66^E:0.0035	sigP:0.125^22^0.152^0.121	.	.	.	GO:0003676^molecular_function^nucleic acid binding`GO:0008270^molecular_function^zinc ion binding
TR856|c0_g2	TR856|c0_g2_i2	.	.	.	TR856|c0_g2_i2|m.379	224-547[+]	.	.	.	sigP:0.114^14^0.135^0.115	.	.	.	.
TR857|c0_g1	TR857|c0_g1_i1	.	D6X0A6_TRICA^D6X0A6_TRICA^Q:456-566,H:8-44^97.3%ID^E:1e-13^.^.	.	.	.	.	.	.	.	.	.	.	.
TR857|c0_g2	TR857|c0_g2_i1	.	.	.	.	.	.	.	.	.	.	.	.	.
TR857|c0_g3	TR857|c0_g3_i1	OGA_MOUSE^OGA_MOUSE^Q:489-1490,H:59-391^59.82%ID^E:9e-138^RecName: Full=Protein O-GlcNAcase {ECO:0000303|PubMed:16517082};^Eukaryota; Metazoa; Chordata; Craniata; Vertebrata; Euteleostomi; Mammalia; Eutheria; Euarchontoglires; Glires; Rodentia; Sciurognathi; Muroidea; Muridae; Murinae; Mus; Mus`OGA_MOUSE^OGA_MOUSE^Q:2202-3353,H:553-916^37.69%ID^E:3e-73^RecName: Full=Protein O-GlcNAcase {ECO:00003…	D6X0A6_TRICA^D6X0A6_TRICA^Q:456-3353,H:8-967^80.47%ID^E:0^.^.	.	TR857|c0_g3_i1|m.380	444-3356[+]	OGA_HUMAN^OGA_HUMAN^Q:16-970,H:59-916^39.98%ID^E:0^RecName: Full=Protein O-GlcNAcase {ECO:0000303|PubMed:11148210, ECO:0000303|PubMed:11788610};^Eukaryota; Metazoa; Chordata; Craniata; Vertebrata; Euteleostomi; Mammalia; Eutheria; Euarchontoglires; Primates; Haplorrhini; Catarrhini; Hominidae; Homo	.	PF07555.8^NAGidase^beta-N-acetylglucosaminidase^19-299^E:6.3e-105	sigP:0.106^12^0.132^0.107	.	COG0454^acetyltransferase	GO:0005829^cellular_component^cytosol`GO:0016020^cellular_component^membrane`GO:0005634^cellular_component^nucleus`GO:0016231^molecular_function^beta-N-acetylglucosaminidase activity`GO:0004402^molecular_function^histone acetyltransferase activity`GO:0004415^molecular_function^hyalurononglucosaminidase activity`GO:0007568^biological_process^aging`GO:0046060^biological_process^dATP metabolic proce…	.
TR857|c0_g3	TR857|c0_g3_i2	OGA_MOUSE^OGA_MOUSE^Q:1126-2277,H:553-916^37.95%ID^E:3e-74^RecName: Full=Protein O-GlcNAcase {ECO:0000303|PubMed:16517082};^Eukaryota; Metazoa; Chordata; Craniata; Vertebrata; Euteleostomi; Mammalia; Eutheria; Euarchontoglires; Glires; Rodentia; Sciurognathi; Muroidea; Muridae; Murinae; Mus; Mus	D6X0A6_TRICA^D6X0A6_TRICA^Q:265-2277,H:303-967^75.07%ID^E:0^.^.	.	TR857|c0_g3_i2|m.384	358-2280[+]	OGA_HUMAN^OGA_HUMAN^Q:1-640,H:373-916^30.19%ID^E:2e-78^RecName: Full=Protein O-GlcNAcase {ECO:0000303|PubMed:11148210, ECO:0000303|PubMed:11788610};^Eukaryota; Metazoa; Chordata; Craniata; Vertebrata; Euteleostomi; Mammalia; Eutheria; Euarchontoglires; Primates; Haplorrhini; Catarrhini; Hominidae; Homo	.	.	sigP:0.123^11^0.157^0.122	.	COG0454^acetyltransferase	GO:0005829^cellular_component^cytosol`GO:0016020^cellular_component^membrane`GO:0005634^cellular_component^nucleus`GO:0016231^molecular_function^beta-N-acetylglucosaminidase activity`GO:0004402^molecular_function^histone acetyltransferase activity`GO:0004415^molecular_function^hyalurononglucosaminidase activity`GO:0007568^biological_process^aging`GO:0046060^biological_process^dATP metabolic proce…	.
TR857|c0_g3	TR857|c0_g3_i3	OGA_MOUSE^OGA_MOUSE^Q:489-1490,H:59-391^59.82%ID^E:9e-138^RecName: Full=Protein O-GlcNAcase {ECO:0000303|PubMed:16517082};^Eukaryota; Metazoa; Chordata; Craniata; Vertebrata; Euteleostomi; Mammalia; Eutheria; Euarchontoglires; Glires; Rodentia; Sciurognathi; Muroidea; Muridae; Murinae; Mus; Mus`OGA_MOUSE^OGA_MOUSE^Q:2217-3368,H:553-916^37.69%ID^E:3e-73^RecName: Full=Protein O-GlcNAcase {ECO:00003…	D6X0A6_TRICA^D6X0A6_TRICA^Q:456-3368,H:8-967^79.75%ID^E:0^.^.	.	TR857|c0_g3_i3|m.388	444-3371[+]	OGA_RAT^OGA_RAT^Q:16-975,H:59-916^39.77%ID^E:0^RecName: Full=Protein O-GlcNAcase {ECO:0000303|PubMed:8034696, ECO:0000303|Ref.1};^Eukaryota; Metazoa; Chordata; Craniata; Vertebrata; Euteleostomi; Mammalia; Eutheria; Euarchontoglires; Glires; Rodentia; Sciurognathi; Muroidea; Muridae; Murinae; Rattus	.	PF07555.8^NAGidase^beta-N-acetylglucosaminidase^19-299^E:6.4e-105	sigP:0.106^12^0.132^0.107	.	COG0454^acetyltransferase	GO:0016020^cellular_component^membrane`GO:0005739^cellular_component^mitochondrion`GO:0005634^cellular_component^nucleus`GO:0016231^molecular_function^beta-N-acetylglucosaminidase activity`GO:0004402^molecular_function^histone acetyltransferase activity`GO:0007568^biological_process^aging`GO:0046060^biological_process^dATP metabolic process`GO:0016573^biological_process^histone acetylation`GO:000…	.
TR857|c0_g3	TR857|c0_g3_i4	OGA_MOUSE^OGA_MOUSE^Q:1141-2292,H:553-916^37.95%ID^E:3e-74^RecName: Full=Protein O-GlcNAcase {ECO:0000303|PubMed:16517082};^Eukaryota; Metazoa; Chordata; Craniata; Vertebrata; Euteleostomi; Mammalia; Eutheria; Euarchontoglires; Glires; Rodentia; Sciurognathi; Muroidea; Muridae; Murinae; Mus; Mus	D6X0A6_TRICA^D6X0A6_TRICA^Q:265-2292,H:303-967^74.08%ID^E:0^.^.	.	TR857|c0_g3_i4|m.392	358-2295[+]	OGA_HUMAN^OGA_HUMAN^Q:186-645,H:482-916^35.19%ID^E:2e-77^RecName: Full=Protein O-GlcNAcase {ECO:0000303|PubMed:11148210, ECO:0000303|PubMed:11788610};^Eukaryota; Metazoa; Chordata; Craniata; Vertebrata; Euteleostomi; Mammalia; Eutheria; Euarchontoglires; Primates; Haplorrhini; Catarrhini; Hominidae; Homo	.	.	sigP:0.123^11^0.157^0.122	.	COG0454^acetyltransferase	GO:0005829^cellular_component^cytosol`GO:0016020^cellular_component^membrane`GO:0005634^cellular_component^nucleus`GO:0016231^molecular_function^beta-N-acetylglucosaminidase activity`GO:0004402^molecular_function^histone acetyltransferase activity`GO:0004415^molecular_function^hyalurononglucosaminidase activity`GO:0007568^biological_process^aging`GO:0046060^biological_process^dATP metabolic proce…	.
TR857|c0_g3	TR857|c0_g3_i5	OGA_MOUSE^OGA_MOUSE^Q:81-1016,H:81-391^58.6%ID^E:2e-123^RecName: Full=Protein O-GlcNAcase {ECO:0000303|PubMed:16517082};^Eukaryota; Metazoa; Chordata; Craniata; Vertebrata; Euteleostomi; Mammalia; Eutheria; Euarchontoglires; Glires; Rodentia; Sciurognathi; Muroidea; Muridae; Murinae; Mus; Mus`OGA_MOUSE^OGA_MOUSE^Q:1743-2894,H:553-916^37.69%ID^E:1e-73^RecName: Full=Protein O-GlcNAcase {ECO:0000303…	D6X0A6_TRICA^D6X0A6_TRICA^Q:81-2894,H:41-967^78.94%ID^E:0^.^.	.	TR857|c0_g3_i5|m.396	93-2897[+]	OGA_MOUSE^OGA_MOUSE^Q:1-934,H:85-916^38.41%ID^E:0^RecName: Full=Protein O-GlcNAcase {ECO:0000303|PubMed:16517082};^Eukaryota; Metazoa; Chordata; Craniata; Vertebrata; Euteleostomi; Mammalia; Eutheria; Euarchontoglires; Glires; Rodentia; Sciurognathi; Muroidea; Muridae; Murinae; Mus; Mus	.	PF07555.8^NAGidase^beta-N-acetylglucosaminidase^2-258^E:5.1e-90	sigP:0.108^42^0.117^0.103	.	COG0454^acetyltransferase	GO:0005737^cellular_component^cytoplasm`GO:0016020^cellular_component^membrane`GO:0005634^cellular_component^nucleus`GO:0004563^molecular_function^beta-N-acetylhexosaminidase activity`GO:0004402^molecular_function^histone acetyltransferase activity`GO:0007568^biological_process^aging`GO:0046060^biological_process^dATP metabolic process`GO:0006044^biological_process^N-acetylglucosamine metabolic p…	.
TR857|c0_g3	TR857|c0_g3_i6	OGA_MOUSE^OGA_MOUSE^Q:194-1120,H:84-391^58.84%ID^E:4e-122^RecName: Full=Protein O-GlcNAcase {ECO:0000303|PubMed:16517082};^Eukaryota; Metazoa; Chordata; Craniata; Vertebrata; Euteleostomi; Mammalia; Eutheria; Euarchontoglires; Glires; Rodentia; Sciurognathi; Muroidea; Muridae; Murinae; Mus; Mus`OGA_MOUSE^OGA_MOUSE^Q:1847-2998,H:553-916^37.69%ID^E:1e-73^RecName: Full=Protein O-GlcNAcase {ECO:00003…	D6X0A6_TRICA^D6X0A6_TRICA^Q:194-2998,H:44-967^78.98%ID^E:0^.^.	.	TR857|c0_g3_i6|m.400	197-3001[+]	OGA_MOUSE^OGA_MOUSE^Q:1-934,H:85-916^38.41%ID^E:0^RecName: Full=Protein O-GlcNAcase {ECO:0000303|PubMed:16517082};^Eukaryota; Metazoa; Chordata; Craniata; Vertebrata; Euteleostomi; Mammalia; Eutheria; Euarchontoglires; Glires; Rodentia; Sciurognathi; Muroidea; Muridae; Murinae; Mus; Mus	.	PF07555.8^NAGidase^beta-N-acetylglucosaminidase^2-258^E:5.1e-90	sigP:0.108^42^0.117^0.103	.	COG0454^acetyltransferase	GO:0005737^cellular_component^cytoplasm`GO:0016020^cellular_component^membrane`GO:0005634^cellular_component^nucleus`GO:0004563^molecular_function^beta-N-acetylhexosaminidase activity`GO:0004402^molecular_function^histone acetyltransferase activity`GO:0007568^biological_process^aging`GO:0046060^biological_process^dATP metabolic process`GO:0006044^biological_process^N-acetylglucosamine metabolic p…	.
TR857|c0_g3	TR857|c0_g3_i7	OGA_MOUSE^OGA_MOUSE^Q:81-1016,H:81-391^58.6%ID^E:1e-123^RecName: Full=Protein O-GlcNAcase {ECO:0000303|PubMed:16517082};^Eukaryota; Metazoa; Chordata; Craniata; Vertebrata; Euteleostomi; Mammalia; Eutheria; Euarchontoglires; Glires; Rodentia; Sciurognathi; Muroidea; Muridae; Murinae; Mus; Mus`OGA_MOUSE^OGA_MOUSE^Q:1728-2879,H:553-916^37.95%ID^E:1e-73^RecName: Full=Protein O-GlcNAcase {ECO:0000303…	D6X0A6_TRICA^D6X0A6_TRICA^Q:81-2879,H:41-967^79.68%ID^E:0^.^.	.	TR857|c0_g3_i7|m.404	93-2882[+]	OGA_HUMAN^OGA_HUMAN^Q:1-929,H:85-916^39.06%ID^E:0^RecName: Full=Protein O-GlcNAcase {ECO:0000303|PubMed:11148210, ECO:0000303|PubMed:11788610};^Eukaryota; Metazoa; Chordata; Craniata; Vertebrata; Euteleostomi; Mammalia; Eutheria; Euarchontoglires; Primates; Haplorrhini; Catarrhini; Hominidae; Homo	.	PF07555.8^NAGidase^beta-N-acetylglucosaminidase^2-258^E:5.1e-90	sigP:0.108^42^0.117^0.103	.	COG0454^acetyltransferase	GO:0005829^cellular_component^cytosol`GO:0016020^cellular_component^membrane`GO:0005634^cellular_component^nucleus`GO:0016231^molecular_function^beta-N-acetylglucosaminidase activity`GO:0004402^molecular_function^histone acetyltransferase activity`GO:0004415^molecular_function^hyalurononglucosaminidase activity`GO:0007568^biological_process^aging`GO:0046060^biological_process^dATP metabolic proce…	.
TR857|c0_g3	TR857|c0_g3_i8	OGA_MOUSE^OGA_MOUSE^Q:194-1120,H:84-391^58.84%ID^E:4e-122^RecName: Full=Protein O-GlcNAcase {ECO:0000303|PubMed:16517082};^Eukaryota; Metazoa; Chordata; Craniata; Vertebrata; Euteleostomi; Mammalia; Eutheria; Euarchontoglires; Glires; Rodentia; Sciurognathi; Muroidea; Muridae; Murinae; Mus; Mus`OGA_MOUSE^OGA_MOUSE^Q:1832-2983,H:553-916^37.95%ID^E:1e-73^RecName: Full=Protein O-GlcNAcase {ECO:00003…	D6X0A6_TRICA^D6X0A6_TRICA^Q:194-2983,H:44-967^79.72%ID^E:0^.^.	.	TR857|c0_g3_i8|m.408	197-2986[+]	OGA_HUMAN^OGA_HUMAN^Q:1-929,H:85-916^39.06%ID^E:0^RecName: Full=Protein O-GlcNAcase {ECO:0000303|PubMed:11148210, ECO:0000303|PubMed:11788610};^Eukaryota; Metazoa; Chordata; Craniata; Vertebrata; Euteleostomi; Mammalia; Eutheria; Euarchontoglires; Primates; Haplorrhini; Catarrhini; Hominidae; Homo	.	PF07555.8^NAGidase^beta-N-acetylglucosaminidase^2-258^E:5.1e-90	sigP:0.108^42^0.117^0.103	.	COG0454^acetyltransferase	GO:0005829^cellular_component^cytosol`GO:0016020^cellular_component^membrane`GO:0005634^cellular_component^nucleus`GO:0016231^molecular_function^beta-N-acetylglucosaminidase activity`GO:0004402^molecular_function^histone acetyltransferase activity`GO:0004415^molecular_function^hyalurononglucosaminidase activity`GO:0007568^biological_process^aging`GO:0046060^biological_process^dATP metabolic proce…	.
TR858|c0_g1	TR858|c0_g1_i1	.	S4NFP7_9NEOP^S4NFP7_9NEOP^Q:150-440,H:71-166^36.73%ID^E:7e-12^SubName: Full=Endonuclease-reverse transcriptase {ECO:0000313|EMBL:JAA77601.1};^Eukaryota; Metazoa; Ecdysozoa; Arthropoda; Hexapoda; Insecta; Pterygota; Neoptera; Endopterygota; Lepidoptera; Glossata; Ditrysia; Papilionoidea; Nymphalidae; Satyrinae; Satyrini; Parargina; Pararge	.	.	.	.	.	.	.	.	.	.	.
TR858|c0_g1	TR858|c0_g1_i2	.	.	.	.	.	.	.	.	.	.	.	.	.
TR858|c1_g1	TR858|c1_g1_i1	.	S4NFP7_9NEOP^S4NFP7_9NEOP^Q:23-271,H:124-207^55.95%ID^E:3e-24^SubName: Full=Endonuclease-reverse transcriptase {ECO:0000313|EMBL:JAA77601.1};^Eukaryota; Metazoa; Ecdysozoa; Arthropoda; Hexapoda; Insecta; Pterygota; Neoptera; Endopterygota; Lepidoptera; Glossata; Ditrysia; Papilionoidea; Nymphalidae; Satyrinae; Satyrini; Parargina; Pararge	.	TR858|c1_g1_i1|m.412	2-337[+]	.	.	.	sigP:0.399^21^0.428^0.341	.	.	.	.
TR858|c1_g2	TR858|c1_g2_i1	.	S4NFP7_9NEOP^S4NFP7_9NEOP^Q:23-250,H:124-199^59.21%ID^E:5e-26^SubName: Full=Endonuclease-reverse transcriptase {ECO:0000313|EMBL:JAA77601.1};^Eukaryota; Metazoa; Ecdysozoa; Arthropoda; Hexapoda; Insecta; Pterygota; Neoptera; Endopterygota; Lepidoptera; Glossata; Ditrysia; Papilionoidea; Nymphalidae; Satyrinae; Satyrini; Parargina; Pararge	.	.	.	.	.	.	.	.	.	.	.
TR858|c2_g1	TR858|c2_g1_i1	.	.	.	.	.	.	.	.	.	.	.	.	.
TR859|c0_g1	TR859|c0_g1_i1	.	.	.	.	.	.	.	.	.	.	.	.	.
TR859|c0_g2	TR859|c0_g2_i1	.	.	.	.	.	.	.	.	.	.	.	.	.
TR859|c1_g1	TR859|c1_g1_i1	.	.	.	TR859|c1_g1_i1|m.414	204-536[+]	.	.	.	sigP:0.197^48^0.37^0.192	.	.	.	.
TR859|c1_g1	TR859|c1_g1_i1	.	.	.	TR859|c1_g1_i1|m.415	221-553[-]	.	.	.	sigP:0.118^18^0.117^0.109	.	.	.	.
TR859|c1_g1	TR859|c1_g1_i2	.	.	.	.	.	.	.	.	.	.	.	.	.
TR860|c0_g1	TR860|c0_g1_i1	.	.	.	.	.	.	.	.	.	.	.	.	.
TR860|c0_g2	TR860|c0_g2_i1	FAM21_MOUSE^FAM21_MOUSE^Q:358-633,H:8-102^44.21%ID^E:1e-15^RecName: Full=WASH complex subunit FAM21;^Eukaryota; Metazoa; Chordata; Craniata; Vertebrata; Euteleostomi; Mammalia; Eutheria; Euarchontoglires; Glires; Rodentia; Sciurognathi; Muroidea; Muridae; Murinae; Mus; Mus	D2A455_TRICA^D2A455_TRICA^Q:373-645,H:5-95^58.24%ID^E:1e-23^.^.	.	TR860|c0_g2_i1|m.418	355-840[+]	FAM21_RAT^FAM21_RAT^Q:2-146,H:8-162^37.58%ID^E:6e-23^RecName: Full=WASH complex subunit FAM21;^Eukaryota; Metazoa; Chordata; Craniata; Vertebrata; Euteleostomi; Mammalia; Eutheria; Euarchontoglires; Glires; Rodentia; Sciurognathi; Muroidea; Muridae; Murinae; Rattus	.	.	sigP:0.109^16^0.13^0.112	.	NOG76301^Cold-shock' DNA-binding domain-containing protein	GO:0005769^cellular_component^early endosome`GO:0031901^cellular_component^early endosome membrane`GO:0071203^cellular_component^WASH complex`GO:0042147^biological_process^retrograde transport, endosome to Golgi	.
TR860|c0_g2	TR860|c0_g2_i1	FAM21_MOUSE^FAM21_MOUSE^Q:358-633,H:8-102^44.21%ID^E:1e-15^RecName: Full=WASH complex subunit FAM21;^Eukaryota; Metazoa; Chordata; Craniata; Vertebrata; Euteleostomi; Mammalia; Eutheria; Euarchontoglires; Glires; Rodentia; Sciurognathi; Muroidea; Muridae; Murinae; Mus; Mus	D2A455_TRICA^D2A455_TRICA^Q:373-645,H:5-95^58.24%ID^E:1e-23^.^.	.	TR860|c0_g2_i1|m.416	1729-5007[+]	.	.	PF15255.1^CAP-ZIP_m^WASH complex subunit CAP-Z interacting, central region^725-870^E:4.4e-11	sigP:0.104^46^0.108^0.100	.	.	.	.
TR860|c0_g2	TR860|c0_g2_i1	FAM21_MOUSE^FAM21_MOUSE^Q:358-633,H:8-102^44.21%ID^E:1e-15^RecName: Full=WASH complex subunit FAM21;^Eukaryota; Metazoa; Chordata; Craniata; Vertebrata; Euteleostomi; Mammalia; Eutheria; Euarchontoglires; Glires; Rodentia; Sciurognathi; Muroidea; Muridae; Murinae; Mus; Mus	D2A455_TRICA^D2A455_TRICA^Q:373-645,H:5-95^58.24%ID^E:1e-23^.^.	.	TR860|c0_g2_i1|m.417	3570-4622[-]	.	.	.	sigP:0.109^32^0.187^0.110	ExpAA=31.99^PredHel=1^Topology=o264-286i	.	.	.
TR860|c0_g2	TR860|c0_g2_i2	.	D2A455_TRICA^D2A455_TRICA^Q:420-1181,H:41-271^42.75%ID^E:7e-20^.^.	.	TR860|c0_g2_i2|m.420	423-3581[+]	FAM21_CRIGR^FAM21_CRIGR^Q:4-127,H:56-189^33.82%ID^E:7e-13^RecName: Full=WASH complex subunit FAM21;^Eukaryota; Metazoa; Chordata; Craniata; Vertebrata; Euteleostomi; Mammalia; Eutheria; Euarchontoglires; Glires; Rodentia; Sciurognathi; Muroidea; Cricetidae; Cricetinae; Cricetulus	.	.	sigP:0.105^70^0.112^0.100	.	.	GO:0005769^cellular_component^early endosome`GO:0031901^cellular_component^early endosome membrane`GO:0071203^cellular_component^WASH complex`GO:0042147^biological_process^retrograde transport, endosome to Golgi	.
TR860|c0_g2	TR860|c0_g2_i3	FAM21_MOUSE^FAM21_MOUSE^Q:358-633,H:8-102^44.21%ID^E:9e-16^RecName: Full=WASH complex subunit FAM21;^Eukaryota; Metazoa; Chordata; Craniata; Vertebrata; Euteleostomi; Mammalia; Eutheria; Euarchontoglires; Glires; Rodentia; Sciurognathi; Muroidea; Muridae; Murinae; Mus; Mus	D2A455_TRICA^D2A455_TRICA^Q:373-645,H:5-95^58.24%ID^E:1e-23^.^.	.	TR860|c0_g2_i3|m.423	355-840[+]	FAM21_RAT^FAM21_RAT^Q:2-146,H:8-162^37.58%ID^E:6e-23^RecName: Full=WASH complex subunit FAM21;^Eukaryota; Metazoa; Chordata; Craniata; Vertebrata; Euteleostomi; Mammalia; Eutheria; Euarchontoglires; Glires; Rodentia; Sciurognathi; Muroidea; Muridae; Murinae; Rattus	.	.	sigP:0.109^16^0.13^0.112	.	NOG76301^Cold-shock' DNA-binding domain-containing protein	GO:0005769^cellular_component^early endosome`GO:0031901^cellular_component^early endosome membrane`GO:0071203^cellular_component^WASH complex`GO:0042147^biological_process^retrograde transport, endosome to Golgi	.
TR860|c0_g2	TR860|c0_g2_i3	FAM21_MOUSE^FAM21_MOUSE^Q:358-633,H:8-102^44.21%ID^E:9e-16^RecName: Full=WASH complex subunit FAM21;^Eukaryota; Metazoa; Chordata; Craniata; Vertebrata; Euteleostomi; Mammalia; Eutheria; Euarchontoglires; Glires; Rodentia; Sciurognathi; Muroidea; Muridae; Murinae; Mus; Mus	D2A455_TRICA^D2A455_TRICA^Q:373-645,H:5-95^58.24%ID^E:1e-23^.^.	.	TR860|c0_g2_i3|m.422	1729-3930[+]	.	.	.	sigP:0.104^46^0.108^0.100	.	.	.	.
TR860|c0_g2	TR860|c0_g2_i4	FAM21_CRIGR^FAM21_CRIGR^Q:358-864,H:8-189^35.87%ID^E:1e-17^RecName: Full=WASH complex subunit FAM21;^Eukaryota; Metazoa; Chordata; Craniata; Vertebrata; Euteleostomi; Mammalia; Eutheria; Euarchontoglires; Glires; Rodentia; Sciurognathi; Muroidea; Cricetidae; Cricetinae; Cricetulus	D2A455_TRICA^D2A455_TRICA^Q:373-894,H:5-177^46.59%ID^E:3e-31^.^.	.	TR860|c0_g2_i4|m.426	355-1227[+]	FAM21_RAT^FAM21_RAT^Q:2-170,H:8-189^36.41%ID^E:7e-28^RecName: Full=WASH complex subunit FAM21;^Eukaryota; Metazoa; Chordata; Craniata; Vertebrata; Euteleostomi; Mammalia; Eutheria; Euarchontoglires; Glires; Rodentia; Sciurognathi; Muroidea; Muridae; Murinae; Rattus	.	.	sigP:0.109^16^0.13^0.112	.	NOG76301^Cold-shock' DNA-binding domain-containing protein	GO:0005769^cellular_component^early endosome`GO:0031901^cellular_component^early endosome membrane`GO:0071203^cellular_component^WASH complex`GO:0042147^biological_process^retrograde transport, endosome to Golgi	.
TR860|c0_g2	TR860|c0_g2_i4	FAM21_CRIGR^FAM21_CRIGR^Q:358-864,H:8-189^35.87%ID^E:1e-17^RecName: Full=WASH complex subunit FAM21;^Eukaryota; Metazoa; Chordata; Craniata; Vertebrata; Euteleostomi; Mammalia; Eutheria; Euarchontoglires; Glires; Rodentia; Sciurognathi; Muroidea; Cricetidae; Cricetinae; Cricetulus	D2A455_TRICA^D2A455_TRICA^Q:373-894,H:5-177^46.59%ID^E:3e-31^.^.	.	TR860|c0_g2_i4|m.425	1494-3695[+]	.	.	.	sigP:0.104^46^0.108^0.100	.	.	.	.
TR860|c0_g2	TR860|c0_g2_i5	.	.	.	TR860|c0_g2_i5|m.428	1007-2221[+]	.	.	.	sigP:0.107^11^0.116^0.103	.	.	.	.
TR860|c0_g2	TR860|c0_g2_i6	.	.	.	TR860|c0_g2_i6|m.429	1007-3298[+]	.	.	PF15255.1^CAP-ZIP_m^WASH complex subunit CAP-Z interacting, central region^396-541^E:3e-11	sigP:0.107^11^0.116^0.103	.	.	.	.
TR860|c0_g2	TR860|c0_g2_i6	.	.	.	TR860|c0_g2_i6|m.430	1861-2913[-]	.	.	.	sigP:0.109^32^0.187^0.110	ExpAA=31.99^PredHel=1^Topology=o264-286i	.	.	.
TR860|c0_g2	TR860|c0_g2_i7	FAM21_RAT^FAM21_RAT^Q:358-864,H:8-189^34.07%ID^E:1e-19^RecName: Full=WASH complex subunit FAM21;^Eukaryota; Metazoa; Chordata; Craniata; Vertebrata; Euteleostomi; Mammalia; Eutheria; Euarchontoglires; Glires; Rodentia; Sciurognathi; Muroidea; Muridae; Murinae; Rattus	D2A455_TRICA^D2A455_TRICA^Q:373-1242,H:5-271^44.63%ID^E:7e-36^.^.	.	TR860|c0_g2_i7|m.431	355-3642[+]	FAM21_CRIGR^FAM21_CRIGR^Q:2-170,H:8-189^36.96%ID^E:2e-27^RecName: Full=WASH complex subunit FAM21;^Eukaryota; Metazoa; Chordata; Craniata; Vertebrata; Euteleostomi; Mammalia; Eutheria; Euarchontoglires; Glires; Rodentia; Sciurognathi; Muroidea; Cricetidae; Cricetinae; Cricetulus	.	.	sigP:0.109^16^0.13^0.112	.	.	GO:0005769^cellular_component^early endosome`GO:0031901^cellular_component^early endosome membrane`GO:0071203^cellular_component^WASH complex`GO:0042147^biological_process^retrograde transport, endosome to Golgi	.
TR860|c0_g2	TR860|c0_g2_i8	FAM21_RAT^FAM21_RAT^Q:358-864,H:8-189^34.07%ID^E:1e-19^RecName: Full=WASH complex subunit FAM21;^Eukaryota; Metazoa; Chordata; Craniata; Vertebrata; Euteleostomi; Mammalia; Eutheria; Euarchontoglires; Glires; Rodentia; Sciurognathi; Muroidea; Muridae; Murinae; Rattus	D2A455_TRICA^D2A455_TRICA^Q:373-1242,H:5-271^44.63%ID^E:1e-35^.^.	.	TR860|c0_g2_i8|m.433	355-4719[+]	FAM21_RAT^FAM21_RAT^Q:2-170,H:8-189^36.41%ID^E:1e-27^RecName: Full=WASH complex subunit FAM21;^Eukaryota; Metazoa; Chordata; Craniata; Vertebrata; Euteleostomi; Mammalia; Eutheria; Euarchontoglires; Glires; Rodentia; Sciurognathi; Muroidea; Muridae; Murinae; Rattus	.	PF15255.1^CAP-ZIP_m^WASH complex subunit CAP-Z interacting, central region^1087-1232^E:7.1e-11	sigP:0.109^16^0.13^0.112	.	NOG76301^Cold-shock' DNA-binding domain-containing protein	GO:0005769^cellular_component^early endosome`GO:0031901^cellular_component^early endosome membrane`GO:0071203^cellular_component^WASH complex`GO:0042147^biological_process^retrograde transport, endosome to Golgi	.
TR860|c0_g2	TR860|c0_g2_i8	FAM21_RAT^FAM21_RAT^Q:358-864,H:8-189^34.07%ID^E:1e-19^RecName: Full=WASH complex subunit FAM21;^Eukaryota; Metazoa; Chordata; Craniata; Vertebrata; Euteleostomi; Mammalia; Eutheria; Euarchontoglires; Glires; Rodentia; Sciurognathi; Muroidea; Muridae; Murinae; Rattus	D2A455_TRICA^D2A455_TRICA^Q:373-1242,H:5-271^44.63%ID^E:1e-35^.^.	.	TR860|c0_g2_i8|m.434	3282-4334[-]	.	.	.	sigP:0.109^32^0.187^0.110	ExpAA=31.99^PredHel=1^Topology=o264-286i	.	.	.
TR860|c0_g2	TR860|c0_g2_i9	.	D2A455_TRICA^D2A455_TRICA^Q:420-1181,H:41-271^42.75%ID^E:1e-19^.^.	.	TR860|c0_g2_i9|m.436	423-4658[+]	FAM21_RAT^FAM21_RAT^Q:4-127,H:56-189^33.09%ID^E:4e-13^RecName: Full=WASH complex subunit FAM21;^Eukaryota; Metazoa; Chordata; Craniata; Vertebrata; Euteleostomi; Mammalia; Eutheria; Euarchontoglires; Glires; Rodentia; Sciurognathi; Muroidea; Muridae; Murinae; Rattus	.	PF15255.1^CAP-ZIP_m^WASH complex subunit CAP-Z interacting, central region^1044-1189^E:6.7e-11	sigP:0.105^70^0.112^0.100	.	NOG76301^Cold-shock' DNA-binding domain-containing protein	GO:0005769^cellular_component^early endosome`GO:0031901^cellular_component^early endosome membrane`GO:0071203^cellular_component^WASH complex`GO:0042147^biological_process^retrograde transport, endosome to Golgi	.
TR860|c0_g2	TR860|c0_g2_i9	.	D2A455_TRICA^D2A455_TRICA^Q:420-1181,H:41-271^42.75%ID^E:1e-19^.^.	.	TR860|c0_g2_i9|m.437	3221-4273[-]	.	.	.	sigP:0.109^32^0.187^0.110	ExpAA=31.99^PredHel=1^Topology=o264-286i	.	.	.
TR860|c0_g2	TR860|c0_g2_i10	FAM21_RAT^FAM21_RAT^Q:358-864,H:8-189^34.07%ID^E:9e-20^RecName: Full=WASH complex subunit FAM21;^Eukaryota; Metazoa; Chordata; Craniata; Vertebrata; Euteleostomi; Mammalia; Eutheria; Euarchontoglires; Glires; Rodentia; Sciurognathi; Muroidea; Muridae; Murinae; Rattus	D2A455_TRICA^D2A455_TRICA^Q:373-1242,H:5-271^44.63%ID^E:5e-36^.^.	.	TR860|c0_g2_i10|m.439	355-4038[+]	FAM21_CRIGR^FAM21_CRIGR^Q:2-170,H:8-189^36.96%ID^E:1e-27^RecName: Full=WASH complex subunit FAM21;^Eukaryota; Metazoa; Chordata; Craniata; Vertebrata; Euteleostomi; Mammalia; Eutheria; Euarchontoglires; Glires; Rodentia; Sciurognathi; Muroidea; Cricetidae; Cricetinae; Cricetulus	.	PF15255.1^CAP-ZIP_m^WASH complex subunit CAP-Z interacting, central region^860-1005^E:4.8e-11	sigP:0.109^16^0.13^0.112	.	.	GO:0005769^cellular_component^early endosome`GO:0031901^cellular_component^early endosome membrane`GO:0071203^cellular_component^WASH complex`GO:0042147^biological_process^retrograde transport, endosome to Golgi	.
TR860|c0_g2	TR860|c0_g2_i11	FAM21_CRIGR^FAM21_CRIGR^Q:358-864,H:8-189^35.87%ID^E:2e-17^RecName: Full=WASH complex subunit FAM21;^Eukaryota; Metazoa; Chordata; Craniata; Vertebrata; Euteleostomi; Mammalia; Eutheria; Euarchontoglires; Glires; Rodentia; Sciurognathi; Muroidea; Cricetidae; Cricetinae; Cricetulus	D2A455_TRICA^D2A455_TRICA^Q:373-894,H:5-177^46.59%ID^E:5e-31^.^.	.	TR860|c0_g2_i11|m.443	3335-4387[-]	.	.	.	sigP:0.109^32^0.187^0.110	ExpAA=31.99^PredHel=1^Topology=o264-286i	.	.	.
TR860|c0_g2	TR860|c0_g2_i11	FAM21_CRIGR^FAM21_CRIGR^Q:358-864,H:8-189^35.87%ID^E:2e-17^RecName: Full=WASH complex subunit FAM21;^Eukaryota; Metazoa; Chordata; Craniata; Vertebrata; Euteleostomi; Mammalia; Eutheria; Euarchontoglires; Glires; Rodentia; Sciurognathi; Muroidea; Cricetidae; Cricetinae; Cricetulus	D2A455_TRICA^D2A455_TRICA^Q:373-894,H:5-177^46.59%ID^E:5e-31^.^.	.	TR860|c0_g2_i11|m.442	1494-4772[+]	.	.	PF15255.1^CAP-ZIP_m^WASH complex subunit CAP-Z interacting, central region^725-870^E:4.4e-11	sigP:0.104^46^0.108^0.100	.	.	.	.
TR860|c0_g2	TR860|c0_g2_i11	FAM21_CRIGR^FAM21_CRIGR^Q:358-864,H:8-189^35.87%ID^E:2e-17^RecName: Full=WASH complex subunit FAM21;^Eukaryota; Metazoa; Chordata; Craniata; Vertebrata; Euteleostomi; Mammalia; Eutheria; Euarchontoglires; Glires; Rodentia; Sciurognathi; Muroidea; Cricetidae; Cricetinae; Cricetulus	D2A455_TRICA^D2A455_TRICA^Q:373-894,H:5-177^46.59%ID^E:5e-31^.^.	.	TR860|c0_g2_i11|m.444	355-1227[+]	FAM21_RAT^FAM21_RAT^Q:2-170,H:8-189^36.41%ID^E:7e-28^RecName: Full=WASH complex subunit FAM21;^Eukaryota; Metazoa; Chordata; Craniata; Vertebrata; Euteleostomi; Mammalia; Eutheria; Euarchontoglires; Glires; Rodentia; Sciurognathi; Muroidea; Muridae; Murinae; Rattus	.	.	sigP:0.109^16^0.13^0.112	.	NOG76301^Cold-shock' DNA-binding domain-containing protein	GO:0005769^cellular_component^early endosome`GO:0031901^cellular_component^early endosome membrane`GO:0071203^cellular_component^WASH complex`GO:0042147^biological_process^retrograde transport, endosome to Golgi	.
TR860|c0_g3	TR860|c0_g3_i1	.	.	.	TR860|c0_g3_i1|m.446	458-1144[+]	.	.	.	sigP:0.102^41^0.113^0.099	.	.	.	.
TR861|c0_g1	TR861|c0_g1_i1	.	.	.	.	.	.	.	.	.	.	.	.	.
TR862|c0_g1	TR862|c0_g1_i1	.	.	.	.	.	.	.	.	.	.	.	.	.
TR862|c0_g1	TR862|c0_g1_i2	.	.	.	.	.	.	.	.	.	.	.	.	.
TR863|c0_g1	TR863|c0_g1_i1	.	.	.	.	.	.	.	.	.	.	.	.	.
TR863|c0_g1	TR863|c0_g1_i2	.	.	.	.	.	.	.	.	.	.	.	.	.
TR864|c0_g1	TR864|c0_g1_i1	.	.	.	.	.	.	.	.	.	.	.	.	.
TR864|c0_g1	TR864|c0_g1_i2	.	.	.	.	.	.	.	.	.	.	.	.	.
TR865|c0_g1	TR865|c0_g1_i1	S2535_MOUSE^S2535_MOUSE^Q:225-1121,H:1-298^47.83%ID^E:7e-92^RecName: Full=Solute carrier family 25 member 35;^Eukaryota; Metazoa; Chordata; Craniata; Vertebrata; Euteleostomi; Mammalia; Eutheria; Euarchontoglires; Glires; Rodentia; Sciurognathi; Muroidea; Muridae; Murinae; Mus; Mus	D6X193_TRICA^D6X193_TRICA^Q:270-1127,H:6-287^65.03%ID^E:6e-128^.^.	.	TR865|c0_g1_i1|m.448	189-1133[+]	S2535_DANRE^S2535_DANRE^Q:13-311,H:1-297^48%ID^E:3e-97^RecName: Full=Solute carrier family 25 member 35;^Eukaryota; Metazoa; Chordata; Craniata; Vertebrata; Euteleostomi; Actinopterygii; Neopterygii; Teleostei; Ostariophysi; Cypriniformes; Cyprinidae; Danio	.	PF00153.22^Mito_carr^Mitochondrial carrier protein^14-99^E:1.7e-15`PF00153.22^Mito_carr^Mitochondrial carrier protein^113-210^E:2.2e-14`PF00153.22^Mito_carr^Mitochondrial carrier protein^216-310^E:1.1e-15	sigP:0.184^23^0.325^0.215	ExpAA=63.27^PredHel=2^Topology=o15-32i218-237o	.	GO:0016021^cellular_component^integral component of membrane`GO:0005743^cellular_component^mitochondrial inner membrane`GO:0006810^biological_process^transport	.
TR865|c0_g1	TR865|c0_g1_i2	S2535_MOUSE^S2535_MOUSE^Q:240-1136,H:1-298^47.83%ID^E:1e-91^RecName: Full=Solute carrier family 25 member 35;^Eukaryota; Metazoa; Chordata; Craniata; Vertebrata; Euteleostomi; Mammalia; Eutheria; Euarchontoglires; Glires; Rodentia; Sciurognathi; Muroidea; Muridae; Murinae; Mus; Mus	D6X193_TRICA^D6X193_TRICA^Q:285-1142,H:6-287^65.03%ID^E:5e-128^.^.	.	TR865|c0_g1_i2|m.449	240-1148[+]	S2535_DANRE^S2535_DANRE^Q:1-299,H:1-297^48%ID^E:3e-97^RecName: Full=Solute carrier family 25 member 35;^Eukaryota; Metazoa; Chordata; Craniata; Vertebrata; Euteleostomi; Actinopterygii; Neopterygii; Teleostei; Ostariophysi; Cypriniformes; Cyprinidae; Danio	.	PF00153.22^Mito_carr^Mitochondrial carrier protein^2-87^E:1.9e-15`PF00153.22^Mito_carr^Mitochondrial carrier protein^101-198^E:2e-14`PF00153.22^Mito_carr^Mitochondrial carrier protein^204-298^E:1e-15	sigP:0.198^18^0.453^0.218	.	.	GO:0016021^cellular_component^integral component of membrane`GO:0005743^cellular_component^mitochondrial inner membrane`GO:0006810^biological_process^transport	.
TR865|c0_g1	TR865|c0_g1_i3	S2535_MOUSE^S2535_MOUSE^Q:240-1133,H:1-298^48.66%ID^E:1e-95^RecName: Full=Solute carrier family 25 member 35;^Eukaryota; Metazoa; Chordata; Craniata; Vertebrata; Euteleostomi; Mammalia; Eutheria; Euarchontoglires; Glires; Rodentia; Sciurognathi; Muroidea; Muridae; Murinae; Mus; Mus	D6X193_TRICA^D6X193_TRICA^Q:285-1139,H:6-287^67.02%ID^E:1e-133^.^.	.	TR865|c0_g1_i3|m.450	240-1145[+]	S2535_MOUSE^S2535_MOUSE^Q:1-298,H:1-298^48.66%ID^E:5e-100^RecName: Full=Solute carrier family 25 member 35;^Eukaryota; Metazoa; Chordata; Craniata; Vertebrata; Euteleostomi; Mammalia; Eutheria; Euarchontoglires; Glires; Rodentia; Sciurognathi; Muroidea; Muridae; Murinae; Mus; Mus	.	PF00153.22^Mito_carr^Mitochondrial carrier protein^2-87^E:3e-15`PF00153.22^Mito_carr^Mitochondrial carrier protein^101-197^E:3.1e-16`PF00153.22^Mito_carr^Mitochondrial carrier protein^205-297^E:2.4e-16	sigP:0.197^18^0.451^0.217	ExpAA=53.83^PredHel=2^Topology=i98-120o204-226i	.	GO:0016021^cellular_component^integral component of membrane`GO:0005743^cellular_component^mitochondrial inner membrane`GO:0005739^cellular_component^mitochondrion`GO:0006810^biological_process^transport	.
TR865|c0_g1	TR865|c0_g1_i4	S2535_MOUSE^S2535_MOUSE^Q:225-1118,H:1-298^48.66%ID^E:2e-95^RecName: Full=Solute carrier family 25 member 35;^Eukaryota; Metazoa; Chordata; Craniata; Vertebrata; Euteleostomi; Mammalia; Eutheria; Euarchontoglires; Glires; Rodentia; Sciurognathi; Muroidea; Muridae; Murinae; Mus; Mus	D6X193_TRICA^D6X193_TRICA^Q:270-1118,H:6-285^67.49%ID^E:7e-134^.^.	.	TR865|c0_g1_i4|m.451	189-1130[+]	S2535_MOUSE^S2535_MOUSE^Q:13-310,H:1-298^48.66%ID^E:6e-100^RecName: Full=Solute carrier family 25 member 35;^Eukaryota; Metazoa; Chordata; Craniata; Vertebrata; Euteleostomi; Mammalia; Eutheria; Euarchontoglires; Glires; Rodentia; Sciurognathi; Muroidea; Muridae; Murinae; Mus; Mus	.	PF00153.22^Mito_carr^Mitochondrial carrier protein^14-99^E:2.7e-15`PF00153.22^Mito_carr^Mitochondrial carrier protein^113-209^E:3.3e-16`PF00153.22^Mito_carr^Mitochondrial carrier protein^217-309^E:2.6e-16	sigP:0.184^23^0.325^0.215	ExpAA=66.95^PredHel=3^Topology=o15-32i110-132o216-238i	.	GO:0016021^cellular_component^integral component of membrane`GO:0005743^cellular_component^mitochondrial inner membrane`GO:0005739^cellular_component^mitochondrion`GO:0006810^biological_process^transport	.
TR865|c1_g1	TR865|c1_g1_i1	.	.	.	.	.	.	.	.	.	.	.	.	.
TR865|c1_g1	TR865|c1_g1_i2	.	.	.	.	.	.	.	.	.	.	.	.	.
TR865|c1_g1	TR865|c1_g1_i3	.	.	.	.	.	.	.	.	.	.	.	.	.
TR865|c1_g1	TR865|c1_g1_i4	.	.	.	.	.	.	.	.	.	.	.	.	.
TR865|c1_g1	TR865|c1_g1_i5	.	.	.	.	.	.	.	.	.	.	.	.	.
TR865|c1_g1	TR865|c1_g1_i6	.	.	.	.	.	.	.	.	.	.	.	.	.
TR865|c1_g1	TR865|c1_g1_i7	.	.	.	.	.	.	.	.	.	.	.	.	.
TR865|c1_g1	TR865|c1_g1_i8	.	.	.	.	.	.	.	.	.	.	.	.	.
TR865|c1_g2	TR865|c1_g2_i1	.	.	.	.	.	.	.	.	.	.	.	.	.
TR866|c0_g1	TR866|c0_g1_i1	.	.	.	.	.	.	.	.	.	.	.	.	.
TR866|c0_g2	TR866|c0_g2_i1	CATB_RAT^CATB_RAT^Q:42-1037,H:1-331^43.11%ID^E:4e-85^RecName: Full=Cathepsin B;^Eukaryota; Metazoa; Chordata; Craniata; Vertebrata; Euteleostomi; Mammalia; Eutheria; Euarchontoglires; Glires; Rodentia; Sciurognathi; Muroidea; Muridae; Murinae; Rattus	Q5VJM8_CALMS^Q5VJM8_CALMS^Q:42-1037,H:1-330^67.77%ID^E:1e-154^.^.	.	TR866|c0_g2_i1|m.454	42-1040[+]	CATB_RAT^CATB_RAT^Q:1-332,H:1-331^43.11%ID^E:1e-89^RecName: Full=Cathepsin B;^Eukaryota; Metazoa; Chordata; Craniata; Vertebrata; Euteleostomi; Mammalia; Eutheria; Euarchontoglires; Glires; Rodentia; Sciurognathi; Muroidea; Muridae; Murinae; Rattus	.	PF08127.8^Propeptide_C1^Peptidase family C1 propeptide^24-61^E:6.6e-14`PF00112.18^Peptidase_C1^Papain family cysteine protease^82-328^E:3.9e-56	sigP:0.604^18^0.852^0.656	.	COG4870^cysteine	GO:0016324^cellular_component^apical plasma membrane`GO:0009986^cellular_component^cell surface`GO:0005737^cellular_component^cytoplasm`GO:0009897^cellular_component^external side of plasma membrane`GO:0005576^cellular_component^extracellular region`GO:0005615^cellular_component^extracellular space`GO:0005764^cellular_component^lysosome`GO:0042470^cellular_component^melanosome`GO:0005739^cellular…	GO:0004197^molecular_function^cysteine-type endopeptidase activity`GO:0050790^biological_process^regulation of catalytic activity`GO:0008234^molecular_function^cysteine-type peptidase activity`GO:0006508^biological_process^proteolysis
TR867|c0_g1	TR867|c0_g1_i1	.	.	.	.	.	.	.	.	.	.	.	.	.
TR867|c0_g1	TR867|c0_g1_i2	.	.	.	.	.	.	.	.	.	.	.	.	.
TR868|c1_g1	TR868|c1_g1_i1	.	.	.	.	.	.	.	.	.	.	.	.	.
TR868|c1_g2	TR868|c1_g2_i1	.	.	.	.	.	.	.	.	.	.	.	.	.
TR868|c1_g3	TR868|c1_g3_i1	.	.	.	.	.	.	.	.	.	.	.	.	.
TR868|c1_g4	TR868|c1_g4_i1	.	.	.	.	.	.	.	.	.	.	.	.	.
TR868|c1_g5	TR868|c1_g5_i1	.	.	.	.	.	.	.	.	.	.	.	.	.
TR868|c1_g6	TR868|c1_g6_i1	.	.	.	.	.	.	.	.	.	.	.	.	.
TR868|c1_g7	TR868|c1_g7_i1	.	.	.	.	.	.	.	.	.	.	.	.	.
TR868|c1_g8	TR868|c1_g8_i1	.	.	.	.	.	.	.	.	.	.	.	.	.
TR869|c0_g1	TR869|c0_g1_i1	.	.	.	.	.	.	.	.	.	.	.	.	.
TR870|c0_g1	TR870|c0_g1_i1	.	.	.	.	.	.	.	.	.	.	.	.	.
TR870|c0_g2	TR870|c0_g2_i1	.	.	.	.	.	.	.	.	.	.	.	.	.
TR870|c0_g3	TR870|c0_g3_i1	.	.	.	.	.	.	.	.	.	.	.	.	.
TR872|c0_g1	TR872|c0_g1_i1	SIX6_CHICK^SIX6_CHICK^Q:180-773,H:1-198^86.87%ID^E:5e-116^RecName: Full=Homeobox protein SIX6;^Eukaryota; Metazoa; Chordata; Craniata; Vertebrata; Euteleostomi; Testudines + Archosauria group; Archosauria; Dinosauria; Saurischia; Theropoda; Coelurosauria; Aves; Neognathae; Galloanserae; Galliformes; Phasianidae; Phasianinae; Gallus	N6UNY5_DENPD^N6UNY5_DENPD^Q:165-752,H:38-233^96.43%ID^E:3e-138^SubName: Full=Uncharacterized protein {ECO:0000313|EMBL:ENN80447.1};^Eukaryota; Metazoa; Ecdysozoa; Arthropoda; Hexapoda; Insecta; Pterygota; Neoptera; Endopterygota; Coleoptera; Polyphaga; Cucujiformia; Curculionidae; Scolytinae; Dendroctonus	.	TR872|c0_g1_i1|m.460	57-812[+]	SIX6_CHICK^SIX6_CHICK^Q:42-239,H:1-198^86.87%ID^E:1e-116^RecName: Full=Homeobox protein SIX6;^Eukaryota; Metazoa; Chordata; Craniata; Vertebrata; Euteleostomi; Testudines + Archosauria group; Archosauria; Dinosauria; Saurischia; Theropoda; Coelurosauria; Aves; Neognathae; Galloanserae; Galliformes; Phasianidae; Phasianinae; Gallus	.	PF00046.24^Homeobox^Homeobox domain^174-225^E:1.5e-12`PF05920.6^Homeobox_KN^Homeobox KN domain^189-223^E:6.7e-09	sigP:0.172^16^0.363^0.217	.	.	GO:0005634^cellular_component^nucleus`GO:0003677^molecular_function^DNA binding`GO:0001205^molecular_function^RNA polymerase II distal enhancer sequence-specific DNA binding transcription factor activity involved in positive regulation of transcription`GO:0007275^biological_process^multicellular organismal development	GO:0003677^molecular_function^DNA binding`GO:0006355^biological_process^regulation of transcription, DNA-templated
TR872|c0_g1	TR872|c0_g1_i1	SIX6_CHICK^SIX6_CHICK^Q:180-773,H:1-198^86.87%ID^E:5e-116^RecName: Full=Homeobox protein SIX6;^Eukaryota; Metazoa; Chordata; Craniata; Vertebrata; Euteleostomi; Testudines + Archosauria group; Archosauria; Dinosauria; Saurischia; Theropoda; Coelurosauria; Aves; Neognathae; Galloanserae; Galliformes; Phasianidae; Phasianinae; Gallus	N6UNY5_DENPD^N6UNY5_DENPD^Q:165-752,H:38-233^96.43%ID^E:3e-138^SubName: Full=Uncharacterized protein {ECO:0000313|EMBL:ENN80447.1};^Eukaryota; Metazoa; Ecdysozoa; Arthropoda; Hexapoda; Insecta; Pterygota; Neoptera; Endopterygota; Coleoptera; Polyphaga; Cucujiformia; Curculionidae; Scolytinae; Dendroctonus	.	TR872|c0_g1_i1|m.462	2-448[-]	.	.	.	sigP:0.144^52^0.364^0.138	.	.	.	.
TR872|c0_g1	TR872|c0_g1_i2	SIX6_CHICK^SIX6_CHICK^Q:179-772,H:1-198^86.87%ID^E:5e-116^RecName: Full=Homeobox protein SIX6;^Eukaryota; Metazoa; Chordata; Craniata; Vertebrata; Euteleostomi; Testudines + Archosauria group; Archosauria; Dinosauria; Saurischia; Theropoda; Coelurosauria; Aves; Neognathae; Galloanserae; Galliformes; Phasianidae; Phasianinae; Gallus	N6UNY5_DENPD^N6UNY5_DENPD^Q:164-751,H:38-233^96.43%ID^E:3e-138^SubName: Full=Uncharacterized protein {ECO:0000313|EMBL:ENN80447.1};^Eukaryota; Metazoa; Ecdysozoa; Arthropoda; Hexapoda; Insecta; Pterygota; Neoptera; Endopterygota; Coleoptera; Polyphaga; Cucujiformia; Curculionidae; Scolytinae; Dendroctonus	.	TR872|c0_g1_i2|m.465	1-447[-]	.	.	.	sigP:0.135^42^0.208^0.133	.	.	.	.
TR872|c0_g1	TR872|c0_g1_i2	SIX6_CHICK^SIX6_CHICK^Q:179-772,H:1-198^86.87%ID^E:5e-116^RecName: Full=Homeobox protein SIX6;^Eukaryota; Metazoa; Chordata; Craniata; Vertebrata; Euteleostomi; Testudines + Archosauria group; Archosauria; Dinosauria; Saurischia; Theropoda; Coelurosauria; Aves; Neognathae; Galloanserae; Galliformes; Phasianidae; Phasianinae; Gallus	N6UNY5_DENPD^N6UNY5_DENPD^Q:164-751,H:38-233^96.43%ID^E:3e-138^SubName: Full=Uncharacterized protein {ECO:0000313|EMBL:ENN80447.1};^Eukaryota; Metazoa; Ecdysozoa; Arthropoda; Hexapoda; Insecta; Pterygota; Neoptera; Endopterygota; Coleoptera; Polyphaga; Cucujiformia; Curculionidae; Scolytinae; Dendroctonus	.	TR872|c0_g1_i2|m.463	56-811[+]	SIX6_CHICK^SIX6_CHICK^Q:42-239,H:1-198^86.87%ID^E:1e-116^RecName: Full=Homeobox protein SIX6;^Eukaryota; Metazoa; Chordata; Craniata; Vertebrata; Euteleostomi; Testudines + Archosauria group; Archosauria; Dinosauria; Saurischia; Theropoda; Coelurosauria; Aves; Neognathae; Galloanserae; Galliformes; Phasianidae; Phasianinae; Gallus	.	PF00046.24^Homeobox^Homeobox domain^174-225^E:1.5e-12`PF05920.6^Homeobox_KN^Homeobox KN domain^189-223^E:6.7e-09	sigP:0.172^16^0.363^0.217	.	.	GO:0005634^cellular_component^nucleus`GO:0003677^molecular_function^DNA binding`GO:0001205^molecular_function^RNA polymerase II distal enhancer sequence-specific DNA binding transcription factor activity involved in positive regulation of transcription`GO:0007275^biological_process^multicellular organismal development	GO:0003677^molecular_function^DNA binding`GO:0006355^biological_process^regulation of transcription, DNA-templated
TR873|c0_g1	TR873|c0_g1_i1	MORN5_XENTR^MORN5_XENTR^Q:266-745,H:4-170^38.32%ID^E:1e-23^RecName: Full=MORN repeat-containing protein 5;^Eukaryota; Metazoa; Chordata; Craniata; Vertebrata; Euteleostomi; Amphibia; Batrachia; Anura; Pipoidea; Pipidae; Xenopodinae; Xenopus; Silurana	H9JPH9_BOMMO^H9JPH9_BOMMO^Q:254-793,H:13-198^42.41%ID^E:3e-33^SubName: Full=Uncharacterized protein {ECO:0000313|EnsemblMetazoa:BGIBMGA011434-TA};^Eukaryota; Metazoa; Ecdysozoa; Arthropoda; Hexapoda; Insecta; Pterygota; Neoptera; Endopterygota; Lepidoptera; Glossata; Ditrysia; Bombycoidea; Bombycidae; Bombycinae; Bombyx	.	TR873|c0_g1_i1|m.466	89-856[+]	MORN5_XENTR^MORN5_XENTR^Q:60-219,H:4-170^38.32%ID^E:4e-24^RecName: Full=MORN repeat-containing protein 5;^Eukaryota; Metazoa; Chordata; Craniata; Vertebrata; Euteleostomi; Amphibia; Batrachia; Anura; Pipoidea; Pipidae; Xenopodinae; Xenopus; Silurana	.	PF02493.15^MORN^MORN repeat^87-109^E:5.7e-08	sigP:0.112^12^0.136^0.109	.	.	.	.
TR873|c0_g1	TR873|c0_g1_i2	MORN5_XENTR^MORN5_XENTR^Q:266-745,H:4-170^38.32%ID^E:4e-23^RecName: Full=MORN repeat-containing protein 5;^Eukaryota; Metazoa; Chordata; Craniata; Vertebrata; Euteleostomi; Amphibia; Batrachia; Anura; Pipoidea; Pipidae; Xenopodinae; Xenopus; Silurana	H9JPH9_BOMMO^H9JPH9_BOMMO^Q:254-793,H:13-198^42.41%ID^E:4e-33^SubName: Full=Uncharacterized protein {ECO:0000313|EnsemblMetazoa:BGIBMGA011434-TA};^Eukaryota; Metazoa; Ecdysozoa; Arthropoda; Hexapoda; Insecta; Pterygota; Neoptera; Endopterygota; Lepidoptera; Glossata; Ditrysia; Bombycoidea; Bombycidae; Bombycinae; Bombyx	.	TR873|c0_g1_i2|m.467	89-856[+]	MORN5_XENTR^MORN5_XENTR^Q:60-219,H:4-170^38.32%ID^E:1e-23^RecName: Full=MORN repeat-containing protein 5;^Eukaryota; Metazoa; Chordata; Craniata; Vertebrata; Euteleostomi; Amphibia; Batrachia; Anura; Pipoidea; Pipidae; Xenopodinae; Xenopus; Silurana	.	PF02493.15^MORN^MORN repeat^74-82^E:19`PF02493.15^MORN^MORN repeat^87-109^E:5.7e-08	sigP:0.12^30^0.182^0.124	.	.	.	.
TR873|c0_g1	TR873|c0_g1_i3	MORN5_XENTR^MORN5_XENTR^Q:455-934,H:4-170^38.32%ID^E:2e-23^RecName: Full=MORN repeat-containing protein 5;^Eukaryota; Metazoa; Chordata; Craniata; Vertebrata; Euteleostomi; Amphibia; Batrachia; Anura; Pipoidea; Pipidae; Xenopodinae; Xenopus; Silurana	H9JPH9_BOMMO^H9JPH9_BOMMO^Q:443-982,H:13-198^42.41%ID^E:1e-32^SubName: Full=Uncharacterized protein {ECO:0000313|EnsemblMetazoa:BGIBMGA011434-TA};^Eukaryota; Metazoa; Ecdysozoa; Arthropoda; Hexapoda; Insecta; Pterygota; Neoptera; Endopterygota; Lepidoptera; Glossata; Ditrysia; Bombycoidea; Bombycidae; Bombycinae; Bombyx	.	TR873|c0_g1_i3|m.468	632-1045[+]	MORN5_XENTR^MORN5_XENTR^Q:2-101,H:64-170^34.58%ID^E:6e-07^RecName: Full=MORN repeat-containing protein 5;^Eukaryota; Metazoa; Chordata; Craniata; Vertebrata; Euteleostomi; Amphibia; Batrachia; Anura; Pipoidea; Pipidae; Xenopodinae; Xenopus; Silurana	.	.	sigP:0.107^11^0.116^0.101	.	.	.	.
TR874|c0_g1	TR874|c0_g1_i1	.	W4XUB4_STRPU^W4XUB4_STRPU^Q:145-726,H:27-249^25.78%ID^E:1e-09^.^.	.	TR874|c0_g1_i1|m.469	106-741[+]	.	.	.	sigP:0.11^25^0.137^0.101	.	.	.	.
TR874|c0_g1	TR874|c0_g1_i1	.	W4XUB4_STRPU^W4XUB4_STRPU^Q:145-726,H:27-249^25.78%ID^E:1e-09^.^.	.	TR874|c0_g1_i1|m.470	123-629[-]	.	.	.	sigP:0.167^16^0.319^0.193	ExpAA=26.76^PredHel=1^Topology=o15-37i	.	.	.
TR874|c0_g1	TR874|c0_g1_i2	.	L7LVY4_9ACAR^L7LVY4_9ACAR^Q:6-371,H:261-384^30.16%ID^E:2e-08^.^.	.	TR874|c0_g1_i2|m.471	3-392[+]	.	.	.	sigP:0.103^51^0.107^0.097	.	.	.	.
TR874|c0_g1	TR874|c0_g1_i2	.	L7LVY4_9ACAR^L7LVY4_9ACAR^Q:6-371,H:261-384^30.16%ID^E:2e-08^.^.	.	TR874|c0_g1_i2|m.472	23-391[-]	.	.	.	sigP:0.232^21^0.442^0.255	ExpAA=22.30^PredHel=1^Topology=o20-42i	.	.	.
TR874|c0_g2	TR874|c0_g2_i1	.	E0W2N0_PEDHC^E0W2N0_PEDHC^Q:127-297,H:20-77^43.1%ID^E:1e-05^SubName: Full=Putative uncharacterized protein {ECO:0000313|EMBL:EEB19886.1};^Eukaryota; Metazoa; Ecdysozoa; Arthropoda; Hexapoda; Insecta; Pterygota; Neoptera; Paraneoptera; Phthiraptera; Anoplura; Pediculidae; Pediculus	.	.	.	.	.	.	.	.	.	.	.
TR874|c0_g3	TR874|c0_g3_i1	PP4R4_HUMAN^PP4R4_HUMAN^Q:114-1961,H:51-675^33.18%ID^E:1e-95^RecName: Full=Serine/threonine-protein phosphatase 4 regulatory subunit 4;^Eukaryota; Metazoa; Chordata; Craniata; Vertebrata; Euteleostomi; Mammalia; Eutheria; Euarchontoglires; Primates; Haplorrhini; Catarrhini; Hominidae; Homo	D6WF45_TRICA^D6WF45_TRICA^Q:1017-2636,H:168-736^44.39%ID^E:3e-140^.^.`D6WF45_TRICA^D6WF45_TRICA^Q:99-680,H:1-199^54.27%ID^E:3e-48^.^.	.	TR874|c0_g3_i1|m.473	99-2885[+]	PP4R4_HUMAN^PP4R4_HUMAN^Q:6-621,H:51-675^33.18%ID^E:4e-98^RecName: Full=Serine/threonine-protein phosphatase 4 regulatory subunit 4;^Eukaryota; Metazoa; Chordata; Craniata; Vertebrata; Euteleostomi; Mammalia; Eutheria; Euarchontoglires; Primates; Haplorrhini; Catarrhini; Hominidae; Homo	.	.	sigP:0.112^35^0.109^0.104	.	.	GO:0005737^cellular_component^cytoplasm`GO:0008287^cellular_component^protein serine/threonine phosphatase complex`GO:0019888^molecular_function^protein phosphatase regulator activity`GO:0032515^biological_process^negative regulation of phosphoprotein phosphatase activity`GO:0080163^biological_process^regulation of protein serine/threonine phosphatase activity	.
TR874|c0_g3	TR874|c0_g3_i2	.	D6WF45_TRICA^D6WF45_TRICA^Q:67-939,H:427-736^40.51%ID^E:9e-51^.^.	.	TR874|c0_g3_i2|m.476	1-1188[+]	.	.	.	sigP:0.12^34^0.248^0.115	.	.	.	.
TR874|c0_g4	TR874|c0_g4_i1	.	.	.	.	.	.	.	.	.	.	.	.	.
TR875|c0_g1	TR875|c0_g1_i1	.	.	.	.	.	.	.	.	.	.	.	.	.
TR875|c0_g1	TR875|c0_g1_i2	.	.	.	.	.	.	.	.	.	.	.	.	.
TR875|c0_g1	TR875|c0_g1_i3	.	.	.	.	.	.	.	.	.	.	.	.	.
TR875|c0_g1	TR875|c0_g1_i4	.	.	.	.	.	.	.	.	.	.	.	.	.
TR875|c0_g1	TR875|c0_g1_i5	.	.	.	.	.	.	.	.	.	.	.	.	.
TR875|c0_g1	TR875|c0_g1_i6	.	.	.	.	.	.	.	.	.	.	.	.	.
TR875|c1_g1	TR875|c1_g1_i1	.	.	.	.	.	.	.	.	.	.	.	.	.
TR875|c1_g1	TR875|c1_g1_i2	.	.	.	.	.	.	.	.	.	.	.	.	.
TR875|c1_g2	TR875|c1_g2_i1	.	.	.	.	.	.	.	.	.	.	.	.	.
TR875|c1_g2	TR875|c1_g2_i2	.	.	.	.	.	.	.	.	.	.	.	.	.
TR876|c0_g1	TR876|c0_g1_i1	CE295_MOUSE^CE295_MOUSE^Q:274-702,H:23-166^27.08%ID^E:5e-06^RecName: Full=Centrosomal protein of 295 kDa {ECO:0000250|UniProtKB:Q9C0D2};^Eukaryota; Metazoa; Chordata; Craniata; Vertebrata; Euteleostomi; Mammalia; Eutheria; Euarchontoglires; Glires; Rodentia; Sciurognathi; Muroidea; Muridae; Murinae; Mus; Mus	D6WLW8_TRICA^D6WLW8_TRICA^Q:184-2079,H:204-776^37.58%ID^E:1e-75^.^.`D6WLW8_TRICA^D6WLW8_TRICA^Q:3142-4128,H:1018-1370^30.21%ID^E:1e-17^.^.	.	TR876|c0_g1_i1|m.479	190-4746[+]	CE295_HUMAN^CE295_HUMAN^Q:29-180,H:24-176^27.45%ID^E:2e-08^RecName: Full=Centrosomal protein of 295 kDa {ECO:0000312|HGNC:HGNC:29366};^Eukaryota; Metazoa; Chordata; Craniata; Vertebrata; Euteleostomi; Mammalia; Eutheria; Euarchontoglires; Primates; Haplorrhini; Catarrhini; Hominidae; Homo	.	.	sigP:0.107^44^0.113^0.101	.	.	GO:0005814^cellular_component^centriole`GO:0005813^cellular_component^centrosome`GO:0005737^cellular_component^cytoplasm`GO:0005856^cellular_component^cytoskeleton`GO:1902117^biological_process^positive regulation of organelle assembly	.
TR877|c0_g1	TR877|c0_g1_i1	.	.	.	TR877|c0_g1_i1|m.482	2-847[-]	.	.	.	sigP:0.112^12^0.14^0.110	.	.	.	.
TR877|c0_g2	TR877|c0_g2_i1	.	.	.	.	.	.	.	.	.	.	.	.	.
TR878|c0_g1	TR878|c0_g1_i1	.	.	.	.	.	.	.	.	.	.	.	.	.
TR878|c0_g2	TR878|c0_g2_i1	.	.	.	.	.	.	.	.	.	.	.	.	.
TR878|c1_g1	TR878|c1_g1_i1	.	.	.	.	.	.	.	.	.	.	.	.	.
TR878|c1_g1	TR878|c1_g1_i2	.	.	.	.	.	.	.	.	.	.	.	.	.
TR878|c1_g1	TR878|c1_g1_i3	.	.	.	.	.	.	.	.	.	.	.	.	.
TR878|c1_g1	TR878|c1_g1_i4	.	.	.	.	.	.	.	.	.	.	.	.	.
TR879|c0_g1	TR879|c0_g1_i1	.	.	.	.	.	.	.	.	.	.	.	.	.
TR880|c0_g1	TR880|c0_g1_i1	.	.	.	.	.	.	.	.	.	.	.	.	.
TR880|c0_g2	TR880|c0_g2_i1	.	.	.	.	.	.	.	.	.	.	.	.	.
TR881|c0_g1	TR881|c0_g1_i1	.	.	.	.	.	.	.	.	.	.	.	.	.
TR881|c0_g2	TR881|c0_g2_i1	.	.	.	.	.	.	.	.	.	.	.	.	.
TR881|c0_g2	TR881|c0_g2_i2	.	.	.	.	.	.	.	.	.	.	.	.	.
TR881|c0_g2	TR881|c0_g2_i3	.	.	.	.	.	.	.	.	.	.	.	.	.
TR881|c0_g2	TR881|c0_g2_i4	.	.	.	.	.	.	.	.	.	.	.	.	.
TR882|c0_g1	TR882|c0_g1_i1	.	D2A0P4_TRICA^D2A0P4_TRICA^Q:157-1314,H:22-372^44.95%ID^E:5e-61^.^.	.	TR882|c0_g1_i1|m.486	85-1317[+]	.	.	.	sigP:0.848^24^0.904^0.852	ExpAA=18.75^PredHel=1^Topology=i12-34o	.	.	.
TR882|c0_g1	TR882|c0_g1_i2	.	D2A0P4_TRICA^D2A0P4_TRICA^Q:157-1218,H:22-339^43.53%ID^E:2e-51^.^.	.	TR882|c0_g1_i2|m.489	85-1236[+]	.	.	.	sigP:0.848^24^0.904^0.852	ExpAA=18.80^PredHel=1^Topology=i12-34o	.	.	.
TR882|c0_g1	TR882|c0_g1_i3	.	D2A0P4_TRICA^D2A0P4_TRICA^Q:94-1065,H:73-372^47.01%ID^E:2e-55^.^.	.	TR882|c0_g1_i3|m.492	1-1068[+]	.	.	.	sigP:0.115^17^0.113^0.104	.	.	.	.
TR883|c0_g1	TR883|c0_g1_i1	.	.	.	.	.	.	.	.	.	.	.	.	.
TR883|c0_g2	TR883|c0_g2_i1	.	.	.	.	.	.	.	.	.	.	.	.	.
TR884|c0_g1	TR884|c0_g1_i1	.	.	.	.	.	.	.	.	.	.	.	.	.
TR884|c0_g2	TR884|c0_g2_i1	.	.	.	.	.	.	.	.	.	.	.	.	.
TR884|c0_g2	TR884|c0_g2_i2	.	.	.	.	.	.	.	.	.	.	.	.	.
TR885|c0_g1	TR885|c0_g1_i1	.	.	.	.	.	.	.	.	.	.	.	.	.
TR885|c0_g1	TR885|c0_g1_i2	.	.	.	.	.	.	.	.	.	.	.	.	.
TR885|c0_g1	TR885|c0_g1_i3	.	.	.	.	.	.	.	.	.	.	.	.	.
TR885|c0_g2	TR885|c0_g2_i1	.	.	.	.	.	.	.	.	.	.	.	.	.
TR886|c0_g1	TR886|c0_g1_i1	.	.	.	.	.	.	.	.	.	.	.	.	.
TR886|c0_g2	TR886|c0_g2_i1	.	.	.	.	.	.	.	.	.	.	.	.	.
TR886|c0_g3	TR886|c0_g3_i1	.	.	.	.	.	.	.	.	.	.	.	.	.
TR886|c0_g2	TR886|c0_g2_i2	.	.	.	.	.	.	.	.	.	.	.	.	.
TR887|c0_g1	TR887|c0_g1_i1	.	.	.	TR887|c0_g1_i1|m.496	3-311[+]	.	.	.	sigP:0.178^20^0.267^0.178	.	.	.	.
TR887|c0_g2	TR887|c0_g2_i1	.	.	.	TR887|c0_g2_i1|m.497	73-402[+]	.	.	.	sigP:0.226^25^0.504^0.268	.	.	.	.
TR887|c0_g3	TR887|c0_g3_i1	WNK3_MOUSE^WNK3_MOUSE^Q:1504-2556,H:137-490^69.77%ID^E:2e-164^RecName: Full=Serine/threonine-protein kinase WNK3;^Eukaryota; Metazoa; Chordata; Craniata; Vertebrata; Euteleostomi; Mammalia; Eutheria; Euarchontoglires; Glires; Rodentia; Sciurognathi; Muroidea; Muridae; Murinae; Mus; Mus	V5GG87_ANOGL^V5GG87_ANOGL^Q:604-1977,H:1-452^80.35%ID^E:0^SubName: Full=Serine/threonine-protein kinase WNK3 {ECO:0000313|EMBL:JAB62969.1};^Eukaryota; Metazoa; Ecdysozoa; Arthropoda; Hexapoda; Insecta; Pterygota; Neoptera; Endopterygota; Coleoptera; Polyphaga; Cucujiformia; Chrysomeloidea; Cerambycidae; Lamiinae; Lamiini; Anoplophora	.	TR887|c0_g3_i1|m.498	343-2742[+]	WNK3_HUMAN^WNK3_HUMAN^Q:388-745,H:138-498^69.81%ID^E:1e-170^RecName: Full=Serine/threonine-protein kinase WNK3;^Eukaryota; Metazoa; Chordata; Craniata; Vertebrata; Euteleostomi; Mammalia; Eutheria; Euarchontoglires; Primates; Haplorrhini; Catarrhini; Hominidae; Homo	.	PF00069.20^Pkinase^Protein kinase domain^398-655^E:6.7e-59`PF07714.12^Pkinase_Tyr^Protein tyrosine kinase^398-651^E:3.5e-46`PF12202.3^OSR1_C^Oxidative-stress-responsive kinase 1 C terminal^674-710^E:3e-15	sigP:0.3^19^0.359^0.266	.	COG0515^Serine Threonine protein kinase	GO:0005912^cellular_component^adherens junction`GO:0005737^cellular_component^cytoplasm`GO:0005923^cellular_component^tight junction`GO:0005524^molecular_function^ATP binding`GO:0019869^molecular_function^chloride channel inhibitor activity`GO:0004672^molecular_function^protein kinase activity`GO:0004674^molecular_function^protein serine/threonine kinase activity`GO:0035556^biological_process^int…	GO:0004672^molecular_function^protein kinase activity`GO:0005524^molecular_function^ATP binding`GO:0006468^biological_process^protein phosphorylation`GO:0004674^molecular_function^protein serine/threonine kinase activity
TR887|c0_g3	TR887|c0_g3_i2	.	D6WYS5_TRICA^D6WYS5_TRICA^Q:481-1128,H:26-208^33.33%ID^E:8e-13^.^.	.	.	.	.	.	.	.	.	.	.	.
TR887|c0_g3	TR887|c0_g3_i3	.	.	.	TR887|c0_g3_i3|m.505	343-714[+]	.	.	.	sigP:0.3^19^0.359^0.266	.	.	.	.
TR887|c0_g3	TR887|c0_g3_i4	WNK3_MOUSE^WNK3_MOUSE^Q:1016-2068,H:137-490^69.77%ID^E:2e-166^RecName: Full=Serine/threonine-protein kinase WNK3;^Eukaryota; Metazoa; Chordata; Craniata; Vertebrata; Euteleostomi; Mammalia; Eutheria; Euarchontoglires; Glires; Rodentia; Sciurognathi; Muroidea; Muridae; Murinae; Mus; Mus	V5GG87_ANOGL^V5GG87_ANOGL^Q:308-1489,H:63-452^84.34%ID^E:0^SubName: Full=Serine/threonine-protein kinase WNK3 {ECO:0000313|EMBL:JAB62969.1};^Eukaryota; Metazoa; Ecdysozoa; Arthropoda; Hexapoda; Insecta; Pterygota; Neoptera; Endopterygota; Coleoptera; Polyphaga; Cucujiformia; Chrysomeloidea; Cerambycidae; Lamiinae; Lamiini; Anoplophora	.	TR887|c0_g3_i4|m.506	371-2254[+]	WNK3_MOUSE^WNK3_MOUSE^Q:216-622,H:137-549^63.68%ID^E:7e-173^RecName: Full=Serine/threonine-protein kinase WNK3;^Eukaryota; Metazoa; Chordata; Craniata; Vertebrata; Euteleostomi; Mammalia; Eutheria; Euarchontoglires; Glires; Rodentia; Sciurognathi; Muroidea; Muridae; Murinae; Mus; Mus	.	PF00069.20^Pkinase^Protein kinase domain^226-483^E:4e-59`PF07714.12^Pkinase_Tyr^Protein tyrosine kinase^226-479^E:2.1e-46`PF12202.3^OSR1_C^Oxidative-stress-responsive kinase 1 C terminal^502-538^E:2.2e-15	sigP:0.103^31^0.108^0.099	.	COG0515^Serine Threonine protein kinase	GO:0005912^cellular_component^adherens junction`GO:0005737^cellular_component^cytoplasm`GO:0005923^cellular_component^tight junction`GO:0005524^molecular_function^ATP binding`GO:0004672^molecular_function^protein kinase activity`GO:0004674^molecular_function^protein serine/threonine kinase activity`GO:0090004^biological_process^positive regulation of establishment of protein localization to plasm…	GO:0004672^molecular_function^protein kinase activity`GO:0005524^molecular_function^ATP binding`GO:0006468^biological_process^protein phosphorylation`GO:0004674^molecular_function^protein serine/threonine kinase activity
TR887|c0_g3	TR887|c0_g3_i5	.	D6WYS5_TRICA^D6WYS5_TRICA^Q:336-983,H:26-208^33.33%ID^E:7e-13^.^.	.	.	.	.	.	.	.	.	.	.	.
TR887|c0_g3	TR887|c0_g3_i6	WNK3_MOUSE^WNK3_MOUSE^Q:2190-3242,H:137-490^69.77%ID^E:1e-161^RecName: Full=Serine/threonine-protein kinase WNK3;^Eukaryota; Metazoa; Chordata; Craniata; Vertebrata; Euteleostomi; Mammalia; Eutheria; Euarchontoglires; Glires; Rodentia; Sciurognathi; Muroidea; Muridae; Murinae; Mus; Mus	V5GG87_ANOGL^V5GG87_ANOGL^Q:1290-2663,H:1-452^80.35%ID^E:0^SubName: Full=Serine/threonine-protein kinase WNK3 {ECO:0000313|EMBL:JAB62969.1};^Eukaryota; Metazoa; Ecdysozoa; Arthropoda; Hexapoda; Insecta; Pterygota; Neoptera; Endopterygota; Coleoptera; Polyphaga; Cucujiformia; Chrysomeloidea; Cerambycidae; Lamiinae; Lamiini; Anoplophora	.	TR887|c0_g3_i6|m.512	1290-3428[+]	WNK3_HUMAN^WNK3_HUMAN^Q:301-658,H:138-498^69.81%ID^E:2e-171^RecName: Full=Serine/threonine-protein kinase WNK3;^Eukaryota; Metazoa; Chordata; Craniata; Vertebrata; Euteleostomi; Mammalia; Eutheria; Euarchontoglires; Primates; Haplorrhini; Catarrhini; Hominidae; Homo	.	PF00069.20^Pkinase^Protein kinase domain^311-568^E:5.3e-59`PF07714.12^Pkinase_Tyr^Protein tyrosine kinase^311-564^E:2.7e-46`PF12202.3^OSR1_C^Oxidative-stress-responsive kinase 1 C terminal^587-623^E:2.6e-15	sigP:0.107^70^0.115^0.102	.	COG0515^Serine Threonine protein kinase	GO:0005912^cellular_component^adherens junction`GO:0005737^cellular_component^cytoplasm`GO:0005923^cellular_component^tight junction`GO:0005524^molecular_function^ATP binding`GO:0019869^molecular_function^chloride channel inhibitor activity`GO:0004672^molecular_function^protein kinase activity`GO:0004674^molecular_function^protein serine/threonine kinase activity`GO:0035556^biological_process^int…	GO:0004672^molecular_function^protein kinase activity`GO:0005524^molecular_function^ATP binding`GO:0006468^biological_process^protein phosphorylation`GO:0004674^molecular_function^protein serine/threonine kinase activity
TR887|c0_g3	TR887|c0_g3_i7	WNK3_MOUSE^WNK3_MOUSE^Q:2335-3387,H:137-490^69.77%ID^E:4e-161^RecName: Full=Serine/threonine-protein kinase WNK3;^Eukaryota; Metazoa; Chordata; Craniata; Vertebrata; Euteleostomi; Mammalia; Eutheria; Euarchontoglires; Glires; Rodentia; Sciurognathi; Muroidea; Muridae; Murinae; Mus; Mus	V5GG87_ANOGL^V5GG87_ANOGL^Q:1435-2808,H:1-452^80.35%ID^E:0^SubName: Full=Serine/threonine-protein kinase WNK3 {ECO:0000313|EMBL:JAB62969.1};^Eukaryota; Metazoa; Ecdysozoa; Arthropoda; Hexapoda; Insecta; Pterygota; Neoptera; Endopterygota; Coleoptera; Polyphaga; Cucujiformia; Chrysomeloidea; Cerambycidae; Lamiinae; Lamiini; Anoplophora	.	TR887|c0_g3_i7|m.518	1435-3573[+]	WNK3_HUMAN^WNK3_HUMAN^Q:301-658,H:138-498^69.81%ID^E:2e-171^RecName: Full=Serine/threonine-protein kinase WNK3;^Eukaryota; Metazoa; Chordata; Craniata; Vertebrata; Euteleostomi; Mammalia; Eutheria; Euarchontoglires; Primates; Haplorrhini; Catarrhini; Hominidae; Homo	.	PF00069.20^Pkinase^Protein kinase domain^311-568^E:5.3e-59`PF07714.12^Pkinase_Tyr^Protein tyrosine kinase^311-564^E:2.7e-46`PF12202.3^OSR1_C^Oxidative-stress-responsive kinase 1 C terminal^587-623^E:2.6e-15	sigP:0.107^70^0.115^0.102	.	COG0515^Serine Threonine protein kinase	GO:0005912^cellular_component^adherens junction`GO:0005737^cellular_component^cytoplasm`GO:0005923^cellular_component^tight junction`GO:0005524^molecular_function^ATP binding`GO:0019869^molecular_function^chloride channel inhibitor activity`GO:0004672^molecular_function^protein kinase activity`GO:0004674^molecular_function^protein serine/threonine kinase activity`GO:0035556^biological_process^int…	GO:0004672^molecular_function^protein kinase activity`GO:0005524^molecular_function^ATP binding`GO:0006468^biological_process^protein phosphorylation`GO:0004674^molecular_function^protein serine/threonine kinase activity
TR887|c0_g3	TR887|c0_g3_i8	.	.	.	.	.	.	.	.	.	.	.	.	.
TR887|c0_g3	TR887|c0_g3_i9	WNK3_MOUSE^WNK3_MOUSE^Q:1490-2542,H:137-490^69.77%ID^E:2e-164^RecName: Full=Serine/threonine-protein kinase WNK3;^Eukaryota; Metazoa; Chordata; Craniata; Vertebrata; Euteleostomi; Mammalia; Eutheria; Euarchontoglires; Glires; Rodentia; Sciurognathi; Muroidea; Muridae; Murinae; Mus; Mus	V5GG87_ANOGL^V5GG87_ANOGL^Q:590-1963,H:1-452^80.35%ID^E:0^SubName: Full=Serine/threonine-protein kinase WNK3 {ECO:0000313|EMBL:JAB62969.1};^Eukaryota; Metazoa; Ecdysozoa; Arthropoda; Hexapoda; Insecta; Pterygota; Neoptera; Endopterygota; Coleoptera; Polyphaga; Cucujiformia; Chrysomeloidea; Cerambycidae; Lamiinae; Lamiini; Anoplophora	.	TR887|c0_g3_i9|m.525	590-2728[+]	WNK3_HUMAN^WNK3_HUMAN^Q:301-658,H:138-498^69.81%ID^E:2e-171^RecName: Full=Serine/threonine-protein kinase WNK3;^Eukaryota; Metazoa; Chordata; Craniata; Vertebrata; Euteleostomi; Mammalia; Eutheria; Euarchontoglires; Primates; Haplorrhini; Catarrhini; Hominidae; Homo	.	PF00069.20^Pkinase^Protein kinase domain^311-568^E:5.3e-59`PF07714.12^Pkinase_Tyr^Protein tyrosine kinase^311-564^E:2.7e-46`PF12202.3^OSR1_C^Oxidative-stress-responsive kinase 1 C terminal^587-623^E:2.6e-15	sigP:0.107^70^0.115^0.102	.	COG0515^Serine Threonine protein kinase	GO:0005912^cellular_component^adherens junction`GO:0005737^cellular_component^cytoplasm`GO:0005923^cellular_component^tight junction`GO:0005524^molecular_function^ATP binding`GO:0019869^molecular_function^chloride channel inhibitor activity`GO:0004672^molecular_function^protein kinase activity`GO:0004674^molecular_function^protein serine/threonine kinase activity`GO:0035556^biological_process^int…	GO:0004672^molecular_function^protein kinase activity`GO:0005524^molecular_function^ATP binding`GO:0006468^biological_process^protein phosphorylation`GO:0004674^molecular_function^protein serine/threonine kinase activity
TR887|c0_g3	TR887|c0_g3_i10	WNK3_MOUSE^WNK3_MOUSE^Q:924-1976,H:137-490^69.77%ID^E:8e-167^RecName: Full=Serine/threonine-protein kinase WNK3;^Eukaryota; Metazoa; Chordata; Craniata; Vertebrata; Euteleostomi; Mammalia; Eutheria; Euarchontoglires; Glires; Rodentia; Sciurognathi; Muroidea; Muridae; Murinae; Mus; Mus	V5GG87_ANOGL^V5GG87_ANOGL^Q:216-1397,H:63-452^84.34%ID^E:0^SubName: Full=Serine/threonine-protein kinase WNK3 {ECO:0000313|EMBL:JAB62969.1};^Eukaryota; Metazoa; Ecdysozoa; Arthropoda; Hexapoda; Insecta; Pterygota; Neoptera; Endopterygota; Coleoptera; Polyphaga; Cucujiformia; Chrysomeloidea; Cerambycidae; Lamiinae; Lamiini; Anoplophora	.	TR887|c0_g3_i10|m.530	279-2162[+]	WNK3_MOUSE^WNK3_MOUSE^Q:216-622,H:137-549^63.68%ID^E:7e-173^RecName: Full=Serine/threonine-protein kinase WNK3;^Eukaryota; Metazoa; Chordata; Craniata; Vertebrata; Euteleostomi; Mammalia; Eutheria; Euarchontoglires; Glires; Rodentia; Sciurognathi; Muroidea; Muridae; Murinae; Mus; Mus	.	PF00069.20^Pkinase^Protein kinase domain^226-483^E:4e-59`PF07714.12^Pkinase_Tyr^Protein tyrosine kinase^226-479^E:2.1e-46`PF12202.3^OSR1_C^Oxidative-stress-responsive kinase 1 C terminal^502-538^E:2.2e-15	sigP:0.103^31^0.108^0.099	.	COG0515^Serine Threonine protein kinase	GO:0005912^cellular_component^adherens junction`GO:0005737^cellular_component^cytoplasm`GO:0005923^cellular_component^tight junction`GO:0005524^molecular_function^ATP binding`GO:0004672^molecular_function^protein kinase activity`GO:0004674^molecular_function^protein serine/threonine kinase activity`GO:0090004^biological_process^positive regulation of establishment of protein localization to plasm…	GO:0004672^molecular_function^protein kinase activity`GO:0005524^molecular_function^ATP binding`GO:0006468^biological_process^protein phosphorylation`GO:0004674^molecular_function^protein serine/threonine kinase activity
TR887|c1_g1	TR887|c1_g1_i1	.	D6WYS4_TRICA^D6WYS4_TRICA^Q:2683-3990,H:699-1090^49.21%ID^E:4e-97^.^.`D6WYS4_TRICA^D6WYS4_TRICA^Q:5609-6340,H:1184-1402^40.23%ID^E:4e-21^.^.`D6WYS4_TRICA^D6WYS4_TRICA^Q:6392-6508,H:1646-1684^87.18%ID^E:1e-11^.^.`D6WYS4_TRICA^D6WYS4_TRICA^Q:2194-2394,H:596-657^63.24%ID^E:2e-11^.^.	.	TR887|c1_g1_i1|m.535	1261-2283[-]	.	.	.	sigP:0.136^11^0.252^0.141	ExpAA=178.97^PredHel=8^Topology=i33-50o65-87i92-114o129-151i181-203o218-240i260-282o315-337i	.	.	.
TR887|c1_g1	TR887|c1_g1_i1	.	D6WYS4_TRICA^D6WYS4_TRICA^Q:2683-3990,H:699-1090^49.21%ID^E:4e-97^.^.`D6WYS4_TRICA^D6WYS4_TRICA^Q:5609-6340,H:1184-1402^40.23%ID^E:4e-21^.^.`D6WYS4_TRICA^D6WYS4_TRICA^Q:6392-6508,H:1646-1684^87.18%ID^E:1e-11^.^.`D6WYS4_TRICA^D6WYS4_TRICA^Q:2194-2394,H:596-657^63.24%ID^E:2e-11^.^.	.	TR887|c1_g1_i1|m.539	3576-3902[-]	.	.	.	sigP:0.129^45^0.264^0.123	.	.	.	.
TR887|c1_g1	TR887|c1_g1_i1	.	D6WYS4_TRICA^D6WYS4_TRICA^Q:2683-3990,H:699-1090^49.21%ID^E:4e-97^.^.`D6WYS4_TRICA^D6WYS4_TRICA^Q:5609-6340,H:1184-1402^40.23%ID^E:4e-21^.^.`D6WYS4_TRICA^D6WYS4_TRICA^Q:6392-6508,H:1646-1684^87.18%ID^E:1e-11^.^.`D6WYS4_TRICA^D6WYS4_TRICA^Q:2194-2394,H:596-657^63.24%ID^E:2e-11^.^.	.	TR887|c1_g1_i1|m.534	1-5142[+]	.	.	.	sigP:0.107^41^0.125^0.101	.	.	.	.
TR887|c1_g1	TR887|c1_g1_i1	.	D6WYS4_TRICA^D6WYS4_TRICA^Q:2683-3990,H:699-1090^49.21%ID^E:4e-97^.^.`D6WYS4_TRICA^D6WYS4_TRICA^Q:5609-6340,H:1184-1402^40.23%ID^E:4e-21^.^.`D6WYS4_TRICA^D6WYS4_TRICA^Q:6392-6508,H:1646-1684^87.18%ID^E:1e-11^.^.`D6WYS4_TRICA^D6WYS4_TRICA^Q:2194-2394,H:596-657^63.24%ID^E:2e-11^.^.	.	TR887|c1_g1_i1|m.536	5507-6517[+]	.	.	.	sigP:0.114^30^0.117^0.107	.	.	.	.
TR887|c1_g1	TR887|c1_g1_i2	.	D6WYS4_TRICA^D6WYS4_TRICA^Q:2674-3990,H:697-1090^48.76%ID^E:5e-97^.^.`D6WYS4_TRICA^D6WYS4_TRICA^Q:4837-6522,H:1184-1645^37.88%ID^E:1e-69^.^.`D6WYS4_TRICA^D6WYS4_TRICA^Q:2194-2394,H:596-657^63.24%ID^E:1e-11^.^.	.	TR887|c1_g1_i2|m.543	1261-2283[-]	.	.	.	sigP:0.136^11^0.252^0.141	ExpAA=178.97^PredHel=8^Topology=i33-50o65-87i92-114o129-151i181-203o218-240i260-282o315-337i	.	.	.
TR887|c1_g1	TR887|c1_g1_i2	.	D6WYS4_TRICA^D6WYS4_TRICA^Q:2674-3990,H:697-1090^48.76%ID^E:5e-97^.^.`D6WYS4_TRICA^D6WYS4_TRICA^Q:4837-6522,H:1184-1645^37.88%ID^E:1e-69^.^.`D6WYS4_TRICA^D6WYS4_TRICA^Q:2194-2394,H:596-657^63.24%ID^E:1e-11^.^.	.	TR887|c1_g1_i2|m.542	1-6711[+]	.	.	.	sigP:0.107^41^0.125^0.101	.	.	.	.
TR887|c1_g1	TR887|c1_g1_i2	.	D6WYS4_TRICA^D6WYS4_TRICA^Q:2674-3990,H:697-1090^48.76%ID^E:5e-97^.^.`D6WYS4_TRICA^D6WYS4_TRICA^Q:4837-6522,H:1184-1645^37.88%ID^E:1e-69^.^.`D6WYS4_TRICA^D6WYS4_TRICA^Q:2194-2394,H:596-657^63.24%ID^E:1e-11^.^.	.	TR887|c1_g1_i2|m.547	3576-3902[-]	.	.	.	sigP:0.129^45^0.264^0.123	.	.	.	.
TR887|c1_g1	TR887|c1_g1_i3	.	D6WYS4_TRICA^D6WYS4_TRICA^Q:2683-3990,H:699-1090^49.21%ID^E:1e-97^.^.`D6WYS4_TRICA^D6WYS4_TRICA^Q:4837-5568,H:1184-1402^39.85%ID^E:4e-21^.^.`D6WYS4_TRICA^D6WYS4_TRICA^Q:2194-2394,H:596-657^63.24%ID^E:1e-11^.^.`D6WYS4_TRICA^D6WYS4_TRICA^Q:5620-5736,H:1646-1684^87.18%ID^E:1e-11^.^.	.	TR887|c1_g1_i3|m.551	1261-2283[-]	.	.	.	sigP:0.136^11^0.252^0.141	ExpAA=178.97^PredHel=8^Topology=i33-50o65-87i92-114o129-151i181-203o218-240i260-282o315-337i	.	.	.
TR887|c1_g1	TR887|c1_g1_i3	.	D6WYS4_TRICA^D6WYS4_TRICA^Q:2683-3990,H:699-1090^49.21%ID^E:1e-97^.^.`D6WYS4_TRICA^D6WYS4_TRICA^Q:4837-5568,H:1184-1402^39.85%ID^E:4e-21^.^.`D6WYS4_TRICA^D6WYS4_TRICA^Q:2194-2394,H:596-657^63.24%ID^E:1e-11^.^.`D6WYS4_TRICA^D6WYS4_TRICA^Q:5620-5736,H:1646-1684^87.18%ID^E:1e-11^.^.	.	TR887|c1_g1_i3|m.550	1-5745[+]	.	.	.	sigP:0.107^41^0.125^0.101	.	.	.	.
TR887|c1_g1	TR887|c1_g1_i3	.	D6WYS4_TRICA^D6WYS4_TRICA^Q:2683-3990,H:699-1090^49.21%ID^E:1e-97^.^.`D6WYS4_TRICA^D6WYS4_TRICA^Q:4837-5568,H:1184-1402^39.85%ID^E:4e-21^.^.`D6WYS4_TRICA^D6WYS4_TRICA^Q:2194-2394,H:596-657^63.24%ID^E:1e-11^.^.`D6WYS4_TRICA^D6WYS4_TRICA^Q:5620-5736,H:1646-1684^87.18%ID^E:1e-11^.^.	.	TR887|c1_g1_i3|m.554	3576-3902[-]	.	.	.	sigP:0.129^45^0.264^0.123	.	.	.	.
TR887|c1_g1	TR887|c1_g1_i4	.	N6UG91_DENPD^N6UG91_DENPD^Q:156-920,H:2042-2359^37.5%ID^E:6e-28^.^.	.	TR887|c1_g1_i4|m.557	138-944[+]	.	.	.	sigP:0.132^11^0.198^0.141	.	.	.	.
TR887|c1_g1	TR887|c1_g1_i5	.	D6WYS4_TRICA^D6WYS4_TRICA^Q:4441-6333,H:1184-1684^41.84%ID^E:4e-98^.^.`D6WYS4_TRICA^D6WYS4_TRICA^Q:2629-3594,H:792-1090^50.31%ID^E:3e-67^.^.`D6WYS4_TRICA^D6WYS4_TRICA^Q:2194-2394,H:596-657^63.24%ID^E:9e-12^.^.	.	TR887|c1_g1_i5|m.559	1261-2283[-]	.	.	.	sigP:0.136^11^0.252^0.141	ExpAA=178.97^PredHel=8^Topology=i33-50o65-87i92-114o129-151i181-203o218-240i260-282o315-337i	.	.	.
TR887|c1_g1	TR887|c1_g1_i5	.	D6WYS4_TRICA^D6WYS4_TRICA^Q:4441-6333,H:1184-1684^41.84%ID^E:4e-98^.^.`D6WYS4_TRICA^D6WYS4_TRICA^Q:2629-3594,H:792-1090^50.31%ID^E:3e-67^.^.`D6WYS4_TRICA^D6WYS4_TRICA^Q:2194-2394,H:596-657^63.24%ID^E:9e-12^.^.	.	TR887|c1_g1_i5|m.558	1-6342[+]	.	.	.	sigP:0.107^41^0.125^0.101	.	.	.	.
TR887|c1_g1	TR887|c1_g1_i5	.	D6WYS4_TRICA^D6WYS4_TRICA^Q:4441-6333,H:1184-1684^41.84%ID^E:4e-98^.^.`D6WYS4_TRICA^D6WYS4_TRICA^Q:2629-3594,H:792-1090^50.31%ID^E:3e-67^.^.`D6WYS4_TRICA^D6WYS4_TRICA^Q:2194-2394,H:596-657^63.24%ID^E:9e-12^.^.	.	TR887|c1_g1_i5|m.563	3180-3506[-]	.	.	.	sigP:0.129^45^0.264^0.123	.	.	.	.
TR887|c1_g1	TR887|c1_g1_i6	.	D6WYS4_TRICA^D6WYS4_TRICA^Q:5213-7105,H:1184-1684^41.74%ID^E:4e-97^.^.`D6WYS4_TRICA^D6WYS4_TRICA^Q:2629-3594,H:792-1090^50.31%ID^E:2e-67^.^.`D6WYS4_TRICA^D6WYS4_TRICA^Q:2194-2394,H:596-657^63.24%ID^E:2e-11^.^.	.	TR887|c1_g1_i6|m.566	1-4746[+]	.	.	.	sigP:0.107^41^0.125^0.101	.	.	.	.
TR887|c1_g1	TR887|c1_g1_i6	.	D6WYS4_TRICA^D6WYS4_TRICA^Q:5213-7105,H:1184-1684^41.74%ID^E:4e-97^.^.`D6WYS4_TRICA^D6WYS4_TRICA^Q:2629-3594,H:792-1090^50.31%ID^E:2e-67^.^.`D6WYS4_TRICA^D6WYS4_TRICA^Q:2194-2394,H:596-657^63.24%ID^E:2e-11^.^.	.	TR887|c1_g1_i6|m.572	3180-3506[-]	.	.	.	sigP:0.129^45^0.264^0.123	.	.	.	.
TR887|c1_g1	TR887|c1_g1_i6	.	D6WYS4_TRICA^D6WYS4_TRICA^Q:5213-7105,H:1184-1684^41.74%ID^E:4e-97^.^.`D6WYS4_TRICA^D6WYS4_TRICA^Q:2629-3594,H:792-1090^50.31%ID^E:2e-67^.^.`D6WYS4_TRICA^D6WYS4_TRICA^Q:2194-2394,H:596-657^63.24%ID^E:2e-11^.^.	.	TR887|c1_g1_i6|m.567	5111-7111[+]	.	.	.	sigP:0.114^30^0.117^0.107	.	.	.	.
TR887|c1_g1	TR887|c1_g1_i6	.	D6WYS4_TRICA^D6WYS4_TRICA^Q:5213-7105,H:1184-1684^41.74%ID^E:4e-97^.^.`D6WYS4_TRICA^D6WYS4_TRICA^Q:2629-3594,H:792-1090^50.31%ID^E:2e-67^.^.`D6WYS4_TRICA^D6WYS4_TRICA^Q:2194-2394,H:596-657^63.24%ID^E:2e-11^.^.	.	TR887|c1_g1_i6|m.568	1261-2283[-]	.	.	.	sigP:0.136^11^0.252^0.141	ExpAA=178.97^PredHel=8^Topology=i33-50o65-87i92-114o129-151i181-203o218-240i260-282o315-337i	.	.	.
TR887|c1_g1	TR887|c1_g1_i7	.	D6WYS4_TRICA^D6WYS4_TRICA^Q:2629-3594,H:792-1090^50.31%ID^E:1e-67^.^.`D6WYS4_TRICA^D6WYS4_TRICA^Q:5213-5944,H:1184-1402^40.23%ID^E:4e-21^.^.`D6WYS4_TRICA^D6WYS4_TRICA^Q:5996-6112,H:1646-1684^87.18%ID^E:1e-11^.^.`D6WYS4_TRICA^D6WYS4_TRICA^Q:2194-2394,H:596-657^63.24%ID^E:2e-11^.^.	.	TR887|c1_g1_i7|m.576	1261-2283[-]	.	.	.	sigP:0.136^11^0.252^0.141	ExpAA=178.97^PredHel=8^Topology=i33-50o65-87i92-114o129-151i181-203o218-240i260-282o315-337i	.	.	.
TR887|c1_g1	TR887|c1_g1_i7	.	D6WYS4_TRICA^D6WYS4_TRICA^Q:2629-3594,H:792-1090^50.31%ID^E:1e-67^.^.`D6WYS4_TRICA^D6WYS4_TRICA^Q:5213-5944,H:1184-1402^40.23%ID^E:4e-21^.^.`D6WYS4_TRICA^D6WYS4_TRICA^Q:5996-6112,H:1646-1684^87.18%ID^E:1e-11^.^.`D6WYS4_TRICA^D6WYS4_TRICA^Q:2194-2394,H:596-657^63.24%ID^E:2e-11^.^.	.	TR887|c1_g1_i7|m.577	5111-6118[+]	.	.	.	sigP:0.114^30^0.117^0.107	.	.	.	.
TR887|c1_g1	TR887|c1_g1_i7	.	D6WYS4_TRICA^D6WYS4_TRICA^Q:2629-3594,H:792-1090^50.31%ID^E:1e-67^.^.`D6WYS4_TRICA^D6WYS4_TRICA^Q:5213-5944,H:1184-1402^40.23%ID^E:4e-21^.^.`D6WYS4_TRICA^D6WYS4_TRICA^Q:5996-6112,H:1646-1684^87.18%ID^E:1e-11^.^.`D6WYS4_TRICA^D6WYS4_TRICA^Q:2194-2394,H:596-657^63.24%ID^E:2e-11^.^.	.	TR887|c1_g1_i7|m.580	3180-3506[-]	.	.	.	sigP:0.129^45^0.264^0.123	.	.	.	.
TR887|c1_g1	TR887|c1_g1_i7	.	D6WYS4_TRICA^D6WYS4_TRICA^Q:2629-3594,H:792-1090^50.31%ID^E:1e-67^.^.`D6WYS4_TRICA^D6WYS4_TRICA^Q:5213-5944,H:1184-1402^40.23%ID^E:4e-21^.^.`D6WYS4_TRICA^D6WYS4_TRICA^Q:5996-6112,H:1646-1684^87.18%ID^E:1e-11^.^.`D6WYS4_TRICA^D6WYS4_TRICA^Q:2194-2394,H:596-657^63.24%ID^E:2e-11^.^.	.	TR887|c1_g1_i7|m.575	1-4746[+]	.	.	.	sigP:0.107^41^0.125^0.101	.	.	.	.
TR887|c1_g1	TR887|c1_g1_i8	.	D6WYS4_TRICA^D6WYS4_TRICA^Q:316-1317,H:1395-1684^44.48%ID^E:3e-67^.^.	.	TR887|c1_g1_i8|m.583	475-1326[+]	.	.	.	sigP:0.117^12^0.15^0.124	.	.	.	.
TR887|c1_g1	TR887|c1_g1_i9	.	D6WYS4_TRICA^D6WYS4_TRICA^Q:2683-3990,H:699-1090^49.21%ID^E:4e-97^.^.`D6WYS4_TRICA^D6WYS4_TRICA^Q:5609-6433,H:1184-1402^41.9%ID^E:3e-26^.^.`D6WYS4_TRICA^D6WYS4_TRICA^Q:6485-6601,H:1646-1684^87.18%ID^E:1e-11^.^.`D6WYS4_TRICA^D6WYS4_TRICA^Q:2194-2394,H:596-657^63.24%ID^E:2e-11^.^.	.	TR887|c1_g1_i9|m.590	3576-3902[-]	.	.	.	sigP:0.129^45^0.264^0.123	.	.	.	.
TR887|c1_g1	TR887|c1_g1_i9	.	D6WYS4_TRICA^D6WYS4_TRICA^Q:2683-3990,H:699-1090^49.21%ID^E:4e-97^.^.`D6WYS4_TRICA^D6WYS4_TRICA^Q:5609-6433,H:1184-1402^41.9%ID^E:3e-26^.^.`D6WYS4_TRICA^D6WYS4_TRICA^Q:6485-6601,H:1646-1684^87.18%ID^E:1e-11^.^.`D6WYS4_TRICA^D6WYS4_TRICA^Q:2194-2394,H:596-657^63.24%ID^E:2e-11^.^.	.	TR887|c1_g1_i9|m.585	1-5142[+]	.	.	.	sigP:0.107^41^0.125^0.101	.	.	.	.
TR887|c1_g1	TR887|c1_g1_i9	.	D6WYS4_TRICA^D6WYS4_TRICA^Q:2683-3990,H:699-1090^49.21%ID^E:4e-97^.^.`D6WYS4_TRICA^D6WYS4_TRICA^Q:5609-6433,H:1184-1402^41.9%ID^E:3e-26^.^.`D6WYS4_TRICA^D6WYS4_TRICA^Q:6485-6601,H:1646-1684^87.18%ID^E:1e-11^.^.`D6WYS4_TRICA^D6WYS4_TRICA^Q:2194-2394,H:596-657^63.24%ID^E:2e-11^.^.	.	TR887|c1_g1_i9|m.586	5507-6610[+]	.	.	.	sigP:0.114^30^0.117^0.107	.	.	.	.
TR887|c1_g1	TR887|c1_g1_i9	.	D6WYS4_TRICA^D6WYS4_TRICA^Q:2683-3990,H:699-1090^49.21%ID^E:4e-97^.^.`D6WYS4_TRICA^D6WYS4_TRICA^Q:5609-6433,H:1184-1402^41.9%ID^E:3e-26^.^.`D6WYS4_TRICA^D6WYS4_TRICA^Q:6485-6601,H:1646-1684^87.18%ID^E:1e-11^.^.`D6WYS4_TRICA^D6WYS4_TRICA^Q:2194-2394,H:596-657^63.24%ID^E:2e-11^.^.	.	TR887|c1_g1_i9|m.587	1261-2283[-]	.	.	.	sigP:0.136^11^0.252^0.141	ExpAA=178.97^PredHel=8^Topology=i33-50o65-87i92-114o129-151i181-203o218-240i260-282o315-337i	.	.	.
TR887|c1_g1	TR887|c1_g1_i10	.	D6WYS4_TRICA^D6WYS4_TRICA^Q:5213-7012,H:1184-1684^41.03%ID^E:3e-91^.^.`D6WYS4_TRICA^D6WYS4_TRICA^Q:2629-3594,H:792-1090^50.31%ID^E:2e-67^.^.`D6WYS4_TRICA^D6WYS4_TRICA^Q:2194-2394,H:596-657^63.24%ID^E:2e-11^.^.	.	TR887|c1_g1_i10|m.599	3180-3506[-]	.	.	.	sigP:0.129^45^0.264^0.123	.	.	.	.
TR887|c1_g1	TR887|c1_g1_i10	.	D6WYS4_TRICA^D6WYS4_TRICA^Q:5213-7012,H:1184-1684^41.03%ID^E:3e-91^.^.`D6WYS4_TRICA^D6WYS4_TRICA^Q:2629-3594,H:792-1090^50.31%ID^E:2e-67^.^.`D6WYS4_TRICA^D6WYS4_TRICA^Q:2194-2394,H:596-657^63.24%ID^E:2e-11^.^.	.	TR887|c1_g1_i10|m.593	1-4746[+]	.	.	.	sigP:0.107^41^0.125^0.101	.	.	.	.
TR887|c1_g1	TR887|c1_g1_i10	.	D6WYS4_TRICA^D6WYS4_TRICA^Q:5213-7012,H:1184-1684^41.03%ID^E:3e-91^.^.`D6WYS4_TRICA^D6WYS4_TRICA^Q:2629-3594,H:792-1090^50.31%ID^E:2e-67^.^.`D6WYS4_TRICA^D6WYS4_TRICA^Q:2194-2394,H:596-657^63.24%ID^E:2e-11^.^.	.	TR887|c1_g1_i10|m.595	1261-2283[-]	.	.	.	sigP:0.136^11^0.252^0.141	ExpAA=178.97^PredHel=8^Topology=i33-50o65-87i92-114o129-151i181-203o218-240i260-282o315-337i	.	.	.
TR887|c1_g1	TR887|c1_g1_i10	.	D6WYS4_TRICA^D6WYS4_TRICA^Q:5213-7012,H:1184-1684^41.03%ID^E:3e-91^.^.`D6WYS4_TRICA^D6WYS4_TRICA^Q:2629-3594,H:792-1090^50.31%ID^E:2e-67^.^.`D6WYS4_TRICA^D6WYS4_TRICA^Q:2194-2394,H:596-657^63.24%ID^E:2e-11^.^.	.	TR887|c1_g1_i10|m.594	5111-7018[+]	.	.	.	sigP:0.114^30^0.117^0.107	.	.	.	.
TR887|c1_g1	TR887|c1_g1_i11	.	D6WYS4_TRICA^D6WYS4_TRICA^Q:2683-3930,H:699-1090^52.37%ID^E:5e-104^.^.`D6WYS4_TRICA^D6WYS4_TRICA^Q:4777-5601,H:1184-1402^41.55%ID^E:2e-26^.^.`D6WYS4_TRICA^D6WYS4_TRICA^Q:2194-2394,H:596-657^63.24%ID^E:9e-12^.^.`D6WYS4_TRICA^D6WYS4_TRICA^Q:5653-5769,H:1646-1684^87.18%ID^E:1e-11^.^.	.	TR887|c1_g1_i11|m.603	1261-2283[-]	.	.	.	sigP:0.136^11^0.252^0.141	ExpAA=178.97^PredHel=8^Topology=i33-50o65-87i92-114o129-151i181-203o218-240i260-282o315-337i	.	.	.
TR887|c1_g1	TR887|c1_g1_i11	.	D6WYS4_TRICA^D6WYS4_TRICA^Q:2683-3930,H:699-1090^52.37%ID^E:5e-104^.^.`D6WYS4_TRICA^D6WYS4_TRICA^Q:4777-5601,H:1184-1402^41.55%ID^E:2e-26^.^.`D6WYS4_TRICA^D6WYS4_TRICA^Q:2194-2394,H:596-657^63.24%ID^E:9e-12^.^.`D6WYS4_TRICA^D6WYS4_TRICA^Q:5653-5769,H:1646-1684^87.18%ID^E:1e-11^.^.	.	TR887|c1_g1_i11|m.606	3516-3842[-]	.	.	.	sigP:0.129^45^0.264^0.123	.	.	.	.
TR887|c1_g1	TR887|c1_g1_i11	.	D6WYS4_TRICA^D6WYS4_TRICA^Q:2683-3930,H:699-1090^52.37%ID^E:5e-104^.^.`D6WYS4_TRICA^D6WYS4_TRICA^Q:4777-5601,H:1184-1402^41.55%ID^E:2e-26^.^.`D6WYS4_TRICA^D6WYS4_TRICA^Q:2194-2394,H:596-657^63.24%ID^E:9e-12^.^.`D6WYS4_TRICA^D6WYS4_TRICA^Q:5653-5769,H:1646-1684^87.18%ID^E:1e-11^.^.	.	TR887|c1_g1_i11|m.602	1-5778[+]	.	.	.	sigP:0.107^41^0.125^0.101	.	.	.	.
TR887|c1_g1	TR887|c1_g1_i12	.	D6WYS4_TRICA^D6WYS4_TRICA^Q:2674-3930,H:697-1090^51.89%ID^E:3e-103^.^.`D6WYS4_TRICA^D6WYS4_TRICA^Q:4777-6576,H:1184-1684^41.12%ID^E:5e-92^.^.`D6WYS4_TRICA^D6WYS4_TRICA^Q:2194-2394,H:596-657^63.24%ID^E:1e-11^.^.	.	TR887|c1_g1_i12|m.614	3516-3842[-]	.	.	.	sigP:0.129^45^0.264^0.123	.	.	.	.
TR887|c1_g1	TR887|c1_g1_i12	.	D6WYS4_TRICA^D6WYS4_TRICA^Q:2674-3930,H:697-1090^51.89%ID^E:3e-103^.^.`D6WYS4_TRICA^D6WYS4_TRICA^Q:4777-6576,H:1184-1684^41.12%ID^E:5e-92^.^.`D6WYS4_TRICA^D6WYS4_TRICA^Q:2194-2394,H:596-657^63.24%ID^E:1e-11^.^.	.	TR887|c1_g1_i12|m.610	1261-2283[-]	.	.	.	sigP:0.136^11^0.252^0.141	ExpAA=178.97^PredHel=8^Topology=i33-50o65-87i92-114o129-151i181-203o218-240i260-282o315-337i	.	.	.
TR887|c1_g1	TR887|c1_g1_i12	.	D6WYS4_TRICA^D6WYS4_TRICA^Q:2674-3930,H:697-1090^51.89%ID^E:3e-103^.^.`D6WYS4_TRICA^D6WYS4_TRICA^Q:4777-6576,H:1184-1684^41.12%ID^E:5e-92^.^.`D6WYS4_TRICA^D6WYS4_TRICA^Q:2194-2394,H:596-657^63.24%ID^E:1e-11^.^.	.	TR887|c1_g1_i12|m.609	1-6582[+]	.	.	.	sigP:0.107^41^0.125^0.101	.	.	.	.
TR887|c1_g1	TR887|c1_g1_i13	.	D6WYS4_TRICA^D6WYS4_TRICA^Q:2683-3990,H:699-1090^49.21%ID^E:1e-97^.^.`D6WYS4_TRICA^D6WYS4_TRICA^Q:4837-5568,H:1184-1402^39.85%ID^E:5e-21^.^.`D6WYS4_TRICA^D6WYS4_TRICA^Q:2194-2394,H:596-657^63.24%ID^E:1e-11^.^.`D6WYS4_TRICA^D6WYS4_TRICA^Q:5620-5736,H:1646-1684^87.18%ID^E:1e-11^.^.	.	TR887|c1_g1_i13|m.618	1261-2283[-]	.	.	.	sigP:0.136^11^0.252^0.141	ExpAA=178.97^PredHel=8^Topology=i33-50o65-87i92-114o129-151i181-203o218-240i260-282o315-337i	.	.	.
TR887|c1_g1	TR887|c1_g1_i13	.	D6WYS4_TRICA^D6WYS4_TRICA^Q:2683-3990,H:699-1090^49.21%ID^E:1e-97^.^.`D6WYS4_TRICA^D6WYS4_TRICA^Q:4837-5568,H:1184-1402^39.85%ID^E:5e-21^.^.`D6WYS4_TRICA^D6WYS4_TRICA^Q:2194-2394,H:596-657^63.24%ID^E:1e-11^.^.`D6WYS4_TRICA^D6WYS4_TRICA^Q:5620-5736,H:1646-1684^87.18%ID^E:1e-11^.^.	.	TR887|c1_g1_i13|m.621	3576-3902[-]	.	.	.	sigP:0.129^45^0.264^0.123	.	.	.	.
TR887|c1_g1	TR887|c1_g1_i13	.	D6WYS4_TRICA^D6WYS4_TRICA^Q:2683-3990,H:699-1090^49.21%ID^E:1e-97^.^.`D6WYS4_TRICA^D6WYS4_TRICA^Q:4837-5568,H:1184-1402^39.85%ID^E:5e-21^.^.`D6WYS4_TRICA^D6WYS4_TRICA^Q:2194-2394,H:596-657^63.24%ID^E:1e-11^.^.`D6WYS4_TRICA^D6WYS4_TRICA^Q:5620-5736,H:1646-1684^87.18%ID^E:1e-11^.^.	.	TR887|c1_g1_i13|m.617	1-5742[+]	.	.	.	sigP:0.107^41^0.125^0.101	.	.	.	.
TR887|c1_g1	TR887|c1_g1_i14	.	D6WYS4_TRICA^D6WYS4_TRICA^Q:2629-3594,H:792-1090^50.31%ID^E:1e-67^.^.`D6WYS4_TRICA^D6WYS4_TRICA^Q:5213-6037,H:1184-1402^41.9%ID^E:3e-26^.^.`D6WYS4_TRICA^D6WYS4_TRICA^Q:6089-6205,H:1646-1684^87.18%ID^E:1e-11^.^.`D6WYS4_TRICA^D6WYS4_TRICA^Q:2194-2394,H:596-657^63.24%ID^E:2e-11^.^.	.	TR887|c1_g1_i14|m.626	1261-2283[-]	.	.	.	sigP:0.136^11^0.252^0.141	ExpAA=178.97^PredHel=8^Topology=i33-50o65-87i92-114o129-151i181-203o218-240i260-282o315-337i	.	.	.
TR887|c1_g1	TR887|c1_g1_i14	.	D6WYS4_TRICA^D6WYS4_TRICA^Q:2629-3594,H:792-1090^50.31%ID^E:1e-67^.^.`D6WYS4_TRICA^D6WYS4_TRICA^Q:5213-6037,H:1184-1402^41.9%ID^E:3e-26^.^.`D6WYS4_TRICA^D6WYS4_TRICA^Q:6089-6205,H:1646-1684^87.18%ID^E:1e-11^.^.`D6WYS4_TRICA^D6WYS4_TRICA^Q:2194-2394,H:596-657^63.24%ID^E:2e-11^.^.	.	TR887|c1_g1_i14|m.624	1-4746[+]	.	.	.	sigP:0.107^41^0.125^0.101	.	.	.	.
TR887|c1_g1	TR887|c1_g1_i14	.	D6WYS4_TRICA^D6WYS4_TRICA^Q:2629-3594,H:792-1090^50.31%ID^E:1e-67^.^.`D6WYS4_TRICA^D6WYS4_TRICA^Q:5213-6037,H:1184-1402^41.9%ID^E:3e-26^.^.`D6WYS4_TRICA^D6WYS4_TRICA^Q:6089-6205,H:1646-1684^87.18%ID^E:1e-11^.^.`D6WYS4_TRICA^D6WYS4_TRICA^Q:2194-2394,H:596-657^63.24%ID^E:2e-11^.^.	.	TR887|c1_g1_i14|m.629	3180-3506[-]	.	.	.	sigP:0.129^45^0.264^0.123	.	.	.	.
TR887|c1_g1	TR887|c1_g1_i14	.	D6WYS4_TRICA^D6WYS4_TRICA^Q:2629-3594,H:792-1090^50.31%ID^E:1e-67^.^.`D6WYS4_TRICA^D6WYS4_TRICA^Q:5213-6037,H:1184-1402^41.9%ID^E:3e-26^.^.`D6WYS4_TRICA^D6WYS4_TRICA^Q:6089-6205,H:1646-1684^87.18%ID^E:1e-11^.^.`D6WYS4_TRICA^D6WYS4_TRICA^Q:2194-2394,H:596-657^63.24%ID^E:2e-11^.^.	.	TR887|c1_g1_i14|m.625	5111-6211[+]	.	.	.	sigP:0.114^30^0.117^0.107	.	.	.	.
TR887|c1_g1	TR887|c1_g1_i15	.	D6WYS4_TRICA^D6WYS4_TRICA^Q:2674-3930,H:697-1090^51.89%ID^E:3e-103^.^.`D6WYS4_TRICA^D6WYS4_TRICA^Q:4777-6462,H:1184-1645^37.88%ID^E:1e-69^.^.`D6WYS4_TRICA^D6WYS4_TRICA^Q:2194-2394,H:596-657^63.24%ID^E:1e-11^.^.	.	TR887|c1_g1_i15|m.632	1-6651[+]	.	.	.	sigP:0.107^41^0.125^0.101	.	.	.	.
TR887|c1_g1	TR887|c1_g1_i15	.	D6WYS4_TRICA^D6WYS4_TRICA^Q:2674-3930,H:697-1090^51.89%ID^E:3e-103^.^.`D6WYS4_TRICA^D6WYS4_TRICA^Q:4777-6462,H:1184-1645^37.88%ID^E:1e-69^.^.`D6WYS4_TRICA^D6WYS4_TRICA^Q:2194-2394,H:596-657^63.24%ID^E:1e-11^.^.	.	TR887|c1_g1_i15|m.633	1261-2283[-]	.	.	.	sigP:0.136^11^0.252^0.141	ExpAA=178.97^PredHel=8^Topology=i33-50o65-87i92-114o129-151i181-203o218-240i260-282o315-337i	.	.	.
TR887|c1_g1	TR887|c1_g1_i15	.	D6WYS4_TRICA^D6WYS4_TRICA^Q:2674-3930,H:697-1090^51.89%ID^E:3e-103^.^.`D6WYS4_TRICA^D6WYS4_TRICA^Q:4777-6462,H:1184-1645^37.88%ID^E:1e-69^.^.`D6WYS4_TRICA^D6WYS4_TRICA^Q:2194-2394,H:596-657^63.24%ID^E:1e-11^.^.	.	TR887|c1_g1_i15|m.637	3516-3842[-]	.	.	.	sigP:0.129^45^0.264^0.123	.	.	.	.
TR887|c1_g1	TR887|c1_g1_i16	.	D6WYS4_TRICA^D6WYS4_TRICA^Q:2674-3930,H:697-1090^51.89%ID^E:5e-104^.^.`D6WYS4_TRICA^D6WYS4_TRICA^Q:4777-5508,H:1184-1402^39.85%ID^E:5e-21^.^.`D6WYS4_TRICA^D6WYS4_TRICA^Q:2194-2394,H:596-657^63.24%ID^E:1e-11^.^.`D6WYS4_TRICA^D6WYS4_TRICA^Q:5560-5676,H:1646-1684^87.18%ID^E:1e-11^.^.	.	TR887|c1_g1_i16|m.640	1-5685[+]	.	.	.	sigP:0.107^41^0.125^0.101	.	.	.	.
TR887|c1_g1	TR887|c1_g1_i16	.	D6WYS4_TRICA^D6WYS4_TRICA^Q:2674-3930,H:697-1090^51.89%ID^E:5e-104^.^.`D6WYS4_TRICA^D6WYS4_TRICA^Q:4777-5508,H:1184-1402^39.85%ID^E:5e-21^.^.`D6WYS4_TRICA^D6WYS4_TRICA^Q:2194-2394,H:596-657^63.24%ID^E:1e-11^.^.`D6WYS4_TRICA^D6WYS4_TRICA^Q:5560-5676,H:1646-1684^87.18%ID^E:1e-11^.^.	.	TR887|c1_g1_i16|m.644	3516-3842[-]	.	.	.	sigP:0.129^45^0.264^0.123	.	.	.	.
TR887|c1_g1	TR887|c1_g1_i16	.	D6WYS4_TRICA^D6WYS4_TRICA^Q:2674-3930,H:697-1090^51.89%ID^E:5e-104^.^.`D6WYS4_TRICA^D6WYS4_TRICA^Q:4777-5508,H:1184-1402^39.85%ID^E:5e-21^.^.`D6WYS4_TRICA^D6WYS4_TRICA^Q:2194-2394,H:596-657^63.24%ID^E:1e-11^.^.`D6WYS4_TRICA^D6WYS4_TRICA^Q:5560-5676,H:1646-1684^87.18%ID^E:1e-11^.^.	.	TR887|c1_g1_i16|m.641	1261-2283[-]	.	.	.	sigP:0.136^11^0.252^0.141	ExpAA=178.97^PredHel=8^Topology=i33-50o65-87i92-114o129-151i181-203o218-240i260-282o315-337i	.	.	.
TR887|c1_g1	TR887|c1_g1_i17	.	D6WYS4_TRICA^D6WYS4_TRICA^Q:2674-3990,H:697-1090^48.76%ID^E:6e-97^.^.`D6WYS4_TRICA^D6WYS4_TRICA^Q:4837-6636,H:1184-1684^41.12%ID^E:7e-92^.^.`D6WYS4_TRICA^D6WYS4_TRICA^Q:2194-2394,H:596-657^63.24%ID^E:1e-11^.^.	.	TR887|c1_g1_i17|m.648	1261-2283[-]	.	.	.	sigP:0.136^11^0.252^0.141	ExpAA=178.97^PredHel=8^Topology=i33-50o65-87i92-114o129-151i181-203o218-240i260-282o315-337i	.	.	.
TR887|c1_g1	TR887|c1_g1_i17	.	D6WYS4_TRICA^D6WYS4_TRICA^Q:2674-3990,H:697-1090^48.76%ID^E:6e-97^.^.`D6WYS4_TRICA^D6WYS4_TRICA^Q:4837-6636,H:1184-1684^41.12%ID^E:7e-92^.^.`D6WYS4_TRICA^D6WYS4_TRICA^Q:2194-2394,H:596-657^63.24%ID^E:1e-11^.^.	.	TR887|c1_g1_i17|m.647	1-6645[+]	.	.	.	sigP:0.107^41^0.125^0.101	.	.	.	.
TR887|c1_g1	TR887|c1_g1_i17	.	D6WYS4_TRICA^D6WYS4_TRICA^Q:2674-3990,H:697-1090^48.76%ID^E:6e-97^.^.`D6WYS4_TRICA^D6WYS4_TRICA^Q:4837-6636,H:1184-1684^41.12%ID^E:7e-92^.^.`D6WYS4_TRICA^D6WYS4_TRICA^Q:2194-2394,H:596-657^63.24%ID^E:1e-11^.^.	.	TR887|c1_g1_i17|m.652	3576-3902[-]	.	.	.	sigP:0.129^45^0.264^0.123	.	.	.	.
TR887|c1_g1	TR887|c1_g1_i18	.	D6WYS4_TRICA^D6WYS4_TRICA^Q:4441-6240,H:1184-1684^41.12%ID^E:4e-92^.^.`D6WYS4_TRICA^D6WYS4_TRICA^Q:2629-3594,H:792-1090^50.31%ID^E:4e-67^.^.`D6WYS4_TRICA^D6WYS4_TRICA^Q:2194-2394,H:596-657^63.24%ID^E:1e-11^.^.	.	TR887|c1_g1_i18|m.660	3180-3506[-]	.	.	.	sigP:0.129^45^0.264^0.123	.	.	.	.
TR887|c1_g1	TR887|c1_g1_i18	.	D6WYS4_TRICA^D6WYS4_TRICA^Q:4441-6240,H:1184-1684^41.12%ID^E:4e-92^.^.`D6WYS4_TRICA^D6WYS4_TRICA^Q:2629-3594,H:792-1090^50.31%ID^E:4e-67^.^.`D6WYS4_TRICA^D6WYS4_TRICA^Q:2194-2394,H:596-657^63.24%ID^E:1e-11^.^.	.	TR887|c1_g1_i18|m.656	1261-2283[-]	.	.	.	sigP:0.136^11^0.252^0.141	ExpAA=178.97^PredHel=8^Topology=i33-50o65-87i92-114o129-151i181-203o218-240i260-282o315-337i	.	.	.
TR887|c1_g1	TR887|c1_g1_i18	.	D6WYS4_TRICA^D6WYS4_TRICA^Q:4441-6240,H:1184-1684^41.12%ID^E:4e-92^.^.`D6WYS4_TRICA^D6WYS4_TRICA^Q:2629-3594,H:792-1090^50.31%ID^E:4e-67^.^.`D6WYS4_TRICA^D6WYS4_TRICA^Q:2194-2394,H:596-657^63.24%ID^E:1e-11^.^.	.	TR887|c1_g1_i18|m.655	1-6246[+]	.	.	.	sigP:0.107^41^0.125^0.101	.	.	.	.
TR887|c1_g1	TR887|c1_g1_i19	.	D6WYS4_TRICA^D6WYS4_TRICA^Q:4441-6333,H:1184-1684^41.84%ID^E:5e-98^.^.`D6WYS4_TRICA^D6WYS4_TRICA^Q:2629-3594,H:792-1090^50.31%ID^E:3e-67^.^.`D6WYS4_TRICA^D6WYS4_TRICA^Q:2194-2394,H:596-657^63.24%ID^E:9e-12^.^.	.	TR887|c1_g1_i19|m.668	3180-3506[-]	.	.	.	sigP:0.129^45^0.264^0.123	.	.	.	.
TR887|c1_g1	TR887|c1_g1_i19	.	D6WYS4_TRICA^D6WYS4_TRICA^Q:4441-6333,H:1184-1684^41.84%ID^E:5e-98^.^.`D6WYS4_TRICA^D6WYS4_TRICA^Q:2629-3594,H:792-1090^50.31%ID^E:3e-67^.^.`D6WYS4_TRICA^D6WYS4_TRICA^Q:2194-2394,H:596-657^63.24%ID^E:9e-12^.^.	.	TR887|c1_g1_i19|m.664	1261-2283[-]	.	.	.	sigP:0.136^11^0.252^0.141	ExpAA=178.97^PredHel=8^Topology=i33-50o65-87i92-114o129-151i181-203o218-240i260-282o315-337i	.	.	.
TR887|c1_g1	TR887|c1_g1_i19	.	D6WYS4_TRICA^D6WYS4_TRICA^Q:4441-6333,H:1184-1684^41.84%ID^E:5e-98^.^.`D6WYS4_TRICA^D6WYS4_TRICA^Q:2629-3594,H:792-1090^50.31%ID^E:3e-67^.^.`D6WYS4_TRICA^D6WYS4_TRICA^Q:2194-2394,H:596-657^63.24%ID^E:9e-12^.^.	.	TR887|c1_g1_i19|m.663	1-6339[+]	.	.	.	sigP:0.107^41^0.125^0.101	.	.	.	.
TR887|c1_g1	TR887|c1_g1_i20	.	D6WYS4_TRICA^D6WYS4_TRICA^Q:5609-7501,H:1184-1684^41.74%ID^E:4e-97^.^.`D6WYS4_TRICA^D6WYS4_TRICA^Q:2683-3990,H:699-1090^49.21%ID^E:7e-97^.^.`D6WYS4_TRICA^D6WYS4_TRICA^Q:2194-2394,H:596-657^63.24%ID^E:2e-11^.^.	.	TR887|c1_g1_i20|m.671	1-5142[+]	.	.	.	sigP:0.107^41^0.125^0.101	.	.	.	.
TR887|c1_g1	TR887|c1_g1_i20	.	D6WYS4_TRICA^D6WYS4_TRICA^Q:5609-7501,H:1184-1684^41.74%ID^E:4e-97^.^.`D6WYS4_TRICA^D6WYS4_TRICA^Q:2683-3990,H:699-1090^49.21%ID^E:7e-97^.^.`D6WYS4_TRICA^D6WYS4_TRICA^Q:2194-2394,H:596-657^63.24%ID^E:2e-11^.^.	.	TR887|c1_g1_i20|m.677	3576-3902[-]	.	.	.	sigP:0.129^45^0.264^0.123	.	.	.	.
TR887|c1_g1	TR887|c1_g1_i20	.	D6WYS4_TRICA^D6WYS4_TRICA^Q:5609-7501,H:1184-1684^41.74%ID^E:4e-97^.^.`D6WYS4_TRICA^D6WYS4_TRICA^Q:2683-3990,H:699-1090^49.21%ID^E:7e-97^.^.`D6WYS4_TRICA^D6WYS4_TRICA^Q:2194-2394,H:596-657^63.24%ID^E:2e-11^.^.	.	TR887|c1_g1_i20|m.673	1261-2283[-]	.	.	.	sigP:0.136^11^0.252^0.141	ExpAA=178.97^PredHel=8^Topology=i33-50o65-87i92-114o129-151i181-203o218-240i260-282o315-337i	.	.	.
TR887|c1_g1	TR887|c1_g1_i20	.	D6WYS4_TRICA^D6WYS4_TRICA^Q:5609-7501,H:1184-1684^41.74%ID^E:4e-97^.^.`D6WYS4_TRICA^D6WYS4_TRICA^Q:2683-3990,H:699-1090^49.21%ID^E:7e-97^.^.`D6WYS4_TRICA^D6WYS4_TRICA^Q:2194-2394,H:596-657^63.24%ID^E:2e-11^.^.	.	TR887|c1_g1_i20|m.672	5507-7507[+]	.	.	.	sigP:0.114^30^0.117^0.107	.	.	.	.
TR887|c1_g1	TR887|c1_g1_i21	.	D6WYS4_TRICA^D6WYS4_TRICA^Q:2674-3930,H:697-1090^51.89%ID^E:4e-103^.^.`D6WYS4_TRICA^D6WYS4_TRICA^Q:5549-7441,H:1184-1684^41.74%ID^E:4e-97^.^.`D6WYS4_TRICA^D6WYS4_TRICA^Q:2194-2394,H:596-657^63.24%ID^E:2e-11^.^.	.	TR887|c1_g1_i21|m.686	3516-3842[-]	.	.	.	sigP:0.129^45^0.264^0.123	.	.	.	.
TR887|c1_g1	TR887|c1_g1_i21	.	D6WYS4_TRICA^D6WYS4_TRICA^Q:2674-3930,H:697-1090^51.89%ID^E:4e-103^.^.`D6WYS4_TRICA^D6WYS4_TRICA^Q:5549-7441,H:1184-1684^41.74%ID^E:4e-97^.^.`D6WYS4_TRICA^D6WYS4_TRICA^Q:2194-2394,H:596-657^63.24%ID^E:2e-11^.^.	.	TR887|c1_g1_i21|m.681	5447-7447[+]	.	.	.	sigP:0.114^30^0.117^0.107	.	.	.	.
TR887|c1_g1	TR887|c1_g1_i21	.	D6WYS4_TRICA^D6WYS4_TRICA^Q:2674-3930,H:697-1090^51.89%ID^E:4e-103^.^.`D6WYS4_TRICA^D6WYS4_TRICA^Q:5549-7441,H:1184-1684^41.74%ID^E:4e-97^.^.`D6WYS4_TRICA^D6WYS4_TRICA^Q:2194-2394,H:596-657^63.24%ID^E:2e-11^.^.	.	TR887|c1_g1_i21|m.680	1-5082[+]	.	.	.	sigP:0.107^41^0.125^0.101	.	.	.	.
TR887|c1_g1	TR887|c1_g1_i21	.	D6WYS4_TRICA^D6WYS4_TRICA^Q:2674-3930,H:697-1090^51.89%ID^E:4e-103^.^.`D6WYS4_TRICA^D6WYS4_TRICA^Q:5549-7441,H:1184-1684^41.74%ID^E:4e-97^.^.`D6WYS4_TRICA^D6WYS4_TRICA^Q:2194-2394,H:596-657^63.24%ID^E:2e-11^.^.	.	TR887|c1_g1_i21|m.682	1261-2283[-]	.	.	.	sigP:0.136^11^0.252^0.141	ExpAA=178.97^PredHel=8^Topology=i33-50o65-87i92-114o129-151i181-203o218-240i260-282o315-337i	.	.	.
TR887|c1_g1	TR887|c1_g1_i22	.	D6WYS4_TRICA^D6WYS4_TRICA^Q:2629-3594,H:792-1090^50.31%ID^E:8e-68^.^.`D6WYS4_TRICA^D6WYS4_TRICA^Q:4441-5172,H:1184-1402^39.85%ID^E:6e-21^.^.`D6WYS4_TRICA^D6WYS4_TRICA^Q:5224-5340,H:1646-1684^87.18%ID^E:7e-12^.^.`D6WYS4_TRICA^D6WYS4_TRICA^Q:2194-2394,H:596-657^63.24%ID^E:9e-12^.^.	.	TR887|c1_g1_i22|m.690	1261-2283[-]	.	.	.	sigP:0.136^11^0.252^0.141	ExpAA=178.97^PredHel=8^Topology=i33-50o65-87i92-114o129-151i181-203o218-240i260-282o315-337i	.	.	.
TR887|c1_g1	TR887|c1_g1_i22	.	D6WYS4_TRICA^D6WYS4_TRICA^Q:2629-3594,H:792-1090^50.31%ID^E:8e-68^.^.`D6WYS4_TRICA^D6WYS4_TRICA^Q:4441-5172,H:1184-1402^39.85%ID^E:6e-21^.^.`D6WYS4_TRICA^D6WYS4_TRICA^Q:5224-5340,H:1646-1684^87.18%ID^E:7e-12^.^.`D6WYS4_TRICA^D6WYS4_TRICA^Q:2194-2394,H:596-657^63.24%ID^E:9e-12^.^.	.	TR887|c1_g1_i22|m.693	3180-3506[-]	.	.	.	sigP:0.129^45^0.264^0.123	.	.	.	.
TR887|c1_g1	TR887|c1_g1_i22	.	D6WYS4_TRICA^D6WYS4_TRICA^Q:2629-3594,H:792-1090^50.31%ID^E:8e-68^.^.`D6WYS4_TRICA^D6WYS4_TRICA^Q:4441-5172,H:1184-1402^39.85%ID^E:6e-21^.^.`D6WYS4_TRICA^D6WYS4_TRICA^Q:5224-5340,H:1646-1684^87.18%ID^E:7e-12^.^.`D6WYS4_TRICA^D6WYS4_TRICA^Q:2194-2394,H:596-657^63.24%ID^E:9e-12^.^.	.	TR887|c1_g1_i22|m.689	1-5349[+]	.	.	.	sigP:0.107^41^0.125^0.101	.	.	.	.
TR887|c1_g1	TR887|c1_g1_i23	.	D6WYS4_TRICA^D6WYS4_TRICA^Q:2674-3930,H:697-1090^51.89%ID^E:6e-104^.^.`D6WYS4_TRICA^D6WYS4_TRICA^Q:4777-5508,H:1184-1402^39.85%ID^E:5e-21^.^.`D6WYS4_TRICA^D6WYS4_TRICA^Q:2194-2394,H:596-657^63.24%ID^E:1e-11^.^.`D6WYS4_TRICA^D6WYS4_TRICA^Q:5560-5676,H:1646-1684^87.18%ID^E:1e-11^.^.	.	TR887|c1_g1_i23|m.700	3516-3842[-]	.	.	.	sigP:0.129^45^0.264^0.123	.	.	.	.
TR887|c1_g1	TR887|c1_g1_i23	.	D6WYS4_TRICA^D6WYS4_TRICA^Q:2674-3930,H:697-1090^51.89%ID^E:6e-104^.^.`D6WYS4_TRICA^D6WYS4_TRICA^Q:4777-5508,H:1184-1402^39.85%ID^E:5e-21^.^.`D6WYS4_TRICA^D6WYS4_TRICA^Q:2194-2394,H:596-657^63.24%ID^E:1e-11^.^.`D6WYS4_TRICA^D6WYS4_TRICA^Q:5560-5676,H:1646-1684^87.18%ID^E:1e-11^.^.	.	TR887|c1_g1_i23|m.697	1261-2283[-]	.	.	.	sigP:0.136^11^0.252^0.141	ExpAA=178.97^PredHel=8^Topology=i33-50o65-87i92-114o129-151i181-203o218-240i260-282o315-337i	.	.	.
TR887|c1_g1	TR887|c1_g1_i23	.	D6WYS4_TRICA^D6WYS4_TRICA^Q:2674-3930,H:697-1090^51.89%ID^E:6e-104^.^.`D6WYS4_TRICA^D6WYS4_TRICA^Q:4777-5508,H:1184-1402^39.85%ID^E:5e-21^.^.`D6WYS4_TRICA^D6WYS4_TRICA^Q:2194-2394,H:596-657^63.24%ID^E:1e-11^.^.`D6WYS4_TRICA^D6WYS4_TRICA^Q:5560-5676,H:1646-1684^87.18%ID^E:1e-11^.^.	.	TR887|c1_g1_i23|m.696	1-5682[+]	.	.	.	sigP:0.107^41^0.125^0.101	.	.	.	.
TR887|c1_g1	TR887|c1_g1_i24	.	D6WYS4_TRICA^D6WYS4_TRICA^Q:2629-3594,H:792-1090^50.31%ID^E:1e-67^.^.`D6WYS4_TRICA^D6WYS4_TRICA^Q:5213-5944,H:1184-1402^40.23%ID^E:3e-21^.^.`D6WYS4_TRICA^D6WYS4_TRICA^Q:5996-6112,H:1646-1684^87.18%ID^E:1e-11^.^.`D6WYS4_TRICA^D6WYS4_TRICA^Q:2194-2394,H:596-657^63.24%ID^E:1e-11^.^.	.	TR887|c1_g1_i24|m.708	3180-3506[-]	.	.	.	sigP:0.129^45^0.264^0.123	.	.	.	.
TR887|c1_g1	TR887|c1_g1_i24	.	D6WYS4_TRICA^D6WYS4_TRICA^Q:2629-3594,H:792-1090^50.31%ID^E:1e-67^.^.`D6WYS4_TRICA^D6WYS4_TRICA^Q:5213-5944,H:1184-1402^40.23%ID^E:3e-21^.^.`D6WYS4_TRICA^D6WYS4_TRICA^Q:5996-6112,H:1646-1684^87.18%ID^E:1e-11^.^.`D6WYS4_TRICA^D6WYS4_TRICA^Q:2194-2394,H:596-657^63.24%ID^E:1e-11^.^.	.	TR887|c1_g1_i24|m.705	5111-6121[+]	.	.	.	sigP:0.114^30^0.117^0.107	.	.	.	.
TR887|c1_g1	TR887|c1_g1_i24	.	D6WYS4_TRICA^D6WYS4_TRICA^Q:2629-3594,H:792-1090^50.31%ID^E:1e-67^.^.`D6WYS4_TRICA^D6WYS4_TRICA^Q:5213-5944,H:1184-1402^40.23%ID^E:3e-21^.^.`D6WYS4_TRICA^D6WYS4_TRICA^Q:5996-6112,H:1646-1684^87.18%ID^E:1e-11^.^.`D6WYS4_TRICA^D6WYS4_TRICA^Q:2194-2394,H:596-657^63.24%ID^E:1e-11^.^.	.	TR887|c1_g1_i24|m.704	1261-2283[-]	.	.	.	sigP:0.136^11^0.252^0.141	ExpAA=178.97^PredHel=8^Topology=i33-50o65-87i92-114o129-151i181-203o218-240i260-282o315-337i	.	.	.
TR887|c1_g1	TR887|c1_g1_i24	.	D6WYS4_TRICA^D6WYS4_TRICA^Q:2629-3594,H:792-1090^50.31%ID^E:1e-67^.^.`D6WYS4_TRICA^D6WYS4_TRICA^Q:5213-5944,H:1184-1402^40.23%ID^E:3e-21^.^.`D6WYS4_TRICA^D6WYS4_TRICA^Q:5996-6112,H:1646-1684^87.18%ID^E:1e-11^.^.`D6WYS4_TRICA^D6WYS4_TRICA^Q:2194-2394,H:596-657^63.24%ID^E:1e-11^.^.	.	TR887|c1_g1_i24|m.703	1-4746[+]	.	.	.	sigP:0.107^41^0.125^0.101	.	.	.	.
TR887|c1_g1	TR887|c1_g1_i25	.	D6WYS4_TRICA^D6WYS4_TRICA^Q:2674-3930,H:697-1090^51.89%ID^E:4e-103^.^.`D6WYS4_TRICA^D6WYS4_TRICA^Q:5549-7348,H:1184-1684^41.03%ID^E:3e-91^.^.`D6WYS4_TRICA^D6WYS4_TRICA^Q:2194-2394,H:596-657^63.24%ID^E:2e-11^.^.	.	TR887|c1_g1_i25|m.711	1-5082[+]	.	.	.	sigP:0.107^41^0.125^0.101	.	.	.	.
TR887|c1_g1	TR887|c1_g1_i25	.	D6WYS4_TRICA^D6WYS4_TRICA^Q:2674-3930,H:697-1090^51.89%ID^E:4e-103^.^.`D6WYS4_TRICA^D6WYS4_TRICA^Q:5549-7348,H:1184-1684^41.03%ID^E:3e-91^.^.`D6WYS4_TRICA^D6WYS4_TRICA^Q:2194-2394,H:596-657^63.24%ID^E:2e-11^.^.	.	TR887|c1_g1_i25|m.717	3516-3842[-]	.	.	.	sigP:0.129^45^0.264^0.123	.	.	.	.
TR887|c1_g1	TR887|c1_g1_i25	.	D6WYS4_TRICA^D6WYS4_TRICA^Q:2674-3930,H:697-1090^51.89%ID^E:4e-103^.^.`D6WYS4_TRICA^D6WYS4_TRICA^Q:5549-7348,H:1184-1684^41.03%ID^E:3e-91^.^.`D6WYS4_TRICA^D6WYS4_TRICA^Q:2194-2394,H:596-657^63.24%ID^E:2e-11^.^.	.	TR887|c1_g1_i25|m.712	5447-7357[+]	.	.	.	sigP:0.114^30^0.117^0.107	.	.	.	.
TR887|c1_g1	TR887|c1_g1_i25	.	D6WYS4_TRICA^D6WYS4_TRICA^Q:2674-3930,H:697-1090^51.89%ID^E:4e-103^.^.`D6WYS4_TRICA^D6WYS4_TRICA^Q:5549-7348,H:1184-1684^41.03%ID^E:3e-91^.^.`D6WYS4_TRICA^D6WYS4_TRICA^Q:2194-2394,H:596-657^63.24%ID^E:2e-11^.^.	.	TR887|c1_g1_i25|m.713	1261-2283[-]	.	.	.	sigP:0.136^11^0.252^0.141	ExpAA=178.97^PredHel=8^Topology=i33-50o65-87i92-114o129-151i181-203o218-240i260-282o315-337i	.	.	.
TR887|c1_g1	TR887|c1_g1_i26	.	D6WYS4_TRICA^D6WYS4_TRICA^Q:2629-3594,H:792-1090^50.31%ID^E:1e-67^.^.`D6WYS4_TRICA^D6WYS4_TRICA^Q:5213-6037,H:1184-1402^41.9%ID^E:2e-26^.^.`D6WYS4_TRICA^D6WYS4_TRICA^Q:6089-6205,H:1646-1684^87.18%ID^E:9e-12^.^.`D6WYS4_TRICA^D6WYS4_TRICA^Q:2194-2394,H:596-657^63.24%ID^E:1e-11^.^.	.	TR887|c1_g1_i26|m.725	3180-3506[-]	.	.	.	sigP:0.129^45^0.264^0.123	.	.	.	.
TR887|c1_g1	TR887|c1_g1_i26	.	D6WYS4_TRICA^D6WYS4_TRICA^Q:2629-3594,H:792-1090^50.31%ID^E:1e-67^.^.`D6WYS4_TRICA^D6WYS4_TRICA^Q:5213-6037,H:1184-1402^41.9%ID^E:2e-26^.^.`D6WYS4_TRICA^D6WYS4_TRICA^Q:6089-6205,H:1646-1684^87.18%ID^E:9e-12^.^.`D6WYS4_TRICA^D6WYS4_TRICA^Q:2194-2394,H:596-657^63.24%ID^E:1e-11^.^.	.	TR887|c1_g1_i26|m.722	1261-2283[-]	.	.	.	sigP:0.136^11^0.252^0.141	ExpAA=178.97^PredHel=8^Topology=i33-50o65-87i92-114o129-151i181-203o218-240i260-282o315-337i	.	.	.
TR887|c1_g1	TR887|c1_g1_i26	.	D6WYS4_TRICA^D6WYS4_TRICA^Q:2629-3594,H:792-1090^50.31%ID^E:1e-67^.^.`D6WYS4_TRICA^D6WYS4_TRICA^Q:5213-6037,H:1184-1402^41.9%ID^E:2e-26^.^.`D6WYS4_TRICA^D6WYS4_TRICA^Q:6089-6205,H:1646-1684^87.18%ID^E:9e-12^.^.`D6WYS4_TRICA^D6WYS4_TRICA^Q:2194-2394,H:596-657^63.24%ID^E:1e-11^.^.	.	TR887|c1_g1_i26|m.720	1-4746[+]	.	.	.	sigP:0.107^41^0.125^0.101	.	.	.	.
TR887|c1_g1	TR887|c1_g1_i26	.	D6WYS4_TRICA^D6WYS4_TRICA^Q:2629-3594,H:792-1090^50.31%ID^E:1e-67^.^.`D6WYS4_TRICA^D6WYS4_TRICA^Q:5213-6037,H:1184-1402^41.9%ID^E:2e-26^.^.`D6WYS4_TRICA^D6WYS4_TRICA^Q:6089-6205,H:1646-1684^87.18%ID^E:9e-12^.^.`D6WYS4_TRICA^D6WYS4_TRICA^Q:2194-2394,H:596-657^63.24%ID^E:1e-11^.^.	.	TR887|c1_g1_i26|m.721	5111-6214[+]	.	.	.	sigP:0.114^30^0.117^0.107	.	.	.	.
TR887|c1_g1	TR887|c1_g1_i27	.	D6WYS4_TRICA^D6WYS4_TRICA^Q:2683-3990,H:699-1090^49.21%ID^E:9e-98^.^.`D6WYS4_TRICA^D6WYS4_TRICA^Q:4837-5661,H:1184-1402^41.55%ID^E:1e-26^.^.`D6WYS4_TRICA^D6WYS4_TRICA^Q:2194-2394,H:596-657^63.24%ID^E:1e-11^.^.`D6WYS4_TRICA^D6WYS4_TRICA^Q:5713-5829,H:1646-1684^87.18%ID^E:1e-11^.^.	.	TR887|c1_g1_i27|m.728	1-5838[+]	.	.	.	sigP:0.107^41^0.125^0.101	.	.	.	.
TR887|c1_g1	TR887|c1_g1_i27	.	D6WYS4_TRICA^D6WYS4_TRICA^Q:2683-3990,H:699-1090^49.21%ID^E:9e-98^.^.`D6WYS4_TRICA^D6WYS4_TRICA^Q:4837-5661,H:1184-1402^41.55%ID^E:1e-26^.^.`D6WYS4_TRICA^D6WYS4_TRICA^Q:2194-2394,H:596-657^63.24%ID^E:1e-11^.^.`D6WYS4_TRICA^D6WYS4_TRICA^Q:5713-5829,H:1646-1684^87.18%ID^E:1e-11^.^.	.	TR887|c1_g1_i27|m.732	3576-3902[-]	.	.	.	sigP:0.129^45^0.264^0.123	.	.	.	.
TR887|c1_g1	TR887|c1_g1_i27	.	D6WYS4_TRICA^D6WYS4_TRICA^Q:2683-3990,H:699-1090^49.21%ID^E:9e-98^.^.`D6WYS4_TRICA^D6WYS4_TRICA^Q:4837-5661,H:1184-1402^41.55%ID^E:1e-26^.^.`D6WYS4_TRICA^D6WYS4_TRICA^Q:2194-2394,H:596-657^63.24%ID^E:1e-11^.^.`D6WYS4_TRICA^D6WYS4_TRICA^Q:5713-5829,H:1646-1684^87.18%ID^E:1e-11^.^.	.	TR887|c1_g1_i27|m.729	1261-2283[-]	.	.	.	sigP:0.136^11^0.252^0.141	ExpAA=178.97^PredHel=8^Topology=i33-50o65-87i92-114o129-151i181-203o218-240i260-282o315-337i	.	.	.
TR887|c1_g1	TR887|c1_g1_i28	.	D6WYS4_TRICA^D6WYS4_TRICA^Q:5213-6898,H:1184-1645^37.78%ID^E:9e-69^.^.`D6WYS4_TRICA^D6WYS4_TRICA^Q:2629-3594,H:792-1090^50.31%ID^E:1e-67^.^.`D6WYS4_TRICA^D6WYS4_TRICA^Q:2194-2394,H:596-657^63.24%ID^E:2e-11^.^.	.	TR887|c1_g1_i28|m.737	1261-2283[-]	.	.	.	sigP:0.136^11^0.252^0.141	ExpAA=178.97^PredHel=8^Topology=i33-50o65-87i92-114o129-151i181-203o218-240i260-282o315-337i	.	.	.
TR887|c1_g1	TR887|c1_g1_i28	.	D6WYS4_TRICA^D6WYS4_TRICA^Q:5213-6898,H:1184-1645^37.78%ID^E:9e-69^.^.`D6WYS4_TRICA^D6WYS4_TRICA^Q:2629-3594,H:792-1090^50.31%ID^E:1e-67^.^.`D6WYS4_TRICA^D6WYS4_TRICA^Q:2194-2394,H:596-657^63.24%ID^E:2e-11^.^.	.	TR887|c1_g1_i28|m.741	3180-3506[-]	.	.	.	sigP:0.129^45^0.264^0.123	.	.	.	.
TR887|c1_g1	TR887|c1_g1_i28	.	D6WYS4_TRICA^D6WYS4_TRICA^Q:5213-6898,H:1184-1645^37.78%ID^E:9e-69^.^.`D6WYS4_TRICA^D6WYS4_TRICA^Q:2629-3594,H:792-1090^50.31%ID^E:1e-67^.^.`D6WYS4_TRICA^D6WYS4_TRICA^Q:2194-2394,H:596-657^63.24%ID^E:2e-11^.^.	.	TR887|c1_g1_i28|m.736	5111-7087[+]	.	.	.	sigP:0.114^30^0.117^0.107	.	.	.	.
TR887|c1_g1	TR887|c1_g1_i28	.	D6WYS4_TRICA^D6WYS4_TRICA^Q:5213-6898,H:1184-1645^37.78%ID^E:9e-69^.^.`D6WYS4_TRICA^D6WYS4_TRICA^Q:2629-3594,H:792-1090^50.31%ID^E:1e-67^.^.`D6WYS4_TRICA^D6WYS4_TRICA^Q:2194-2394,H:596-657^63.24%ID^E:2e-11^.^.	.	TR887|c1_g1_i28|m.735	1-4746[+]	.	.	.	sigP:0.107^41^0.125^0.101	.	.	.	.
TR887|c1_g1	TR887|c1_g1_i29	.	D6WYS4_TRICA^D6WYS4_TRICA^Q:2674-3930,H:697-1090^51.89%ID^E:3e-103^.^.`D6WYS4_TRICA^D6WYS4_TRICA^Q:5549-6373,H:1184-1402^41.9%ID^E:2e-26^.^.`D6WYS4_TRICA^D6WYS4_TRICA^Q:6425-6541,H:1646-1684^87.18%ID^E:1e-11^.^.`D6WYS4_TRICA^D6WYS4_TRICA^Q:2194-2394,H:596-657^63.24%ID^E:2e-11^.^.	.	TR887|c1_g1_i29|m.745	5447-6550[+]	.	.	.	sigP:0.114^30^0.117^0.107	.	.	.	.
TR887|c1_g1	TR887|c1_g1_i29	.	D6WYS4_TRICA^D6WYS4_TRICA^Q:2674-3930,H:697-1090^51.89%ID^E:3e-103^.^.`D6WYS4_TRICA^D6WYS4_TRICA^Q:5549-6373,H:1184-1402^41.9%ID^E:2e-26^.^.`D6WYS4_TRICA^D6WYS4_TRICA^Q:6425-6541,H:1646-1684^87.18%ID^E:1e-11^.^.`D6WYS4_TRICA^D6WYS4_TRICA^Q:2194-2394,H:596-657^63.24%ID^E:2e-11^.^.	.	TR887|c1_g1_i29|m.744	1-5082[+]	.	.	.	sigP:0.107^41^0.125^0.101	.	.	.	.
TR887|c1_g1	TR887|c1_g1_i29	.	D6WYS4_TRICA^D6WYS4_TRICA^Q:2674-3930,H:697-1090^51.89%ID^E:3e-103^.^.`D6WYS4_TRICA^D6WYS4_TRICA^Q:5549-6373,H:1184-1402^41.9%ID^E:2e-26^.^.`D6WYS4_TRICA^D6WYS4_TRICA^Q:6425-6541,H:1646-1684^87.18%ID^E:1e-11^.^.`D6WYS4_TRICA^D6WYS4_TRICA^Q:2194-2394,H:596-657^63.24%ID^E:2e-11^.^.	.	TR887|c1_g1_i29|m.746	1261-2283[-]	.	.	.	sigP:0.136^11^0.252^0.141	ExpAA=178.97^PredHel=8^Topology=i33-50o65-87i92-114o129-151i181-203o218-240i260-282o315-337i	.	.	.
TR887|c1_g1	TR887|c1_g1_i29	.	D6WYS4_TRICA^D6WYS4_TRICA^Q:2674-3930,H:697-1090^51.89%ID^E:3e-103^.^.`D6WYS4_TRICA^D6WYS4_TRICA^Q:5549-6373,H:1184-1402^41.9%ID^E:2e-26^.^.`D6WYS4_TRICA^D6WYS4_TRICA^Q:6425-6541,H:1646-1684^87.18%ID^E:1e-11^.^.`D6WYS4_TRICA^D6WYS4_TRICA^Q:2194-2394,H:596-657^63.24%ID^E:2e-11^.^.	.	TR887|c1_g1_i29|m.749	3516-3842[-]	.	.	.	sigP:0.129^45^0.264^0.123	.	.	.	.
TR887|c1_g1	TR887|c1_g1_i30	.	D6WYS4_TRICA^D6WYS4_TRICA^Q:2674-3930,H:697-1090^51.89%ID^E:3e-103^.^.`D6WYS4_TRICA^D6WYS4_TRICA^Q:5549-6280,H:1184-1402^40.23%ID^E:4e-21^.^.`D6WYS4_TRICA^D6WYS4_TRICA^Q:6332-6448,H:1646-1684^87.18%ID^E:1e-11^.^.`D6WYS4_TRICA^D6WYS4_TRICA^Q:2194-2394,H:596-657^63.24%ID^E:2e-11^.^.	.	TR887|c1_g1_i30|m.757	3516-3842[-]	.	.	.	sigP:0.129^45^0.264^0.123	.	.	.	.
TR887|c1_g1	TR887|c1_g1_i30	.	D6WYS4_TRICA^D6WYS4_TRICA^Q:2674-3930,H:697-1090^51.89%ID^E:3e-103^.^.`D6WYS4_TRICA^D6WYS4_TRICA^Q:5549-6280,H:1184-1402^40.23%ID^E:4e-21^.^.`D6WYS4_TRICA^D6WYS4_TRICA^Q:6332-6448,H:1646-1684^87.18%ID^E:1e-11^.^.`D6WYS4_TRICA^D6WYS4_TRICA^Q:2194-2394,H:596-657^63.24%ID^E:2e-11^.^.	.	TR887|c1_g1_i30|m.753	1261-2283[-]	.	.	.	sigP:0.136^11^0.252^0.141	ExpAA=178.97^PredHel=8^Topology=i33-50o65-87i92-114o129-151i181-203o218-240i260-282o315-337i	.	.	.
TR887|c1_g1	TR887|c1_g1_i30	.	D6WYS4_TRICA^D6WYS4_TRICA^Q:2674-3930,H:697-1090^51.89%ID^E:3e-103^.^.`D6WYS4_TRICA^D6WYS4_TRICA^Q:5549-6280,H:1184-1402^40.23%ID^E:4e-21^.^.`D6WYS4_TRICA^D6WYS4_TRICA^Q:6332-6448,H:1646-1684^87.18%ID^E:1e-11^.^.`D6WYS4_TRICA^D6WYS4_TRICA^Q:2194-2394,H:596-657^63.24%ID^E:2e-11^.^.	.	TR887|c1_g1_i30|m.752	1-5082[+]	.	.	.	sigP:0.107^41^0.125^0.101	.	.	.	.
TR887|c1_g1	TR887|c1_g1_i30	.	D6WYS4_TRICA^D6WYS4_TRICA^Q:2674-3930,H:697-1090^51.89%ID^E:3e-103^.^.`D6WYS4_TRICA^D6WYS4_TRICA^Q:5549-6280,H:1184-1402^40.23%ID^E:4e-21^.^.`D6WYS4_TRICA^D6WYS4_TRICA^Q:6332-6448,H:1646-1684^87.18%ID^E:1e-11^.^.`D6WYS4_TRICA^D6WYS4_TRICA^Q:2194-2394,H:596-657^63.24%ID^E:2e-11^.^.	.	TR887|c1_g1_i30|m.754	5447-6457[+]	.	.	.	sigP:0.114^30^0.117^0.107	.	.	.	.
TR887|c1_g1	TR887|c1_g1_i31	.	D6WYS4_TRICA^D6WYS4_TRICA^Q:2683-3990,H:699-1090^49.21%ID^E:5e-97^.^.`D6WYS4_TRICA^D6WYS4_TRICA^Q:5609-6340,H:1184-1402^40.23%ID^E:4e-21^.^.`D6WYS4_TRICA^D6WYS4_TRICA^Q:6392-6508,H:1646-1684^87.18%ID^E:1e-11^.^.`D6WYS4_TRICA^D6WYS4_TRICA^Q:2194-2394,H:596-657^63.24%ID^E:2e-11^.^.	.	TR887|c1_g1_i31|m.761	1261-2283[-]	.	.	.	sigP:0.136^11^0.252^0.141	ExpAA=178.97^PredHel=8^Topology=i33-50o65-87i92-114o129-151i181-203o218-240i260-282o315-337i	.	.	.
TR887|c1_g1	TR887|c1_g1_i31	.	D6WYS4_TRICA^D6WYS4_TRICA^Q:2683-3990,H:699-1090^49.21%ID^E:5e-97^.^.`D6WYS4_TRICA^D6WYS4_TRICA^Q:5609-6340,H:1184-1402^40.23%ID^E:4e-21^.^.`D6WYS4_TRICA^D6WYS4_TRICA^Q:6392-6508,H:1646-1684^87.18%ID^E:1e-11^.^.`D6WYS4_TRICA^D6WYS4_TRICA^Q:2194-2394,H:596-657^63.24%ID^E:2e-11^.^.	.	TR887|c1_g1_i31|m.760	1-5142[+]	.	.	.	sigP:0.107^41^0.125^0.101	.	.	.	.
TR887|c1_g1	TR887|c1_g1_i31	.	D6WYS4_TRICA^D6WYS4_TRICA^Q:2683-3990,H:699-1090^49.21%ID^E:5e-97^.^.`D6WYS4_TRICA^D6WYS4_TRICA^Q:5609-6340,H:1184-1402^40.23%ID^E:4e-21^.^.`D6WYS4_TRICA^D6WYS4_TRICA^Q:6392-6508,H:1646-1684^87.18%ID^E:1e-11^.^.`D6WYS4_TRICA^D6WYS4_TRICA^Q:2194-2394,H:596-657^63.24%ID^E:2e-11^.^.	.	TR887|c1_g1_i31|m.765	3576-3902[-]	.	.	.	sigP:0.129^45^0.264^0.123	.	.	.	.
TR887|c1_g1	TR887|c1_g1_i31	.	D6WYS4_TRICA^D6WYS4_TRICA^Q:2683-3990,H:699-1090^49.21%ID^E:5e-97^.^.`D6WYS4_TRICA^D6WYS4_TRICA^Q:5609-6340,H:1184-1402^40.23%ID^E:4e-21^.^.`D6WYS4_TRICA^D6WYS4_TRICA^Q:6392-6508,H:1646-1684^87.18%ID^E:1e-11^.^.`D6WYS4_TRICA^D6WYS4_TRICA^Q:2194-2394,H:596-657^63.24%ID^E:2e-11^.^.	.	TR887|c1_g1_i31|m.762	5507-6514[+]	.	.	.	sigP:0.114^30^0.117^0.107	.	.	.	.
TR887|c1_g1	TR887|c1_g1_i32	.	D6WYS4_TRICA^D6WYS4_TRICA^Q:2674-3930,H:697-1090^51.89%ID^E:4e-103^.^.`D6WYS4_TRICA^D6WYS4_TRICA^Q:5549-7234,H:1184-1645^37.78%ID^E:1e-68^.^.`D6WYS4_TRICA^D6WYS4_TRICA^Q:2194-2394,H:596-657^63.24%ID^E:2e-11^.^.	.	TR887|c1_g1_i32|m.769	5447-7423[+]	.	.	.	sigP:0.114^30^0.117^0.107	.	.	.	.
TR887|c1_g1	TR887|c1_g1_i32	.	D6WYS4_TRICA^D6WYS4_TRICA^Q:2674-3930,H:697-1090^51.89%ID^E:4e-103^.^.`D6WYS4_TRICA^D6WYS4_TRICA^Q:5549-7234,H:1184-1645^37.78%ID^E:1e-68^.^.`D6WYS4_TRICA^D6WYS4_TRICA^Q:2194-2394,H:596-657^63.24%ID^E:2e-11^.^.	.	TR887|c1_g1_i32|m.770	1261-2283[-]	.	.	.	sigP:0.136^11^0.252^0.141	ExpAA=178.97^PredHel=8^Topology=i33-50o65-87i92-114o129-151i181-203o218-240i260-282o315-337i	.	.	.
TR887|c1_g1	TR887|c1_g1_i32	.	D6WYS4_TRICA^D6WYS4_TRICA^Q:2674-3930,H:697-1090^51.89%ID^E:4e-103^.^.`D6WYS4_TRICA^D6WYS4_TRICA^Q:5549-7234,H:1184-1645^37.78%ID^E:1e-68^.^.`D6WYS4_TRICA^D6WYS4_TRICA^Q:2194-2394,H:596-657^63.24%ID^E:2e-11^.^.	.	TR887|c1_g1_i32|m.768	1-5082[+]	.	.	.	sigP:0.107^41^0.125^0.101	.	.	.	.
TR887|c1_g1	TR887|c1_g1_i32	.	D6WYS4_TRICA^D6WYS4_TRICA^Q:2674-3930,H:697-1090^51.89%ID^E:4e-103^.^.`D6WYS4_TRICA^D6WYS4_TRICA^Q:5549-7234,H:1184-1645^37.78%ID^E:1e-68^.^.`D6WYS4_TRICA^D6WYS4_TRICA^Q:2194-2394,H:596-657^63.24%ID^E:2e-11^.^.	.	TR887|c1_g1_i32|m.774	3516-3842[-]	.	.	.	sigP:0.129^45^0.264^0.123	.	.	.	.
TR887|c1_g1	TR887|c1_g1_i33	.	D6WYS4_TRICA^D6WYS4_TRICA^Q:316-1203,H:1395-1645^38.69%ID^E:2e-43^.^.	.	TR887|c1_g1_i33|m.777	475-1392[+]	.	.	.	sigP:0.117^12^0.15^0.124	ExpAA=19.30^PredHel=1^Topology=i270-292o	.	.	.
TR887|c1_g1	TR887|c1_g1_i34	.	D6WYS4_TRICA^D6WYS4_TRICA^Q:2683-3990,H:699-1090^49.21%ID^E:6e-97^.^.`D6WYS4_TRICA^D6WYS4_TRICA^Q:5609-7408,H:1184-1684^41.03%ID^E:3e-91^.^.`D6WYS4_TRICA^D6WYS4_TRICA^Q:2194-2394,H:596-657^63.24%ID^E:2e-11^.^.	.	TR887|c1_g1_i34|m.781	1261-2283[-]	.	.	.	sigP:0.136^11^0.252^0.141	ExpAA=178.97^PredHel=8^Topology=i33-50o65-87i92-114o129-151i181-203o218-240i260-282o315-337i	.	.	.
TR887|c1_g1	TR887|c1_g1_i34	.	D6WYS4_TRICA^D6WYS4_TRICA^Q:2683-3990,H:699-1090^49.21%ID^E:6e-97^.^.`D6WYS4_TRICA^D6WYS4_TRICA^Q:5609-7408,H:1184-1684^41.03%ID^E:3e-91^.^.`D6WYS4_TRICA^D6WYS4_TRICA^Q:2194-2394,H:596-657^63.24%ID^E:2e-11^.^.	.	TR887|c1_g1_i34|m.785	3576-3902[-]	.	.	.	sigP:0.129^45^0.264^0.123	.	.	.	.
TR887|c1_g1	TR887|c1_g1_i34	.	D6WYS4_TRICA^D6WYS4_TRICA^Q:2683-3990,H:699-1090^49.21%ID^E:6e-97^.^.`D6WYS4_TRICA^D6WYS4_TRICA^Q:5609-7408,H:1184-1684^41.03%ID^E:3e-91^.^.`D6WYS4_TRICA^D6WYS4_TRICA^Q:2194-2394,H:596-657^63.24%ID^E:2e-11^.^.	.	TR887|c1_g1_i34|m.780	5507-7414[+]	.	.	.	sigP:0.114^30^0.117^0.107	.	.	.	.
TR887|c1_g1	TR887|c1_g1_i34	.	D6WYS4_TRICA^D6WYS4_TRICA^Q:2683-3990,H:699-1090^49.21%ID^E:6e-97^.^.`D6WYS4_TRICA^D6WYS4_TRICA^Q:5609-7408,H:1184-1684^41.03%ID^E:3e-91^.^.`D6WYS4_TRICA^D6WYS4_TRICA^Q:2194-2394,H:596-657^63.24%ID^E:2e-11^.^.	.	TR887|c1_g1_i34|m.779	1-5142[+]	.	.	.	sigP:0.107^41^0.125^0.101	.	.	.	.
TR887|c1_g1	TR887|c1_g1_i35	.	D6WYS4_TRICA^D6WYS4_TRICA^Q:4441-6240,H:1184-1684^41.12%ID^E:3e-92^.^.`D6WYS4_TRICA^D6WYS4_TRICA^Q:2629-3594,H:792-1090^50.31%ID^E:3e-67^.^.`D6WYS4_TRICA^D6WYS4_TRICA^Q:2194-2394,H:596-657^63.24%ID^E:1e-11^.^.	.	TR887|c1_g1_i35|m.793	3180-3506[-]	.	.	.	sigP:0.129^45^0.264^0.123	.	.	.	.
TR887|c1_g1	TR887|c1_g1_i35	.	D6WYS4_TRICA^D6WYS4_TRICA^Q:4441-6240,H:1184-1684^41.12%ID^E:3e-92^.^.`D6WYS4_TRICA^D6WYS4_TRICA^Q:2629-3594,H:792-1090^50.31%ID^E:3e-67^.^.`D6WYS4_TRICA^D6WYS4_TRICA^Q:2194-2394,H:596-657^63.24%ID^E:1e-11^.^.	.	TR887|c1_g1_i35|m.789	1261-2283[-]	.	.	.	sigP:0.136^11^0.252^0.141	ExpAA=178.97^PredHel=8^Topology=i33-50o65-87i92-114o129-151i181-203o218-240i260-282o315-337i	.	.	.
TR887|c1_g1	TR887|c1_g1_i35	.	D6WYS4_TRICA^D6WYS4_TRICA^Q:4441-6240,H:1184-1684^41.12%ID^E:3e-92^.^.`D6WYS4_TRICA^D6WYS4_TRICA^Q:2629-3594,H:792-1090^50.31%ID^E:3e-67^.^.`D6WYS4_TRICA^D6WYS4_TRICA^Q:2194-2394,H:596-657^63.24%ID^E:1e-11^.^.	.	TR887|c1_g1_i35|m.788	1-6249[+]	.	.	.	sigP:0.107^41^0.125^0.101	.	.	.	.
TR887|c1_g1	TR887|c1_g1_i36	.	D6WYS4_TRICA^D6WYS4_TRICA^Q:2674-3930,H:697-1090^51.89%ID^E:4e-103^.^.`D6WYS4_TRICA^D6WYS4_TRICA^Q:5549-7348,H:1184-1684^41.03%ID^E:3e-91^.^.`D6WYS4_TRICA^D6WYS4_TRICA^Q:2194-2394,H:596-657^63.24%ID^E:2e-11^.^.	.	TR887|c1_g1_i36|m.798	1261-2283[-]	.	.	.	sigP:0.136^11^0.252^0.141	ExpAA=178.97^PredHel=8^Topology=i33-50o65-87i92-114o129-151i181-203o218-240i260-282o315-337i	.	.	.
TR887|c1_g1	TR887|c1_g1_i36	.	D6WYS4_TRICA^D6WYS4_TRICA^Q:2674-3930,H:697-1090^51.89%ID^E:4e-103^.^.`D6WYS4_TRICA^D6WYS4_TRICA^Q:5549-7348,H:1184-1684^41.03%ID^E:3e-91^.^.`D6WYS4_TRICA^D6WYS4_TRICA^Q:2194-2394,H:596-657^63.24%ID^E:2e-11^.^.	.	TR887|c1_g1_i36|m.797	5447-7354[+]	.	.	.	sigP:0.114^30^0.117^0.107	.	.	.	.
TR887|c1_g1	TR887|c1_g1_i36	.	D6WYS4_TRICA^D6WYS4_TRICA^Q:2674-3930,H:697-1090^51.89%ID^E:4e-103^.^.`D6WYS4_TRICA^D6WYS4_TRICA^Q:5549-7348,H:1184-1684^41.03%ID^E:3e-91^.^.`D6WYS4_TRICA^D6WYS4_TRICA^Q:2194-2394,H:596-657^63.24%ID^E:2e-11^.^.	.	TR887|c1_g1_i36|m.802	3516-3842[-]	.	.	.	sigP:0.129^45^0.264^0.123	.	.	.	.
TR887|c1_g1	TR887|c1_g1_i36	.	D6WYS4_TRICA^D6WYS4_TRICA^Q:2674-3930,H:697-1090^51.89%ID^E:4e-103^.^.`D6WYS4_TRICA^D6WYS4_TRICA^Q:5549-7348,H:1184-1684^41.03%ID^E:3e-91^.^.`D6WYS4_TRICA^D6WYS4_TRICA^Q:2194-2394,H:596-657^63.24%ID^E:2e-11^.^.	.	TR887|c1_g1_i36|m.796	1-5082[+]	.	.	.	sigP:0.107^41^0.125^0.101	.	.	.	.
TR887|c1_g1	TR887|c1_g1_i37	.	D6WYS4_TRICA^D6WYS4_TRICA^Q:5213-6991,H:1184-1645^38.64%ID^E:2e-74^.^.`D6WYS4_TRICA^D6WYS4_TRICA^Q:2629-3594,H:792-1090^50.31%ID^E:1e-67^.^.`D6WYS4_TRICA^D6WYS4_TRICA^Q:2194-2394,H:596-657^63.24%ID^E:2e-11^.^.	.	TR887|c1_g1_i37|m.807	1261-2283[-]	.	.	.	sigP:0.136^11^0.252^0.141	ExpAA=178.97^PredHel=8^Topology=i33-50o65-87i92-114o129-151i181-203o218-240i260-282o315-337i	.	.	.
TR887|c1_g1	TR887|c1_g1_i37	.	D6WYS4_TRICA^D6WYS4_TRICA^Q:5213-6991,H:1184-1645^38.64%ID^E:2e-74^.^.`D6WYS4_TRICA^D6WYS4_TRICA^Q:2629-3594,H:792-1090^50.31%ID^E:1e-67^.^.`D6WYS4_TRICA^D6WYS4_TRICA^Q:2194-2394,H:596-657^63.24%ID^E:2e-11^.^.	.	TR887|c1_g1_i37|m.805	1-4746[+]	.	.	.	sigP:0.107^41^0.125^0.101	.	.	.	.
TR887|c1_g1	TR887|c1_g1_i37	.	D6WYS4_TRICA^D6WYS4_TRICA^Q:5213-6991,H:1184-1645^38.64%ID^E:2e-74^.^.`D6WYS4_TRICA^D6WYS4_TRICA^Q:2629-3594,H:792-1090^50.31%ID^E:1e-67^.^.`D6WYS4_TRICA^D6WYS4_TRICA^Q:2194-2394,H:596-657^63.24%ID^E:2e-11^.^.	.	TR887|c1_g1_i37|m.811	3180-3506[-]	.	.	.	sigP:0.129^45^0.264^0.123	.	.	.	.
TR887|c1_g1	TR887|c1_g1_i37	.	D6WYS4_TRICA^D6WYS4_TRICA^Q:5213-6991,H:1184-1645^38.64%ID^E:2e-74^.^.`D6WYS4_TRICA^D6WYS4_TRICA^Q:2629-3594,H:792-1090^50.31%ID^E:1e-67^.^.`D6WYS4_TRICA^D6WYS4_TRICA^Q:2194-2394,H:596-657^63.24%ID^E:2e-11^.^.	.	TR887|c1_g1_i37|m.806	5111-7180[+]	.	.	.	sigP:0.114^30^0.117^0.107	.	.	.	.
TR887|c1_g1	TR887|c1_g1_i38	.	D6WYS4_TRICA^D6WYS4_TRICA^Q:5213-7105,H:1184-1684^41.74%ID^E:3e-97^.^.`D6WYS4_TRICA^D6WYS4_TRICA^Q:2629-3594,H:792-1090^50.31%ID^E:2e-67^.^.`D6WYS4_TRICA^D6WYS4_TRICA^Q:2194-2394,H:596-657^63.24%ID^E:2e-11^.^.	.	TR887|c1_g1_i38|m.814	1-4746[+]	.	.	.	sigP:0.107^41^0.125^0.101	.	.	.	.
TR887|c1_g1	TR887|c1_g1_i38	.	D6WYS4_TRICA^D6WYS4_TRICA^Q:5213-7105,H:1184-1684^41.74%ID^E:3e-97^.^.`D6WYS4_TRICA^D6WYS4_TRICA^Q:2629-3594,H:792-1090^50.31%ID^E:2e-67^.^.`D6WYS4_TRICA^D6WYS4_TRICA^Q:2194-2394,H:596-657^63.24%ID^E:2e-11^.^.	.	TR887|c1_g1_i38|m.816	1261-2283[-]	.	.	.	sigP:0.136^11^0.252^0.141	ExpAA=178.97^PredHel=8^Topology=i33-50o65-87i92-114o129-151i181-203o218-240i260-282o315-337i	.	.	.
TR887|c1_g1	TR887|c1_g1_i38	.	D6WYS4_TRICA^D6WYS4_TRICA^Q:5213-7105,H:1184-1684^41.74%ID^E:3e-97^.^.`D6WYS4_TRICA^D6WYS4_TRICA^Q:2629-3594,H:792-1090^50.31%ID^E:2e-67^.^.`D6WYS4_TRICA^D6WYS4_TRICA^Q:2194-2394,H:596-657^63.24%ID^E:2e-11^.^.	.	TR887|c1_g1_i38|m.815	5111-7114[+]	.	.	.	sigP:0.114^30^0.117^0.107	.	.	.	.
TR887|c1_g1	TR887|c1_g1_i38	.	D6WYS4_TRICA^D6WYS4_TRICA^Q:5213-7105,H:1184-1684^41.74%ID^E:3e-97^.^.`D6WYS4_TRICA^D6WYS4_TRICA^Q:2629-3594,H:792-1090^50.31%ID^E:2e-67^.^.`D6WYS4_TRICA^D6WYS4_TRICA^Q:2194-2394,H:596-657^63.24%ID^E:2e-11^.^.	.	TR887|c1_g1_i38|m.820	3180-3506[-]	.	.	.	sigP:0.129^45^0.264^0.123	.	.	.	.
TR887|c1_g1	TR887|c1_g1_i39	.	D6WYS4_TRICA^D6WYS4_TRICA^Q:5213-7012,H:1184-1684^41.03%ID^E:3e-91^.^.`D6WYS4_TRICA^D6WYS4_TRICA^Q:2629-3594,H:792-1090^50.31%ID^E:1e-67^.^.`D6WYS4_TRICA^D6WYS4_TRICA^Q:2194-2394,H:596-657^63.24%ID^E:2e-11^.^.	.	TR887|c1_g1_i39|m.823	1-4746[+]	.	.	.	sigP:0.107^41^0.125^0.101	.	.	.	.
TR887|c1_g1	TR887|c1_g1_i39	.	D6WYS4_TRICA^D6WYS4_TRICA^Q:5213-7012,H:1184-1684^41.03%ID^E:3e-91^.^.`D6WYS4_TRICA^D6WYS4_TRICA^Q:2629-3594,H:792-1090^50.31%ID^E:1e-67^.^.`D6WYS4_TRICA^D6WYS4_TRICA^Q:2194-2394,H:596-657^63.24%ID^E:2e-11^.^.	.	TR887|c1_g1_i39|m.829	3180-3506[-]	.	.	.	sigP:0.129^45^0.264^0.123	.	.	.	.
TR887|c1_g1	TR887|c1_g1_i39	.	D6WYS4_TRICA^D6WYS4_TRICA^Q:5213-7012,H:1184-1684^41.03%ID^E:3e-91^.^.`D6WYS4_TRICA^D6WYS4_TRICA^Q:2629-3594,H:792-1090^50.31%ID^E:1e-67^.^.`D6WYS4_TRICA^D6WYS4_TRICA^Q:2194-2394,H:596-657^63.24%ID^E:2e-11^.^.	.	TR887|c1_g1_i39|m.825	1261-2283[-]	.	.	.	sigP:0.136^11^0.252^0.141	ExpAA=178.97^PredHel=8^Topology=i33-50o65-87i92-114o129-151i181-203o218-240i260-282o315-337i	.	.	.
TR887|c1_g1	TR887|c1_g1_i39	.	D6WYS4_TRICA^D6WYS4_TRICA^Q:5213-7012,H:1184-1684^41.03%ID^E:3e-91^.^.`D6WYS4_TRICA^D6WYS4_TRICA^Q:2629-3594,H:792-1090^50.31%ID^E:1e-67^.^.`D6WYS4_TRICA^D6WYS4_TRICA^Q:2194-2394,H:596-657^63.24%ID^E:2e-11^.^.	.	TR887|c1_g1_i39|m.824	5111-7021[+]	.	.	.	sigP:0.114^30^0.117^0.107	.	.	.	.
TR887|c1_g2	TR887|c1_g2_i1	.	V5GQP4_ANOGL^V5GQP4_ANOGL^Q:1274-1387,H:162-199^100%ID^E:1e-13^SubName: Full=Uncharacterized protein {ECO:0000313|EMBL:JAB62578.1};^Eukaryota; Metazoa; Ecdysozoa; Arthropoda; Hexapoda; Insecta; Pterygota; Neoptera; Endopterygota; Coleoptera; Polyphaga; Cucujiformia; Chrysomeloidea; Cerambycidae; Lamiinae; Lamiini; Anoplophora	.	.	.	.	.	.	.	.	.	.	.
TR887|c1_g1	TR887|c1_g1_i40	.	D6WYS4_TRICA^D6WYS4_TRICA^Q:5609-7501,H:1184-1684^41.74%ID^E:4e-97^.^.`D6WYS4_TRICA^D6WYS4_TRICA^Q:2683-3990,H:699-1090^49.21%ID^E:6e-97^.^.`D6WYS4_TRICA^D6WYS4_TRICA^Q:2194-2394,H:596-657^63.24%ID^E:2e-11^.^.	.	TR887|c1_g1_i40|m.834	1261-2283[-]	.	.	.	sigP:0.136^11^0.252^0.141	ExpAA=178.97^PredHel=8^Topology=i33-50o65-87i92-114o129-151i181-203o218-240i260-282o315-337i	.	.	.
TR887|c1_g1	TR887|c1_g1_i40	.	D6WYS4_TRICA^D6WYS4_TRICA^Q:5609-7501,H:1184-1684^41.74%ID^E:4e-97^.^.`D6WYS4_TRICA^D6WYS4_TRICA^Q:2683-3990,H:699-1090^49.21%ID^E:6e-97^.^.`D6WYS4_TRICA^D6WYS4_TRICA^Q:2194-2394,H:596-657^63.24%ID^E:2e-11^.^.	.	TR887|c1_g1_i40|m.832	1-5142[+]	.	.	.	sigP:0.107^41^0.125^0.101	.	.	.	.
TR887|c1_g1	TR887|c1_g1_i40	.	D6WYS4_TRICA^D6WYS4_TRICA^Q:5609-7501,H:1184-1684^41.74%ID^E:4e-97^.^.`D6WYS4_TRICA^D6WYS4_TRICA^Q:2683-3990,H:699-1090^49.21%ID^E:6e-97^.^.`D6WYS4_TRICA^D6WYS4_TRICA^Q:2194-2394,H:596-657^63.24%ID^E:2e-11^.^.	.	TR887|c1_g1_i40|m.838	3576-3902[-]	.	.	.	sigP:0.129^45^0.264^0.123	.	.	.	.
TR887|c1_g1	TR887|c1_g1_i40	.	D6WYS4_TRICA^D6WYS4_TRICA^Q:5609-7501,H:1184-1684^41.74%ID^E:4e-97^.^.`D6WYS4_TRICA^D6WYS4_TRICA^Q:2683-3990,H:699-1090^49.21%ID^E:6e-97^.^.`D6WYS4_TRICA^D6WYS4_TRICA^Q:2194-2394,H:596-657^63.24%ID^E:2e-11^.^.	.	TR887|c1_g1_i40|m.833	5507-7510[+]	.	.	.	sigP:0.114^30^0.117^0.107	.	.	.	.
TR887|c1_g1	TR887|c1_g1_i41	.	D6WYS4_TRICA^D6WYS4_TRICA^Q:2683-3990,H:699-1090^49.21%ID^E:6e-97^.^.`D6WYS4_TRICA^D6WYS4_TRICA^Q:5609-7408,H:1184-1684^41.03%ID^E:3e-91^.^.`D6WYS4_TRICA^D6WYS4_TRICA^Q:2194-2394,H:596-657^63.24%ID^E:2e-11^.^.	.	TR887|c1_g1_i41|m.842	5507-7417[+]	.	.	.	sigP:0.114^30^0.117^0.107	.	.	.	.
TR887|c1_g1	TR887|c1_g1_i41	.	D6WYS4_TRICA^D6WYS4_TRICA^Q:2683-3990,H:699-1090^49.21%ID^E:6e-97^.^.`D6WYS4_TRICA^D6WYS4_TRICA^Q:5609-7408,H:1184-1684^41.03%ID^E:3e-91^.^.`D6WYS4_TRICA^D6WYS4_TRICA^Q:2194-2394,H:596-657^63.24%ID^E:2e-11^.^.	.	TR887|c1_g1_i41|m.843	1261-2283[-]	.	.	.	sigP:0.136^11^0.252^0.141	ExpAA=178.97^PredHel=8^Topology=i33-50o65-87i92-114o129-151i181-203o218-240i260-282o315-337i	.	.	.
TR887|c1_g1	TR887|c1_g1_i41	.	D6WYS4_TRICA^D6WYS4_TRICA^Q:2683-3990,H:699-1090^49.21%ID^E:6e-97^.^.`D6WYS4_TRICA^D6WYS4_TRICA^Q:5609-7408,H:1184-1684^41.03%ID^E:3e-91^.^.`D6WYS4_TRICA^D6WYS4_TRICA^Q:2194-2394,H:596-657^63.24%ID^E:2e-11^.^.	.	TR887|c1_g1_i41|m.841	1-5142[+]	.	.	.	sigP:0.107^41^0.125^0.101	.	.	.	.
TR887|c1_g1	TR887|c1_g1_i41	.	D6WYS4_TRICA^D6WYS4_TRICA^Q:2683-3990,H:699-1090^49.21%ID^E:6e-97^.^.`D6WYS4_TRICA^D6WYS4_TRICA^Q:5609-7408,H:1184-1684^41.03%ID^E:3e-91^.^.`D6WYS4_TRICA^D6WYS4_TRICA^Q:2194-2394,H:596-657^63.24%ID^E:2e-11^.^.	.	TR887|c1_g1_i41|m.847	3576-3902[-]	.	.	.	sigP:0.129^45^0.264^0.123	.	.	.	.
TR887|c1_g1	TR887|c1_g1_i42	.	D6WYS4_TRICA^D6WYS4_TRICA^Q:4441-6126,H:1184-1645^37.88%ID^E:9e-70^.^.`D6WYS4_TRICA^D6WYS4_TRICA^Q:2629-3594,H:792-1090^50.31%ID^E:3e-67^.^.`D6WYS4_TRICA^D6WYS4_TRICA^Q:2194-2394,H:596-657^63.24%ID^E:1e-11^.^.	.	TR887|c1_g1_i42|m.851	1261-2283[-]	.	.	.	sigP:0.136^11^0.252^0.141	ExpAA=178.97^PredHel=8^Topology=i33-50o65-87i92-114o129-151i181-203o218-240i260-282o315-337i	.	.	.
TR887|c1_g1	TR887|c1_g1_i42	.	D6WYS4_TRICA^D6WYS4_TRICA^Q:4441-6126,H:1184-1645^37.88%ID^E:9e-70^.^.`D6WYS4_TRICA^D6WYS4_TRICA^Q:2629-3594,H:792-1090^50.31%ID^E:3e-67^.^.`D6WYS4_TRICA^D6WYS4_TRICA^Q:2194-2394,H:596-657^63.24%ID^E:1e-11^.^.	.	TR887|c1_g1_i42|m.855	3180-3506[-]	.	.	.	sigP:0.129^45^0.264^0.123	.	.	.	.
TR887|c1_g1	TR887|c1_g1_i42	.	D6WYS4_TRICA^D6WYS4_TRICA^Q:4441-6126,H:1184-1645^37.88%ID^E:9e-70^.^.`D6WYS4_TRICA^D6WYS4_TRICA^Q:2629-3594,H:792-1090^50.31%ID^E:3e-67^.^.`D6WYS4_TRICA^D6WYS4_TRICA^Q:2194-2394,H:596-657^63.24%ID^E:1e-11^.^.	.	TR887|c1_g1_i42|m.850	1-6315[+]	.	.	.	sigP:0.107^41^0.125^0.101	.	.	.	.
TR887|c1_g1	TR887|c1_g1_i43	.	D6WYS4_TRICA^D6WYS4_TRICA^Q:2674-3990,H:697-1090^48.76%ID^E:7e-97^.^.`D6WYS4_TRICA^D6WYS4_TRICA^Q:4837-6636,H:1184-1684^41.12%ID^E:8e-92^.^.`D6WYS4_TRICA^D6WYS4_TRICA^Q:2194-2394,H:596-657^63.24%ID^E:1e-11^.^.	.	TR887|c1_g1_i43|m.858	1-6642[+]	.	.	.	sigP:0.107^41^0.125^0.101	.	.	.	.
TR887|c1_g1	TR887|c1_g1_i43	.	D6WYS4_TRICA^D6WYS4_TRICA^Q:2674-3990,H:697-1090^48.76%ID^E:7e-97^.^.`D6WYS4_TRICA^D6WYS4_TRICA^Q:4837-6636,H:1184-1684^41.12%ID^E:8e-92^.^.`D6WYS4_TRICA^D6WYS4_TRICA^Q:2194-2394,H:596-657^63.24%ID^E:1e-11^.^.	.	TR887|c1_g1_i43|m.859	1261-2283[-]	.	.	.	sigP:0.136^11^0.252^0.141	ExpAA=178.97^PredHel=8^Topology=i33-50o65-87i92-114o129-151i181-203o218-240i260-282o315-337i	.	.	.
TR887|c1_g1	TR887|c1_g1_i43	.	D6WYS4_TRICA^D6WYS4_TRICA^Q:2674-3990,H:697-1090^48.76%ID^E:7e-97^.^.`D6WYS4_TRICA^D6WYS4_TRICA^Q:4837-6636,H:1184-1684^41.12%ID^E:8e-92^.^.`D6WYS4_TRICA^D6WYS4_TRICA^Q:2194-2394,H:596-657^63.24%ID^E:1e-11^.^.	.	TR887|c1_g1_i43|m.863	3576-3902[-]	.	.	.	sigP:0.129^45^0.264^0.123	.	.	.	.
TR887|c1_g1	TR887|c1_g1_i44	.	D6WYS4_TRICA^D6WYS4_TRICA^Q:2683-3990,H:699-1090^49.21%ID^E:6e-97^.^.`D6WYS4_TRICA^D6WYS4_TRICA^Q:5609-7294,H:1184-1645^37.78%ID^E:1e-68^.^.`D6WYS4_TRICA^D6WYS4_TRICA^Q:2194-2394,H:596-657^63.24%ID^E:2e-11^.^.	.	TR887|c1_g1_i44|m.868	1261-2283[-]	.	.	.	sigP:0.136^11^0.252^0.141	ExpAA=178.97^PredHel=8^Topology=i33-50o65-87i92-114o129-151i181-203o218-240i260-282o315-337i	.	.	.
TR887|c1_g1	TR887|c1_g1_i44	.	D6WYS4_TRICA^D6WYS4_TRICA^Q:2683-3990,H:699-1090^49.21%ID^E:6e-97^.^.`D6WYS4_TRICA^D6WYS4_TRICA^Q:5609-7294,H:1184-1645^37.78%ID^E:1e-68^.^.`D6WYS4_TRICA^D6WYS4_TRICA^Q:2194-2394,H:596-657^63.24%ID^E:2e-11^.^.	.	TR887|c1_g1_i44|m.866	1-5142[+]	.	.	.	sigP:0.107^41^0.125^0.101	.	.	.	.
TR887|c1_g1	TR887|c1_g1_i44	.	D6WYS4_TRICA^D6WYS4_TRICA^Q:2683-3990,H:699-1090^49.21%ID^E:6e-97^.^.`D6WYS4_TRICA^D6WYS4_TRICA^Q:5609-7294,H:1184-1645^37.78%ID^E:1e-68^.^.`D6WYS4_TRICA^D6WYS4_TRICA^Q:2194-2394,H:596-657^63.24%ID^E:2e-11^.^.	.	TR887|c1_g1_i44|m.867	5507-7483[+]	.	.	.	sigP:0.114^30^0.117^0.107	.	.	.	.
TR887|c1_g1	TR887|c1_g1_i44	.	D6WYS4_TRICA^D6WYS4_TRICA^Q:2683-3990,H:699-1090^49.21%ID^E:6e-97^.^.`D6WYS4_TRICA^D6WYS4_TRICA^Q:5609-7294,H:1184-1645^37.78%ID^E:1e-68^.^.`D6WYS4_TRICA^D6WYS4_TRICA^Q:2194-2394,H:596-657^63.24%ID^E:2e-11^.^.	.	TR887|c1_g1_i44|m.872	3576-3902[-]	.	.	.	sigP:0.129^45^0.264^0.123	.	.	.	.
TR887|c1_g1	TR887|c1_g1_i45	.	D6WYS4_TRICA^D6WYS4_TRICA^Q:316-1317,H:1395-1684^44.48%ID^E:5e-66^.^.	.	TR887|c1_g1_i45|m.875	475-1323[+]	.	.	.	sigP:0.117^12^0.15^0.124	.	.	.	.
TR887|c1_g1	TR887|c1_g1_i46	.	D6WYS4_TRICA^D6WYS4_TRICA^Q:2674-3930,H:697-1090^51.89%ID^E:3e-103^.^.`D6WYS4_TRICA^D6WYS4_TRICA^Q:4777-6576,H:1184-1684^41.12%ID^E:6e-92^.^.`D6WYS4_TRICA^D6WYS4_TRICA^Q:2194-2394,H:596-657^63.24%ID^E:1e-11^.^.	.	TR887|c1_g1_i46|m.877	1-6585[+]	.	.	.	sigP:0.107^41^0.125^0.101	.	.	.	.
TR887|c1_g1	TR887|c1_g1_i46	.	D6WYS4_TRICA^D6WYS4_TRICA^Q:2674-3930,H:697-1090^51.89%ID^E:3e-103^.^.`D6WYS4_TRICA^D6WYS4_TRICA^Q:4777-6576,H:1184-1684^41.12%ID^E:6e-92^.^.`D6WYS4_TRICA^D6WYS4_TRICA^Q:2194-2394,H:596-657^63.24%ID^E:1e-11^.^.	.	TR887|c1_g1_i46|m.882	3516-3842[-]	.	.	.	sigP:0.129^45^0.264^0.123	.	.	.	.
TR887|c1_g1	TR887|c1_g1_i46	.	D6WYS4_TRICA^D6WYS4_TRICA^Q:2674-3930,H:697-1090^51.89%ID^E:3e-103^.^.`D6WYS4_TRICA^D6WYS4_TRICA^Q:4777-6576,H:1184-1684^41.12%ID^E:6e-92^.^.`D6WYS4_TRICA^D6WYS4_TRICA^Q:2194-2394,H:596-657^63.24%ID^E:1e-11^.^.	.	TR887|c1_g1_i46|m.878	1261-2283[-]	.	.	.	sigP:0.136^11^0.252^0.141	ExpAA=178.97^PredHel=8^Topology=i33-50o65-87i92-114o129-151i181-203o218-240i260-282o315-337i	.	.	.
TR887|c1_g1	TR887|c1_g1_i47	.	D6WYS4_TRICA^D6WYS4_TRICA^Q:2674-3930,H:697-1090^51.89%ID^E:3e-103^.^.`D6WYS4_TRICA^D6WYS4_TRICA^Q:5549-6280,H:1184-1402^40.23%ID^E:4e-21^.^.`D6WYS4_TRICA^D6WYS4_TRICA^Q:6332-6448,H:1646-1684^87.18%ID^E:1e-11^.^.`D6WYS4_TRICA^D6WYS4_TRICA^Q:2194-2394,H:596-657^63.24%ID^E:2e-11^.^.	.	TR887|c1_g1_i47|m.886	1261-2283[-]	.	.	.	sigP:0.136^11^0.252^0.141	ExpAA=178.97^PredHel=8^Topology=i33-50o65-87i92-114o129-151i181-203o218-240i260-282o315-337i	.	.	.
TR887|c1_g1	TR887|c1_g1_i47	.	D6WYS4_TRICA^D6WYS4_TRICA^Q:2674-3930,H:697-1090^51.89%ID^E:3e-103^.^.`D6WYS4_TRICA^D6WYS4_TRICA^Q:5549-6280,H:1184-1402^40.23%ID^E:4e-21^.^.`D6WYS4_TRICA^D6WYS4_TRICA^Q:6332-6448,H:1646-1684^87.18%ID^E:1e-11^.^.`D6WYS4_TRICA^D6WYS4_TRICA^Q:2194-2394,H:596-657^63.24%ID^E:2e-11^.^.	.	TR887|c1_g1_i47|m.890	3516-3842[-]	.	.	.	sigP:0.129^45^0.264^0.123	.	.	.	.
TR887|c1_g1	TR887|c1_g1_i47	.	D6WYS4_TRICA^D6WYS4_TRICA^Q:2674-3930,H:697-1090^51.89%ID^E:3e-103^.^.`D6WYS4_TRICA^D6WYS4_TRICA^Q:5549-6280,H:1184-1402^40.23%ID^E:4e-21^.^.`D6WYS4_TRICA^D6WYS4_TRICA^Q:6332-6448,H:1646-1684^87.18%ID^E:1e-11^.^.`D6WYS4_TRICA^D6WYS4_TRICA^Q:2194-2394,H:596-657^63.24%ID^E:2e-11^.^.	.	TR887|c1_g1_i47|m.887	5447-6454[+]	.	.	.	sigP:0.114^30^0.117^0.107	.	.	.	.
TR887|c1_g1	TR887|c1_g1_i47	.	D6WYS4_TRICA^D6WYS4_TRICA^Q:2674-3930,H:697-1090^51.89%ID^E:3e-103^.^.`D6WYS4_TRICA^D6WYS4_TRICA^Q:5549-6280,H:1184-1402^40.23%ID^E:4e-21^.^.`D6WYS4_TRICA^D6WYS4_TRICA^Q:6332-6448,H:1646-1684^87.18%ID^E:1e-11^.^.`D6WYS4_TRICA^D6WYS4_TRICA^Q:2194-2394,H:596-657^63.24%ID^E:2e-11^.^.	.	TR887|c1_g1_i47|m.885	1-5082[+]	.	.	.	sigP:0.107^41^0.125^0.101	.	.	.	.
TR887|c1_g1	TR887|c1_g1_i48	.	D6WYS4_TRICA^D6WYS4_TRICA^Q:2629-3594,H:792-1090^50.31%ID^E:8e-68^.^.`D6WYS4_TRICA^D6WYS4_TRICA^Q:4441-5172,H:1184-1402^39.85%ID^E:6e-21^.^.`D6WYS4_TRICA^D6WYS4_TRICA^Q:5224-5340,H:1646-1684^87.18%ID^E:7e-12^.^.`D6WYS4_TRICA^D6WYS4_TRICA^Q:2194-2394,H:596-657^63.24%ID^E:1e-11^.^.	.	TR887|c1_g1_i48|m.894	1261-2283[-]	.	.	.	sigP:0.136^11^0.252^0.141	ExpAA=178.97^PredHel=8^Topology=i33-50o65-87i92-114o129-151i181-203o218-240i260-282o315-337i	.	.	.
TR887|c1_g1	TR887|c1_g1_i48	.	D6WYS4_TRICA^D6WYS4_TRICA^Q:2629-3594,H:792-1090^50.31%ID^E:8e-68^.^.`D6WYS4_TRICA^D6WYS4_TRICA^Q:4441-5172,H:1184-1402^39.85%ID^E:6e-21^.^.`D6WYS4_TRICA^D6WYS4_TRICA^Q:5224-5340,H:1646-1684^87.18%ID^E:7e-12^.^.`D6WYS4_TRICA^D6WYS4_TRICA^Q:2194-2394,H:596-657^63.24%ID^E:1e-11^.^.	.	TR887|c1_g1_i48|m.893	1-5346[+]	.	.	.	sigP:0.107^41^0.125^0.101	.	.	.	.
TR887|c1_g1	TR887|c1_g1_i48	.	D6WYS4_TRICA^D6WYS4_TRICA^Q:2629-3594,H:792-1090^50.31%ID^E:8e-68^.^.`D6WYS4_TRICA^D6WYS4_TRICA^Q:4441-5172,H:1184-1402^39.85%ID^E:6e-21^.^.`D6WYS4_TRICA^D6WYS4_TRICA^Q:5224-5340,H:1646-1684^87.18%ID^E:7e-12^.^.`D6WYS4_TRICA^D6WYS4_TRICA^Q:2194-2394,H:596-657^63.24%ID^E:1e-11^.^.	.	TR887|c1_g1_i48|m.897	3180-3506[-]	.	.	.	sigP:0.129^45^0.264^0.123	.	.	.	.
TR887|c1_g1	TR887|c1_g1_i49	.	D6WYS4_TRICA^D6WYS4_TRICA^Q:2629-3594,H:792-1090^50.31%ID^E:6e-68^.^.`D6WYS4_TRICA^D6WYS4_TRICA^Q:4441-5265,H:1184-1402^41.55%ID^E:2e-26^.^.`D6WYS4_TRICA^D6WYS4_TRICA^Q:5317-5433,H:1646-1684^87.18%ID^E:7e-12^.^.`D6WYS4_TRICA^D6WYS4_TRICA^Q:2194-2394,H:596-657^63.24%ID^E:8e-12^.^.	.	TR887|c1_g1_i49|m.901	1261-2283[-]	.	.	.	sigP:0.136^11^0.252^0.141	ExpAA=178.97^PredHel=8^Topology=i33-50o65-87i92-114o129-151i181-203o218-240i260-282o315-337i	.	.	.
TR887|c1_g1	TR887|c1_g1_i49	.	D6WYS4_TRICA^D6WYS4_TRICA^Q:2629-3594,H:792-1090^50.31%ID^E:6e-68^.^.`D6WYS4_TRICA^D6WYS4_TRICA^Q:4441-5265,H:1184-1402^41.55%ID^E:2e-26^.^.`D6WYS4_TRICA^D6WYS4_TRICA^Q:5317-5433,H:1646-1684^87.18%ID^E:7e-12^.^.`D6WYS4_TRICA^D6WYS4_TRICA^Q:2194-2394,H:596-657^63.24%ID^E:8e-12^.^.	.	TR887|c1_g1_i49|m.900	1-5442[+]	.	.	.	sigP:0.107^41^0.125^0.101	.	.	.	.
TR887|c1_g1	TR887|c1_g1_i49	.	D6WYS4_TRICA^D6WYS4_TRICA^Q:2629-3594,H:792-1090^50.31%ID^E:6e-68^.^.`D6WYS4_TRICA^D6WYS4_TRICA^Q:4441-5265,H:1184-1402^41.55%ID^E:2e-26^.^.`D6WYS4_TRICA^D6WYS4_TRICA^Q:5317-5433,H:1646-1684^87.18%ID^E:7e-12^.^.`D6WYS4_TRICA^D6WYS4_TRICA^Q:2194-2394,H:596-657^63.24%ID^E:8e-12^.^.	.	TR887|c1_g1_i49|m.904	3180-3506[-]	.	.	.	sigP:0.129^45^0.264^0.123	.	.	.	.
TR887|c1_g1	TR887|c1_g1_i50	.	D6WYS4_TRICA^D6WYS4_TRICA^Q:2674-3930,H:697-1090^51.89%ID^E:4e-103^.^.`D6WYS4_TRICA^D6WYS4_TRICA^Q:5549-7441,H:1184-1684^41.74%ID^E:4e-97^.^.`D6WYS4_TRICA^D6WYS4_TRICA^Q:2194-2394,H:596-657^63.24%ID^E:2e-11^.^.	.	TR887|c1_g1_i50|m.907	1-5082[+]	.	.	.	sigP:0.107^41^0.125^0.101	.	.	.	.
TR887|c1_g1	TR887|c1_g1_i50	.	D6WYS4_TRICA^D6WYS4_TRICA^Q:2674-3930,H:697-1090^51.89%ID^E:4e-103^.^.`D6WYS4_TRICA^D6WYS4_TRICA^Q:5549-7441,H:1184-1684^41.74%ID^E:4e-97^.^.`D6WYS4_TRICA^D6WYS4_TRICA^Q:2194-2394,H:596-657^63.24%ID^E:2e-11^.^.	.	TR887|c1_g1_i50|m.913	3516-3842[-]	.	.	.	sigP:0.129^45^0.264^0.123	.	.	.	.
TR887|c1_g1	TR887|c1_g1_i50	.	D6WYS4_TRICA^D6WYS4_TRICA^Q:2674-3930,H:697-1090^51.89%ID^E:4e-103^.^.`D6WYS4_TRICA^D6WYS4_TRICA^Q:5549-7441,H:1184-1684^41.74%ID^E:4e-97^.^.`D6WYS4_TRICA^D6WYS4_TRICA^Q:2194-2394,H:596-657^63.24%ID^E:2e-11^.^.	.	TR887|c1_g1_i50|m.909	1261-2283[-]	.	.	.	sigP:0.136^11^0.252^0.141	ExpAA=178.97^PredHel=8^Topology=i33-50o65-87i92-114o129-151i181-203o218-240i260-282o315-337i	.	.	.
TR887|c1_g1	TR887|c1_g1_i50	.	D6WYS4_TRICA^D6WYS4_TRICA^Q:2674-3930,H:697-1090^51.89%ID^E:4e-103^.^.`D6WYS4_TRICA^D6WYS4_TRICA^Q:5549-7441,H:1184-1684^41.74%ID^E:4e-97^.^.`D6WYS4_TRICA^D6WYS4_TRICA^Q:2194-2394,H:596-657^63.24%ID^E:2e-11^.^.	.	TR887|c1_g1_i50|m.908	5447-7450[+]	.	.	.	sigP:0.114^30^0.117^0.107	.	.	.	.
TR887|c1_g3	TR887|c1_g3_i1	.	.	.	.	.	.	.	.	.	.	.	.	.
TR887|c2_g1	TR887|c2_g1_i1	.	.	.	.	.	.	.	.	.	.	.	.	.
TR887|c3_g1	TR887|c3_g1_i1	.	.	.	.	.	.	.	.	.	.	.	.	.
TR888|c0_g1	TR888|c0_g1_i1	.	.	.	TR888|c0_g1_i1|m.916	71-514[+]	.	.	.	sigP:0.107^57^0.111^0.102	.	.	.	.
TR888|c0_g1	TR888|c0_g1_i2	.	.	.	TR888|c0_g1_i2|m.917	71-595[+]	.	.	.	sigP:0.107^57^0.111^0.102	.	.	.	.
TR889|c0_g1	TR889|c0_g1_i1	F200A_MACFA^F200A_MACFA^Q:224-27,H:509-573^43.94%ID^E:8e-12^RecName: Full=Protein FAM200A;^Eukaryota; Metazoa; Chordata; Craniata; Vertebrata; Euteleostomi; Mammalia; Eutheria; Euarchontoglires; Primates; Haplorrhini; Catarrhini; Cercopithecidae; Cercopithecinae; Macaca	X1XFW9_ACYPI^X1XFW9_ACYPI^Q:224-27,H:22-87^60.61%ID^E:2e-19^.^.	.	.	.	.	.	.	.	.	.	GO:0016021^cellular_component^integral component of membrane`GO:0003676^molecular_function^nucleic acid binding	.
TR889|c0_g2	TR889|c0_g2_i1	ZMYM6_HUMAN^ZMYM6_HUMAN^Q:382-131,H:905-990^39.53%ID^E:4e-12^RecName: Full=Zinc finger MYM-type protein 6;^Eukaryota; Metazoa; Chordata; Craniata; Vertebrata; Euteleostomi; Mammalia; Eutheria; Euarchontoglires; Primates; Haplorrhini; Catarrhini; Hominidae; Homo	A0A087UAD4_9ARAC^A0A087UAD4_9ARAC^Q:394-131,H:20-105^57.95%ID^E:2e-21^.^.	.	.	.	.	.	.	.	.	NOG45135^	GO:0005634^cellular_component^nucleus`GO:0003677^molecular_function^DNA binding`GO:0008270^molecular_function^zinc ion binding`GO:0007010^biological_process^cytoskeleton organization`GO:0007275^biological_process^multicellular organismal development`GO:0022604^biological_process^regulation of cell morphogenesis	.
[truncated: 227,810+ more rows]
