# Supplementary material for: The De Novo Transcriptome and Its Functional Annotation in the Seed Beetle Callosobruchus maculatus
Source: PLoS One. 2016 Jul 21;11(7):e0158565. doi: 10.1371/journal.pone.0158565 (PMC4956038; doi:10.1371/journal.pone.0158565)
Supplement: S3 File — (ZIP) [file pone.0158565.s003.zip]

Archive with 1 entries (1 files):
- S3 File - revised.xlsx
