# Supplementary material for: The De Novo Transcriptome and Its Functional Annotation in the Seed Beetle Callosobruchus maculatus
Source: PLoS One. 2016 Jul 21;11(7):e0158565. doi: 10.1371/journal.pone.0158565 (PMC4956038; doi:10.1371/journal.pone.0158565)
Supplement: S3 File — (ZIP) [file pone.0158565.s003.zip › S3 File - revised.xlsx]

## Sheet: Table 1 (Larvae)
Table 1: Expressed private genes in larvae (Blast2GO annotations)
SeqName	Description	Length	#Hits	e-Value	sim mean	#GO	GO Names list	Enzyme Codes list	InterPro IDs
TR29217|c0_g1_i2	zonadhesin- partial	343	1	1.8e-07	0.45	0	-	-	no IPS match
TR33345|c5_g1_i1	PREDICTED: uncharacterized protein LOC105456897	749	1	9.5e-06	0.49	0	-	-	NON_CYTOPLASMIC_DOMAIN (PHOBIUS); TRANSMEMBRANE (PHOBIUS); CYTOPLASMIC_DOMAIN (PHOBIUS); TMhelix (TMHMM)
TR35660|c0_g1_i1	telomere-associated protein rif1 isoform x2	226	1	1.9e-06	0.5	0	-	-	NON_CYTOPLASMIC_DOMAIN (PHOBIUS); TRANSMEMBRANE (PHOBIUS); CYTOPLASMIC_DOMAIN (PHOBIUS)
TR12075|c0_g1_i1	PREDICTED: uncharacterized protein LOC105201050	560	1	5e-07	0.5	0	-	-	TRANSMEMBRANE (PHOBIUS); NON_CYTOPLASMIC_DOMAIN (PHOBIUS); CYTOPLASMIC_DOMAIN (PHOBIUS); TMhelix (TMHMM)
TR15912|c4_g11_i1	rna-directed dna polymerase from mobile element jockey-like isoform x1	2533	1	6.4e-27	0.51	0	-	-	IPR005135 (G3DSA:3.60.10.GENE3D); IPR005135 (PFAM); CYTOPLASMIC_DOMAIN (PHOBIUS); TRANSMEMBRANE (PHOBIUS); NON_CYTOPLASMIC_DOMAIN (PHOBIUS); IPR005135 (SUPERFAMILY)
TR30923|c0_g1_i1	gamma-interferon-inducible lysosomal thiol reductase-like isoform x3	985	1	1.3e-26	0.51	0	-	-	IPR012336 (G3DSA:3.40.30.GENE3D); IPR004911 (PFAM); IPR004911 (PANTHER); PTHR13234:SF19 (PANTHER); SIGNAL_PEPTIDE_H_REGION (PHOBIUS); SIGNAL_PEPTIDE (PHOBIUS); NON_CYTOPLASMIC_DOMAIN (PHOBIUS); SIGNAL_PEPTIDE_C_REGION (PHOBIUS); SIGNAL_PEPTIDE_N_REGION (PHOBIUS); SignalP-TM (SIGNALP_GRAM_POSITIVE); SignalP-noTM (SIGNALP_EUK)
TR67319|c0_g1_i4	Uncharacterized protein OBRU01_07008, partial	452	1	2.5e-23	0.53	0	-	-	Coil (COILS)
TR16073|c1_g11_i1	hypothetical protein TcasGA2_TC016101	990	1	3.2e-07	0.53	0	-	-	CYTOPLASMIC_DOMAIN (PHOBIUS); NON_CYTOPLASMIC_DOMAIN (PHOBIUS); TRANSMEMBRANE (PHOBIUS); TMhelix (TMHMM)
TR52614|c1_g1_i1	solute carrier family 25 member 35	1738	1	4.1e-24	0.54	3	C:integral component of membrane; C:membrane; P:transport	-	IPR018108 (PFAM); IPR023395 (G3DSA:1.50.40.GENE3D); PTHR24089:SF95 (PANTHER); PTHR24089 (PANTHER); SIGNAL_PEPTIDE_H_REGION (PHOBIUS); SIGNAL_PEPTIDE_C_REGION (PHOBIUS); NON_CYTOPLASMIC_DOMAIN (PHOBIUS); SIGNAL_PEPTIDE_N_REGION (PHOBIUS); SIGNAL_PEPTIDE (PHOBIUS); IPR018108 (PROSITE_PROFILES); IPR023395 (SUPERFAMILY)
TR44254|c1_g1_i2	hypothetical protein D910_11970	2221	1	7.5e-11	0.54	0	-	-	no IPS match
TR24188|c0_g1_i1	gamma-interferon-inducible lysosomal thiol reductase-like isoform x3	773	1	1.6e-33	0.55	0	-	-	IPR004911 (PFAM); IPR012336 (G3DSA:3.40.30.GENE3D); IPR004911 (PANTHER)
TR71859|c6_g1_i1	PREDICTED: uncharacterized protein LOC103518869	1097	1	3.7e-12	0.55	0	-	-	TRANSMEMBRANE (PHOBIUS); NON_CYTOPLASMIC_DOMAIN (PHOBIUS); CYTOPLASMIC_DOMAIN (PHOBIUS); TMhelix (TMHMM)
TR7581|c6_g3_i1	PREDICTED: uncharacterized protein LOC105396567, partial	1024	1	4.8e-08	0.57	0	-	-	no IPS match
TR25326|c1_g1_i5	baculoviral iap repeat-containing protein 5	1839	1	6.6e-25	0.59	0	-	-	IPR001370 (SMART); IPR001370 (G3DSA:1.10.1170.GENE3D); IPR001370 (PFAM); PTHR10044 (PANTHER); IPR001370 (PROSITE_PROFILES); SSF57924 (SUPERFAMILY)
TR59593|c0_g1_i1	gamma-interferon-inducible lysosomal thiol reductase-like	993	1	8.9e-34	0.6	0	-	-	IPR004911 (PFAM); IPR004911 (PANTHER); CYTOPLASMIC_DOMAIN (PHOBIUS); NON_CYTOPLASMIC_DOMAIN (PHOBIUS); TRANSMEMBRANE (PHOBIUS); TMhelix (TMHMM)
TR64693|c1_g20_i1	dna-mediated transposase	2254	1	2.6e-06	0.61	0	-	-	Coil (COILS)
TR49068|c5_g2_i1	PREDICTED: uncharacterized protein LOC101452609	285	1	1.1e-16	0.62	0	-	-	Coil (COILS); G3DSA:3.40.50.10170 (GENE3D)
TR24190|c0_g1_i5	venom serine carboxypeptidase-like	424	1	7.5e-24	0.63	2	F:serine-type carboxypeptidase activity; P:proteolysis	EC:3.4.21; EC:3.4.16	IPR001563 (PFAM); IPR029058 (G3DSA:3.40.50.GENE3D); IPR001563 (PANTHER); PTHR11802:SF98 (PANTHER); IPR029058 (SUPERFAMILY)
TR21212|c0_g1_i3	protein melted	3760	1	0	0.65	0	-	-	IPR001849 (SMART); IPR011993 (G3DSA:2.30.29.GENE3D); PTHR21630 (PANTHER); IPR001849 (PROSITE_PROFILES); SSF50729 (SUPERFAMILY)
TR34408|c0_g1_i2	tigger transposable element-derived protein 6-like	1494	1	1.5e-08	0.65	0	-	-	NON_CYTOPLASMIC_DOMAIN (PHOBIUS); TRANSMEMBRANE (PHOBIUS); CYTOPLASMIC_DOMAIN (PHOBIUS); TRANSMEMBRANE (PHOBIUS); CYTOPLASMIC_DOMAIN (PHOBIUS); TMhelix (TMHMM); TMhelix (TMHMM)
TR33125|c0_g1_i1	hypothetical protein YQE_04406, partial	430	1	1.5e-24	0.66	0	-	-	NON_CYTOPLASMIC_DOMAIN (PHOBIUS); SIGNAL_PEPTIDE_H_REGION (PHOBIUS); SIGNAL_PEPTIDE_N_REGION (PHOBIUS); SIGNAL_PEPTIDE_C_REGION (PHOBIUS); SIGNAL_PEPTIDE (PHOBIUS); SignalP-noTM (SIGNALP_EUK)
TR3231|c1_g4_i1	unknown	1426	1	7e-136	0.66	2	F:hydrolase activity, acting on ester bonds; P:lipid metabolic process	-	IPR006693 (PFAM); IPR029058 (G3DSA:3.40.50.GENE3D); IPR025483 (PIRSF); PTHR11005:SF29 (PANTHER); PTHR11005 (PANTHER); NON_CYTOPLASMIC_DOMAIN (PHOBIUS); SIGNAL_PEPTIDE_N_REGION (PHOBIUS); SIGNAL_PEPTIDE_H_REGION (PHOBIUS); SIGNAL_PEPTIDE_C_REGION (PHOBIUS); SIGNAL_PEPTIDE (PHOBIUS); PS51257 (PROSITE_PROFILES); SignalP-noTM (SIGNALP_EUK); IPR029058 (SUPERFAMILY)
TR36152|c6_g1_i1	hypothetical protein HELRODRAFT_171263	1512	1	9.3e-25	0.66	0	-	-	no IPS match
TR15171|c0_g1_i1	hypothetical protein TcasGA2_TC016101	847	1	8.9e-42	0.67	0	-	-	no IPS match
TR23855|c1_g2_i1	endonuclease-reverse transcriptase	315	1	1.1e-25	0.69	0	-	-	IPR000477 (PFAM); PTHR19446 (PANTHER); PTHR19446:SF320 (PANTHER); IPR000477 (PROSITE_PROFILES)
TR55315|c3_g1_i2	cathepsin b-like cysteine protease	1515	1	9.7e-131	0.7	3	F:cysteine-type endopeptidase activity; P:proteolysis; P:regulation of catalytic activity	EC:3.4.22; EC:3.4	IPR000668 (PRINTS); IPR000668 (SMART); IPR000668 (PFAM); IPR012599 (PFAM); G3DSA:3.90.70.10 (GENE3D); PTHR12411:SF16 (PANTHER); IPR013128 (PANTHER); IPR025660 (PROSITE_PATTERNS); SIGNAL_PEPTIDE_N_REGION (PHOBIUS); NON_CYTOPLASMIC_DOMAIN (PHOBIUS); SIGNAL_PEPTIDE_C_REGION (PHOBIUS); SIGNAL_PEPTIDE (PHOBIUS); SIGNAL_PEPTIDE_H_REGION (PHOBIUS); SignalP-noTM (SIGNALP_EUK); SignalP-TM (SIGNALP_GRAM_PO…
TR59658|c0_g1_i2	hypothetical protein TcasGA2_TC012253	244	1	8.1e-17	0.71	8	F:ATPase activity; F:ATP binding; C:integral component of membrane; P:metabolic process; F:nucleotide binding; F:ATPase activity, coupled to transmembrane movement of substances; P:transmembrane transport; P:transport	-	no IPS match
TR23788|c4_g9_i1	histone-lysine n-methyltransferase partial	980	1	7.5e-06	0.71	3	F:methyltransferase activity; F:transferase activity; P:methylation	-	SIGNAL_PEPTIDE_H_REGION (PHOBIUS); SIGNAL_PEPTIDE (PHOBIUS); SIGNAL_PEPTIDE_C_REGION (PHOBIUS); SIGNAL_PEPTIDE_N_REGION (PHOBIUS); NON_CYTOPLASMIC_DOMAIN (PHOBIUS); SignalP-noTM (SIGNALP_EUK)
TR18717|c0_g2_i1	beta-galactosidase-1-like protein 2	2098	1	0	0.72	2	F:hydrolase activity, hydrolyzing O-glycosyl compounds; P:carbohydrate metabolic process	-	IPR001944 (PRINTS); IPR031330 (PFAM); IPR013781 (G3DSA:3.20.20.GENE3D); PTHR23421:SF66 (PANTHER); IPR001944 (PANTHER); IPR019801 (PROSITE_PATTERNS); IPR017853 (SUPERFAMILY)
TR32491|c0_g2_i1	venom serine carboxypeptidase	3325	1	3.8e-152	0.72	2	F:serine-type carboxypeptidase activity; P:proteolysis	EC:3.4.21; EC:3.4.16	IPR001563 (PRINTS); IPR029058 (G3DSA:3.40.50.GENE3D); IPR001563 (PFAM); IPR001563 (PANTHER); PTHR11802:SF98 (PANTHER); IPR018202 (PROSITE_PATTERNS); IPR018202 (PROSITE_PATTERNS); SIGNAL_PEPTIDE (PHOBIUS); SIGNAL_PEPTIDE_C_REGION (PHOBIUS); SIGNAL_PEPTIDE_H_REGION (PHOBIUS); SIGNAL_PEPTIDE_N_REGION (PHOBIUS); NON_CYTOPLASMIC_DOMAIN (PHOBIUS); SignalP-noTM (SIGNALP_EUK); IPR029058 (SUPERFAMILY)
TR64206|c1_g8_i1	PREDICTED: uncharacterized protein LOC105557424	262	1	3.1e-14	0.72	0	-	-	TMhelix (TMHMM)
TR15933|c0_g3_i4	dehydrogenase reductase sdr family member 11-like	1235	1	7.6e-97	0.75	2	F:oxidoreductase activity; P:metabolic process	-	IPR002347 (PRINTS); IPR002198 (PRINTS); IPR002198 (PFAM); G3DSA:3.40.50.720 (GENE3D); PTHR24319:SF32 (PANTHER); PTHR24319 (PANTHER); IPR020904 (PROSITE_PATTERNS); IPR016040 (SUPERFAMILY)
TR52474|c1_g4_i1	glycoside hydrolase family 1	579	1	2.6e-70	0.76	2	F:hydrolase activity, hydrolyzing O-glycosyl compounds; P:carbohydrate metabolic process	-	IPR013781 (G3DSA:3.20.20.GENE3D); IPR001360 (PFAM); IPR001360 (PANTHER); SIGNAL_PEPTIDE (PHOBIUS); SIGNAL_PEPTIDE_C_REGION (PHOBIUS); SIGNAL_PEPTIDE_H_REGION (PHOBIUS); NON_CYTOPLASMIC_DOMAIN (PHOBIUS); SIGNAL_PEPTIDE_N_REGION (PHOBIUS); SignalP-noTM (SIGNALP_EUK); SignalP-TM (SIGNALP_GRAM_POSITIVE); IPR017853 (SUPERFAMILY)
TR65054|c0_g1_i1	glycosyl hydrolase	2066	1	1.3e-177	0.76	2	F:hydrolase activity, hydrolyzing O-glycosyl compounds; P:carbohydrate metabolic process	-	IPR001360 (PRINTS); IPR013781 (G3DSA:3.20.20.GENE3D); IPR001360 (PFAM); IPR001360 (PANTHER); IPR017853 (SUPERFAMILY)
TR1265|c0_g1_i1	glycosyl hydrolase	1335	1	2.8e-159	0.76	2	F:hydrolase activity, hydrolyzing O-glycosyl compounds; P:carbohydrate metabolic process	-	IPR001360 (PRINTS); IPR001360 (PFAM); IPR013781 (G3DSA:3.20.20.GENE3D); IPR001360 (PANTHER); IPR017853 (SUPERFAMILY)
TR8452|c1_g2_i3	glyoxylate reductase hydroxypyruvate reductase-like	1740	1	1e-101	0.76	3	F:oxidoreductase activity, acting on the CH-OH group of donors, NAD or NADP as acceptor; F:NAD binding; P:oxidation-reduction process	-	G3DSA:3.40.50.720 (GENE3D); IPR006139 (PFAM); IPR006140 (PFAM); G3DSA:3.40.50.720 (GENE3D); PTHR10996 (PANTHER); PTHR10996:SF119 (PANTHER); IPR029753 (PROSITE_PATTERNS); SIGNAL_PEPTIDE (PHOBIUS); NON_CYTOPLASMIC_DOMAIN (PHOBIUS); SIGNAL_PEPTIDE_H_REGION (PHOBIUS); SIGNAL_PEPTIDE_C_REGION (PHOBIUS); SIGNAL_PEPTIDE_N_REGION (PHOBIUS); SignalP-noTM (SIGNALP_EUK); SignalP-noTM (SIGNALP_GRAM_NEGATIVE)…
TR64518|c0_g2_i1	hypothetical protein TcasGA2_TC007103	1168	1	4.2e-148	0.78	2	F:hydrolase activity, acting on carbon-nitrogen (but not peptide) bonds; P:nitrogen compound metabolic process	-	IPR003010 (G3DSA:3.60.110.GENE3D); IPR011146 (G3DSA:3.30.428.GENE3D); IPR001310 (PFAM); IPR003010 (PFAM); PTHR23088:SF27 (PANTHER); PTHR23088 (PANTHER); IPR001110 (PROSITE_PATTERNS); IPR019808 (PROSITE_PATTERNS); IPR003010 (PROSITE_PROFILES); IPR011146 (PROSITE_PROFILES); IPR011146 (SUPERFAMILY); IPR003010 (SUPERFAMILY)
TR28212|c0_g1_i1	equilibrative nucleoside transporter 3- partial	262	1	3.8e-08	0.79	0	-	-	TRANSMEMBRANE (PHOBIUS); NON_CYTOPLASMIC_DOMAIN (PHOBIUS); CYTOPLASMIC_DOMAIN (PHOBIUS); SignalP-noTM (SIGNALP_EUK); TMhelix (TMHMM)
TR24068|c0_g1_i4	low quality protein: catalase-like	1619	1	0	0.8	7	F:catalase activity; F:heme binding; P:response to oxidative stress; P:oxidation-reduction process; P:tryptophan metabolic process; P:obsolete peroxidase reaction; P:methane metabolic process	EC:1.11.1.7; EC:1.11.1.6	IPR018028 (PRINTS); IPR011614 (SMART); IPR011614 (PFAM); IPR024711 (PIRSF); IPR010582 (PFAM); IPR011614 (G3DSA:2.40.180.GENE3D); IPR018028 (PANTHER); IPR024708 (PROSITE_PATTERNS); IPR002226 (PROSITE_PATTERNS); IPR018028 (PROSITE_PROFILES); IPR020835 (SUPERFAMILY)
TR64860|c1_g2_i1	serine carboxypeptidase scp- partial	250	1	8.5e-26	0.81	2	F:serine-type carboxypeptidase activity; P:proteolysis	EC:3.4.21; EC:3.4.16	IPR029058 (G3DSA:3.40.50.GENE3D); IPR001563 (PFAM); PTHR11802:SF98 (PANTHER); IPR001563 (PANTHER); IPR029058 (SUPERFAMILY)
TR28672|c0_g1_i1	probable cytosolic oligopeptidase a	2004	1	0	0.81	2	F:metalloendopeptidase activity; P:proteolysis	EC:3.4.24	IPR024077 (G3DSA:1.10.1370.GENE3D); IPR001567 (PFAM); IPR024079 (G3DSA:3.40.390.GENE3D); PTHR11804:SF52 (PANTHER); PTHR11804 (PANTHER); SSF55486 (SUPERFAMILY)
TR59921|c0_g3_i1	phosphopantothenoylcysteine decarboxylase	925	1	1.6e-87	0.82	1	F:catalytic activity	-	IPR003382 (G3DSA:3.40.50.GENE3D); IPR003382 (PFAM); PTHR14359 (PANTHER); IPR003382 (SUPERFAMILY)
TR20333|c3_g2_i6	hypothetical protein WH47_05041	1744	1	7.2e-68	0.83	0	-	-	TRANSMEMBRANE (PHOBIUS); NON_CYTOPLASMIC_DOMAIN (PHOBIUS); TRANSMEMBRANE (PHOBIUS); CYTOPLASMIC_DOMAIN (PHOBIUS); CYTOPLASMIC_DOMAIN (PHOBIUS)
TR40497|c0_g1_i3	calcium uptake protein 1 mitochondrial isoform x2	1870	1	0	0.84	1	F:calcium ion binding	-	IPR002048 (SMART); IPR011992 (G3DSA:1.10.238.GENE3D); IPR002048 (PFAM); PF13833 (PFAM); IPR011992 (G3DSA:1.10.238.GENE3D); PTHR12294:SF1 (PANTHER); PTHR12294 (PANTHER); IPR018247 (PROSITE_PATTERNS); TRANSMEMBRANE (PHOBIUS); NON_CYTOPLASMIC_DOMAIN (PHOBIUS); CYTOPLASMIC_DOMAIN (PHOBIUS); IPR002048 (PROSITE_PROFILES); IPR002048 (PROSITE_PROFILES); IPR002048 (PROSITE_PROFILES); SSF47473 (SUPERFAMILY…
TR36003|c0_g1_i1	hypothetical protein TcasGA2_TC030598	2623	1	0	0.87	2	F:protein binding; F:metal ion binding	-	IPR002110 (PRINTS); IPR000306 (SMART); IPR002110 (SMART); IPR020683 (G3DSA:1.25.40.GENE3D); IPR020683 (G3DSA:1.25.40.GENE3D); IPR020683 (G3DSA:1.25.40.GENE3D); IPR000306 (PFAM); IPR013083 (G3DSA:3.30.40.GENE3D); IPR020683 (G3DSA:1.25.40.GENE3D); IPR020683 (G3DSA:1.25.40.GENE3D); IPR020683 (PFAM); PTHR24189 (PANTHER); PTHR24189:SF34 (PANTHER); IPR002110 (PROSITE_PROFILES); IPR002110 (PROSITE_PROFI…
TR12878|c3_g3_i1	peptidylprolyl isomerase domain and wd repeat-containing protein 1	1960	1	0	0.88	4	F:peptidyl-prolyl cis-trans isomerase activity; F:protein binding; P:protein peptidyl-prolyl isomerization; P:protein folding	EC:5.2.1.8	IPR002130 (PRINTS); IPR001680 (SMART); IPR002130 (PFAM); IPR001680 (PFAM); IPR029000 (G3DSA:2.40.100.GENE3D); IPR015943 (G3DSA:2.130.10.GENE3D); PTHR11071:SF213 (PANTHER); IPR024936 (PANTHER); IPR002130 (PROSITE_PROFILES); IPR017986 (PROSITE_PROFILES); IPR001680 (PROSITE_PROFILES); IPR017986 (SUPERFAMILY); IPR029000 (SUPERFAMILY)
TR45067|c0_g1_i1	hypothetical protein YQE_03023, partial	1005	1	2.5e-142	0.92	0	-	-	IPR013636 (PFAM); PTHR13608:SF3 (PANTHER); PTHR13608 (PANTHER); SIGNAL_PEPTIDE (PHOBIUS); NON_CYTOPLASMIC_DOMAIN (PHOBIUS); SIGNAL_PEPTIDE_H_REGION (PHOBIUS); SIGNAL_PEPTIDE_C_REGION (PHOBIUS); SIGNAL_PEPTIDE_N_REGION (PHOBIUS)
TR34814|c0_g1_i1	hypothetical protein AMK59_4675, partial	264	1	9.8e-13	0.92	0	-	-	IPR027413 (G3DSA:1.10.560.GENE3D)
TR10894|c0_g3_i1	atp synthase subunit mitochondrial	419	1	7.6e-20	0.93	0	-	-	no IPS match
TR64718|c0_g1_i3	cua2b_tenmo ame: full=larval cuticle protein a2b ame: full=tm-lcp a2b short=tm-a2b	684	1	4.2e-38	0.96	1	F:structural constituent of cuticle	-	IPR000618 (PRINTS); IPR000618 (PFAM); PTHR12236 (PANTHER); PTHR12236:SF40 (PANTHER); IPR031311 (PROSITE_PATTERNS); SIGNAL_PEPTIDE_C_REGION (PHOBIUS); NON_CYTOPLASMIC_DOMAIN (PHOBIUS); SIGNAL_PEPTIDE (PHOBIUS); SIGNAL_PEPTIDE_N_REGION (PHOBIUS); SIGNAL_PEPTIDE_H_REGION (PHOBIUS); IPR000618 (PROSITE_PROFILES); SignalP-noTM (SIGNALP_EUK); SignalP-TM (SIGNALP_GRAM_POSITIVE); SignalP-noTM (SIGNALP_GRA…
TR68792|c0_g2_i1	cathepsin b-like cysteine protease 2	452	1	1.6e-67	0.99	3	F:cysteine-type endopeptidase activity; P:regulation of catalytic activity; P:proteolysis	EC:3.4.22; EC:3.4	G3DSA:3.90.70.10 (GENE3D); IPR012599 (PFAM); IPR013128 (PANTHER); PTHR12411:SF16 (PANTHER); SIGNAL_PEPTIDE (PHOBIUS); NON_CYTOPLASMIC_DOMAIN (PHOBIUS); SIGNAL_PEPTIDE_N_REGION (PHOBIUS); SIGNAL_PEPTIDE_C_REGION (PHOBIUS); SIGNAL_PEPTIDE_H_REGION (PHOBIUS); PS51257 (PROSITE_PROFILES); SignalP-noTM (SIGNALP_EUK); SignalP-noTM (SIGNALP_GRAM_NEGATIVE); SignalP-TM (SIGNALP_GRAM_POSITIVE); SSF54001 (SU…
TR53508|c0_g8_i1	---NA---	344	0	-	-		-	-	NON_CYTOPLASMIC_DOMAIN (PHOBIUS); CYTOPLASMIC_DOMAIN (PHOBIUS); TRANSMEMBRANE (PHOBIUS); TMhelix (TMHMM)
TR1801|c0_g1_i1	---NA---	257	0	-	-		-	-	CYTOPLASMIC_DOMAIN (PHOBIUS); NON_CYTOPLASMIC_DOMAIN (PHOBIUS); TRANSMEMBRANE (PHOBIUS); TMhelix (TMHMM)
TR54973|c0_g10_i1	---NA---	233	0	-	-		-	-	no IPS match
TR3585|c5_g1_i1	---NA---	304	0	-	-		-	-	CYTOPLASMIC_DOMAIN (PHOBIUS); TRANSMEMBRANE (PHOBIUS); NON_CYTOPLASMIC_DOMAIN (PHOBIUS); TMhelix (TMHMM)
TR14494|c9_g9_i1	---NA---	252	0	-	-		-	-	no IPS match
TR68489|c2_g1_i1	---NA---	233	0	-	-		-	-	no IPS match
TR62740|c3_g2_i2	---NA---	549	0	-	-		-	-	no IPS match
TR38000|c0_g1_i1	---NA---	426	0	-	-		-	-	no IPS match
TR70860|c0_g1_i4	---NA---	1154	0	-	-		-	-	SIGNAL_PEPTIDE_H_REGION (PHOBIUS); CYTOPLASMIC_DOMAIN (PHOBIUS); SIGNAL_PEPTIDE_N_REGION (PHOBIUS); SIGNAL_PEPTIDE (PHOBIUS); NON_CYTOPLASMIC_DOMAIN (PHOBIUS); SIGNAL_PEPTIDE_C_REGION (PHOBIUS); TRANSMEMBRANE (PHOBIUS); SignalP-noTM (SIGNALP_EUK); SignalP-TM (SIGNALP_GRAM_POSITIVE)
TR12326|c17_g3_i1	---NA---	228	0	-	-		-	-	no IPS match
TR74586|c1_g2_i1	---NA---	408	0	-	-		-	-	no IPS match
TR37376|c6_g2_i1	---NA---	243	0	-	-		-	-	no IPS match
TR3576|c7_g21_i1	---NA---	244	0	-	-		-	-	no IPS match
TR7297|c3_g1_i1	---NA---	411	0	-	-		-	-	TMhelix (TMHMM)
TR7613|c7_g22_i1	---NA---	231	0	-	-		-	-	no IPS match
TR37121|c0_g1_i1	---NA---	249	0	-	-		-	-	no IPS match
TR37416|c4_g3_i3	---NA---	1270	0	-	-		-	-	NON_CYTOPLASMIC_DOMAIN (PHOBIUS); TRANSMEMBRANE (PHOBIUS); CYTOPLASMIC_DOMAIN (PHOBIUS); TMhelix (TMHMM)
TR74564|c6_g6_i1	---NA---	237	0	-	-		-	-	NON_CYTOPLASMIC_DOMAIN (PHOBIUS); CYTOPLASMIC_DOMAIN (PHOBIUS); TRANSMEMBRANE (PHOBIUS); TMhelix (TMHMM)
TR58309|c0_g1_i1	---NA---	297	0	-	-		-	-	no IPS match
TR29265|c1_g3_i1	---NA---	1409	0	-	-		-	-	NON_CYTOPLASMIC_DOMAIN (PHOBIUS); CYTOPLASMIC_DOMAIN (PHOBIUS); TRANSMEMBRANE (PHOBIUS)
TR73689|c3_g1_i1	---NA---	251	0	-	-		-	-	NON_CYTOPLASMIC_DOMAIN (PHOBIUS); TRANSMEMBRANE (PHOBIUS); CYTOPLASMIC_DOMAIN (PHOBIUS); TMhelix (TMHMM)
TR53361|c6_g7_i1	---NA---	227	0	-	-		-	-	no IPS match
TR44282|c3_g2_i1	---NA---	369	0	-	-		-	-	no IPS match
TR27096|c1_g5_i1	---NA---	391	0	-	-		-	-	no IPS match
TR18199|c5_g6_i1	---NA---	229	0	-	-		-	-	no IPS match
TR42638|c8_g1_i1	---NA---	233	0	-	-		-	-	no IPS match
TR38623|c0_g1_i1	---NA---	308	0	-	-		-	-	SIGNAL_PEPTIDE (PHOBIUS); SIGNAL_PEPTIDE_H_REGION (PHOBIUS); SIGNAL_PEPTIDE_N_REGION (PHOBIUS); SIGNAL_PEPTIDE_C_REGION (PHOBIUS); NON_CYTOPLASMIC_DOMAIN (PHOBIUS)
TR36305|c1_g7_i1	---NA---	292	0	-	-		-	-	SIGNAL_PEPTIDE_H_REGION (PHOBIUS); NON_CYTOPLASMIC_DOMAIN (PHOBIUS); SIGNAL_PEPTIDE_N_REGION (PHOBIUS); SIGNAL_PEPTIDE (PHOBIUS); SIGNAL_PEPTIDE_C_REGION (PHOBIUS); TMhelix (TMHMM)
TR44666|c0_g1_i1	---NA---	270	0	-	-		-	-	no IPS match
TR57342|c4_g2_i2	---NA---	1334	0	-	-		-	-	no IPS match
TR59644|c3_g4_i2	---NA---	940	0	-	-		-	-	NON_CYTOPLASMIC_DOMAIN (PHOBIUS); CYTOPLASMIC_DOMAIN (PHOBIUS); TRANSMEMBRANE (PHOBIUS); TMhelix (TMHMM)
TR24769|c0_g2_i1	---NA---	238	0	-	-		-	-	no IPS match
TR71838|c3_g1_i3	---NA---	1540	0	-	-		-	-	NON_CYTOPLASMIC_DOMAIN (PHOBIUS); CYTOPLASMIC_DOMAIN (PHOBIUS); NON_CYTOPLASMIC_DOMAIN (PHOBIUS); TRANSMEMBRANE (PHOBIUS); TRANSMEMBRANE (PHOBIUS); TMhelix (TMHMM); TMhelix (TMHMM)
TR4917|c3_g3_i2	---NA---	282	0	-	-		-	-	no IPS match
TR3275|c5_g2_i1	---NA---	241	0	-	-		-	-	TMhelix (TMHMM)
TR31393|c0_g2_i1	---NA---	253	0	-	-		-	-	no IPS match
TR20397|c3_g2_i1	---NA---	263	0	-	-		-	-	no IPS match
TR54114|c0_g1_i1	---NA---	262	0	-	-		-	-	NON_CYTOPLASMIC_DOMAIN (PHOBIUS); CYTOPLASMIC_DOMAIN (PHOBIUS); TRANSMEMBRANE (PHOBIUS); TMhelix (TMHMM)
TR28070|c0_g1_i2	---NA---	424	0	-	-		-	-	TRANSMEMBRANE (PHOBIUS); NON_CYTOPLASMIC_DOMAIN (PHOBIUS); CYTOPLASMIC_DOMAIN (PHOBIUS); TMhelix (TMHMM)
TR23137|c9_g6_i1	---NA---	1171	0	-	-		-	-	no IPS match
TR26726|c3_g4_i1	---NA---	323	0	-	-		-	-	no IPS match
TR20720|c0_g1_i1	---NA---	242	0	-	-		-	-	no IPS match
TR53475|c0_g2_i1	---NA---	836	0	-	-		-	-	NON_CYTOPLASMIC_DOMAIN (PHOBIUS); NON_CYTOPLASMIC_DOMAIN (PHOBIUS); CYTOPLASMIC_DOMAIN (PHOBIUS); TRANSMEMBRANE (PHOBIUS); TRANSMEMBRANE (PHOBIUS); CYTOPLASMIC_DOMAIN (PHOBIUS); TRANSMEMBRANE (PHOBIUS); TMhelix (TMHMM); TMhelix (TMHMM)
TR33577|c2_g7_i2	---NA---	378	0	-	-		-	-	no IPS match
TR65319|c0_g2_i2	---NA---	442	0	-	-		-	-	no IPS match
TR42631|c4_g1_i1	---NA---	471	0	-	-		-	-	CYTOPLASMIC_DOMAIN (PHOBIUS); NON_CYTOPLASMIC_DOMAIN (PHOBIUS); TRANSMEMBRANE (PHOBIUS); TMhelix (TMHMM)
TR21277|c1_g1_i1	---NA---	226	0	-	-		-	-	no IPS match
TR27114|c0_g1_i1	---NA---	234	0	-	-		-	-	no IPS match
TR17283|c0_g1_i1	---NA---	549	0	-	-		-	-	no IPS match
TR41205|c2_g1_i1	---NA---	242	0	-	-		-	-	no IPS match
TR53389|c4_g4_i1	---NA---	346	0	-	-		-	-	SIGNAL_PEPTIDE_C_REGION (PHOBIUS); SIGNAL_PEPTIDE_H_REGION (PHOBIUS); SIGNAL_PEPTIDE_N_REGION (PHOBIUS); NON_CYTOPLASMIC_DOMAIN (PHOBIUS); SIGNAL_PEPTIDE (PHOBIUS)
TR9002|c0_g1_i7	---NA---	5424	0	-	-		-	-	NON_CYTOPLASMIC_DOMAIN (PHOBIUS); TRANSMEMBRANE (PHOBIUS); CYTOPLASMIC_DOMAIN (PHOBIUS)
TR20342|c4_g12_i1	---NA---	230	0	-	-		-	-	no IPS match
TR72161|c0_g1_i1	-	229	0	-	-	-	-	-	no IPS match
TR72133|c3_g11_i1	---NA---	254	0	-	-		-	-	no IPS match
TR64729|c3_g4_i1	---NA---	238	0	-	-		-	-	no IPS match
TR41215|c4_g1_i1	---NA---	225	0	-	-		-	-	NON_CYTOPLASMIC_DOMAIN (PHOBIUS); TRANSMEMBRANE (PHOBIUS); CYTOPLASMIC_DOMAIN (PHOBIUS)
TR28314|c6_g6_i1	---NA---	226	0	-	-		-	-	no IPS match
TR59644|c3_g5_i2	---NA---	1424	0	-	-		-	-	no IPS match
TR28315|c5_g5_i1	---NA---	243	0	-	-		-	-	no IPS match
TR18199|c5_g10_i1	---NA---	289	0	-	-		-	-	no IPS match
TR2471|c0_g4_i1	---NA---	296	0	-	-		-	-	NON_CYTOPLASMIC_DOMAIN (PHOBIUS); CYTOPLASMIC_DOMAIN (PHOBIUS); TRANSMEMBRANE (PHOBIUS)
TR26651|c0_g2_i1	---NA---	253	0	-	-		-	-	no IPS match
TR75076|c0_g1_i1	---NA---	404	0	-	-		-	-	TMhelix (TMHMM)
TR9046|c14_g6_i1	---NA---	770	0	-	-		-	-	no IPS match
TR9046|c10_g2_i1	---NA---	541	0	-	-		-	-	no IPS match
TR18181|c2_g13_i1	---NA---	250	0	-	-		-	-	no IPS match
TR22618|c0_g1_i1	---NA---	238	0	-	-		-	-	no IPS match
TR12641|c0_g1_i1	---NA---	292	0	-	-		-	-	SignalP-noTM (SIGNALP_EUK)
TR67389|c6_g1_i1	---NA---	576	0	-	-		-	-	no IPS match
TR64903|c5_g2_i1	---NA---	239	0	-	-		-	-	no IPS match
TR62523|c0_g1_i1	---NA---	383	0	-	-		-	-	no IPS match
TR29217|c0_g2_i1	---NA---	553	0	-	-		-	-	CYTOPLASMIC_DOMAIN (PHOBIUS); TRANSMEMBRANE (PHOBIUS); NON_CYTOPLASMIC_DOMAIN (PHOBIUS); TMhelix (TMHMM)
TR14463|c1_g1_i1	---NA---	1086	0	-	-		-	-	TRANSMEMBRANE (PHOBIUS); NON_CYTOPLASMIC_DOMAIN (PHOBIUS); CYTOPLASMIC_DOMAIN (PHOBIUS); TMhelix (TMHMM)
TR51375|c0_g1_i1	---NA---	232	0	-	-		-	-	no IPS match
TR23063|c3_g8_i1	---NA---	285	0	-	-		-	-	Coil (COILS)
TR33310|c3_g4_i1	---NA---	285	0	-	-		-	-	no IPS match
TR4264|c0_g1_i1	---NA---	324	0	-	-		-	-	SIGNAL_PEPTIDE_H_REGION (PHOBIUS); SIGNAL_PEPTIDE_C_REGION (PHOBIUS); SIGNAL_PEPTIDE_N_REGION (PHOBIUS); NON_CYTOPLASMIC_DOMAIN (PHOBIUS); SIGNAL_PEPTIDE (PHOBIUS); SignalP-noTM (SIGNALP_EUK); SignalP-noTM (SIGNALP_GRAM_NEGATIVE); TMhelix (TMHMM); TMhelix (TMHMM); TMhelix (TMHMM)
TR46933|c0_g1_i1	---NA---	286	0	-	-		-	-	no IPS match
TR66241|c0_g1_i1	---NA---	805	0	-	-		-	-	NON_CYTOPLASMIC_DOMAIN (PHOBIUS); SIGNAL_PEPTIDE_N_REGION (PHOBIUS); SIGNAL_PEPTIDE_C_REGION (PHOBIUS); SIGNAL_PEPTIDE (PHOBIUS); SIGNAL_PEPTIDE_H_REGION (PHOBIUS); SignalP-noTM (SIGNALP_EUK)
TR62459|c6_g4_i1	---NA---	310	0	-	-		-	-	no IPS match
TR59644|c3_g2_i1	---NA---	640	0	-	-		-	-	no IPS match
TR21279|c7_g16_i1	---NA---	809	0	-	-		-	-	no IPS match
TR24142|c2_g16_i1	---NA---	227	0	-	-		-	-	no IPS match
TR56719|c0_g2_i1	---NA---	439	0	-	-		-	-	no IPS match
TR9052|c4_g2_i1	---NA---	428	0	-	-		-	-	TRANSMEMBRANE (PHOBIUS); CYTOPLASMIC_DOMAIN (PHOBIUS); NON_CYTOPLASMIC_DOMAIN (PHOBIUS)
TR36166|c12_g1_i1	---NA---	327	0	-	-		-	-	no IPS match
TR12882|c0_g1_i1	---NA---	505	0	-	-		-	-	no IPS match
TR28266|c2_g1_i6	---NA---	1784	0	-	-		-	-	TRANSMEMBRANE (PHOBIUS); NON_CYTOPLASMIC_DOMAIN (PHOBIUS); CYTOPLASMIC_DOMAIN (PHOBIUS)
TR59644|c0_g1_i1	---NA---	463	0	-	-		-	-	NON_CYTOPLASMIC_DOMAIN (PHOBIUS); CYTOPLASMIC_DOMAIN (PHOBIUS); TRANSMEMBRANE (PHOBIUS); TMhelix (TMHMM)
TR42480|c0_g1_i1	---NA---	336	0	-	-		-	-	TRANSMEMBRANE (PHOBIUS); NON_CYTOPLASMIC_DOMAIN (PHOBIUS); CYTOPLASMIC_DOMAIN (PHOBIUS)
TR37716|c5_g1_i1	---NA---	257	0	-	-		-	-	no IPS match
TR16073|c1_g8_i1	---NA---	651	0	-	-		-	-	no IPS match
TR12409|c5_g6_i2	---NA---	268	0	-	-		-	-	no IPS match
TR26778|c0_g1_i1	---NA---	225	0	-	-		-	-	no IPS match
TR69770|c0_g4_i2	---NA---	447	0	-	-		-	-	no IPS match
TR64386|c1_g1_i1	---NA---	1197	0	-	-		-	-	no IPS match
TR58941|c0_g2_i1	---NA---	450	0	-	-		-	-	no IPS match
TR72158|c1_g10_i1	---NA---	284	0	-	-		-	-	no IPS match
TR44455|c0_g2_i1	---NA---	319	0	-	-		-	-	no IPS match
TR40509|c7_g1_i1	---NA---	299	0	-	-		-	-	no IPS match
TR20720|c0_g2_i1	---NA---	241	0	-	-		-	-	no IPS match
TR57299|c4_g1_i1	---NA---	296	0	-	-		-	-	NON_CYTOPLASMIC_DOMAIN (PHOBIUS); TRANSMEMBRANE (PHOBIUS); CYTOPLASMIC_DOMAIN (PHOBIUS)
TR24074|c0_g1_i1	---NA---	359	0	-	-		-	-	no IPS match
TR9481|c0_g1_i1	---NA---	260	0	-	-		-	-	no IPS match
TR37376|c7_g3_i1	---NA---	322	0	-	-		-	-	no IPS match
TR37149|c0_g1_i1	---NA---	264	0	-	-		-	-	no IPS match
TR6129|c0_g1_i1	---NA---	230	0	-	-		-	-	no IPS match
TR6627|c0_g1_i1	---NA---	226	0	-	-		-	-	no IPS match
TR52542|c4_g2_i1	---NA---	246	0	-	-		-	-	TMhelix (TMHMM)
TR52564|c5_g1_i1	---NA---	745	0	-	-		-	-	no IPS match
TR23843|c4_g14_i1	---NA---	254	0	-	-		-	-	SignalP-TM (SIGNALP_GRAM_POSITIVE)
TR40547|c4_g32_i1	---NA---	243	0	-	-		-	-	no IPS match
TR12362|c2_g1_i1	---NA---	534	0	-	-		-	-	no IPS match
TR54127|c3_g6_i1	---NA---	342	0	-	-		-	-	CYTOPLASMIC_DOMAIN (PHOBIUS); NON_CYTOPLASMIC_DOMAIN (PHOBIUS); TRANSMEMBRANE (PHOBIUS); TMhelix (TMHMM)
TR29969|c5_g2_i1	---NA---	274	0	-	-		-	-	no IPS match
TR62723|c4_g1_i1	---NA---	344	0	-	-		-	-	no IPS match
TR57289|c4_g2_i2	---NA---	1461	0	-	-		-	-	TRANSMEMBRANE (PHOBIUS); NON_CYTOPLASMIC_DOMAIN (PHOBIUS); CYTOPLASMIC_DOMAIN (PHOBIUS); TMhelix (TMHMM)
TR2322|c4_g3_i1	---NA---	229	0	-	-		-	-	no IPS match
TR42631|c3_g1_i3	---NA---	271	0	-	-		-	-	no IPS match
TR10891|c0_g2_i1	---NA---	252	0	-	-		-	-	SIGNAL_PEPTIDE_N_REGION (PHOBIUS); SIGNAL_PEPTIDE (PHOBIUS); SIGNAL_PEPTIDE_C_REGION (PHOBIUS); NON_CYTOPLASMIC_DOMAIN (PHOBIUS); SIGNAL_PEPTIDE_H_REGION (PHOBIUS); SignalP-noTM (SIGNALP_EUK); SignalP-TM (SIGNALP_GRAM_POSITIVE); SignalP-noTM (SIGNALP_GRAM_NEGATIVE)
TR52399|c3_g1_i1	---NA---	314	0	-	-		-	-	no IPS match
TR64717|c4_g2_i1	---NA---	228	0	-	-		-	-	no IPS match
TR69754|c2_g3_i1	---NA---	1335	0	-	-		-	-	no IPS match
TR76|c0_g1_i1	---NA---	242	0	-	-		-	-	TRANSMEMBRANE (PHOBIUS); TRANSMEMBRANE (PHOBIUS); CYTOPLASMIC_DOMAIN (PHOBIUS); CYTOPLASMIC_DOMAIN (PHOBIUS); NON_CYTOPLASMIC_DOMAIN (PHOBIUS); TMhelix (TMHMM)
TR74596|c9_g5_i1	---NA---	247	0	-	-		-	-	no IPS match
TR29684|c0_g1_i1	---NA---	230	0	-	-		-	-	no IPS match
TR31724|c0_g1_i2	---NA---	294	0	-	-		-	-	no IPS match
TR3574|c2_g1_i1	---NA---	364	0	-	-		-	-	no IPS match
TR2094|c0_g2_i1	---NA---	265	0	-	-		-	-	no IPS match
TR37717|c4_g4_i1	---NA---	271	0	-	-		-	-	SignalP-noTM (SIGNALP_EUK)
TR55586|c0_g1_i1	---NA---	321	0	-	-		-	-	CYTOPLASMIC_DOMAIN (PHOBIUS); NON_CYTOPLASMIC_DOMAIN (PHOBIUS); TRANSMEMBRANE (PHOBIUS)
TR2354|c0_g2_i1	---NA---	725	0	-	-		-	-	no IPS match
TR16000|c5_g4_i1	---NA---	275	0	-	-		-	-	no IPS match
TR15966|c5_g8_i1	---NA---	278	0	-	-		-	-	NON_CYTOPLASMIC_DOMAIN (PHOBIUS); TRANSMEMBRANE (PHOBIUS); CYTOPLASMIC_DOMAIN (PHOBIUS); TMhelix (TMHMM)
TR7613|c7_g19_i1	---NA---	231	0	-	-		-	-	no IPS match
TR72446|c5_g9_i1	---NA---	1912	0	-	-		-	-	no IPS match
TR56933|c7_g20_i1	---NA---	658	0	-	-		-	-	no IPS match
TR64372|c0_g5_i1	---NA---	409	0	-	-		-	-	TRANSMEMBRANE (PHOBIUS); CYTOPLASMIC_DOMAIN (PHOBIUS); NON_CYTOPLASMIC_DOMAIN (PHOBIUS); TMhelix (TMHMM)
TR72120|c2_g4_i1	-	328	0	-	-	-	-	-	NON_CYTOPLASMIC_DOMAIN (PHOBIUS); SIGNAL_PEPTIDE (PHOBIUS); SIGNAL_PEPTIDE_C_REGION (PHOBIUS); SIGNAL_PEPTIDE_H_REGION (PHOBIUS); SIGNAL_PEPTIDE_N_REGION (PHOBIUS); SignalP-noTM (SIGNALP_EUK)
TR10111|c1_g2_i1	---NA---	625	0	-	-		-	-	no IPS match
TR66915|c0_g1_i1	---NA---	324	0	-	-		-	-	no IPS match
TR72418|c2_g1_i2	---NA---	682	0	-	-		-	-	no IPS match
TR29700|c8_g3_i1	---NA---	336	0	-	-		-	-	no IPS match
TR10078|c1_g2_i1	---NA---	491	0	-	-		-	-	no IPS match
TR23138|c2_g1_i1	---NA---	354	0	-	-		-	-	no IPS match
TR47093|c0_g1_i1	---NA---	251	0	-	-		-	-	CYTOPLASMIC_DOMAIN (PHOBIUS); NON_CYTOPLASMIC_DOMAIN (PHOBIUS); TRANSMEMBRANE (PHOBIUS); TMhelix (TMHMM)
TR7387|c24_g13_i1	---NA---	237	0	-	-		-	-	no IPS match
TR37376|c11_g1_i1	---NA---	1225	0	-	-		-	-	TRANSMEMBRANE (PHOBIUS); TRANSMEMBRANE (PHOBIUS); CYTOPLASMIC_DOMAIN (PHOBIUS); TRANSMEMBRANE (PHOBIUS); CYTOPLASMIC_DOMAIN (PHOBIUS); NON_CYTOPLASMIC_DOMAIN (PHOBIUS); NON_CYTOPLASMIC_DOMAIN (PHOBIUS); TMhelix (TMHMM); TMhelix (TMHMM); TMhelix (TMHMM)
TR70136|c0_g3_i1	---NA---	225	0	-	-		-	-	no IPS match
TR59699|c0_g2_i1	---NA---	539	0	-	-		-	-	no IPS match
TR23768|c0_g7_i1	---NA---	758	0	-	-		-	-	no IPS match
TR54519|c6_g1_i1	---NA---	280	0	-	-		-	-	no IPS match
TR62948|c0_g2_i1	---NA---	334	0	-	-		-	-	no IPS match
TR9038|c1_g5_i1	---NA---	368	0	-	-		-	-	no IPS match
TR57232|c0_g17_i1	---NA---	851	0	-	-		-	-	no IPS match
TR3235|c3_g3_i1	---NA---	1745	0	-	-		-	-	SIGNAL_PEPTIDE_C_REGION (PHOBIUS); SIGNAL_PEPTIDE_N_REGION (PHOBIUS); NON_CYTOPLASMIC_DOMAIN (PHOBIUS); SIGNAL_PEPTIDE (PHOBIUS); SIGNAL_PEPTIDE_H_REGION (PHOBIUS); SignalP-noTM (SIGNALP_EUK); TMhelix (TMHMM)
TR45112|c0_g1_i1	---NA---	438	0	-	-		-	-	NON_CYTOPLASMIC_DOMAIN (PHOBIUS); SIGNAL_PEPTIDE_H_REGION (PHOBIUS); SIGNAL_PEPTIDE (PHOBIUS); SIGNAL_PEPTIDE_N_REGION (PHOBIUS); SIGNAL_PEPTIDE_C_REGION (PHOBIUS)
TR57250|c4_g4_i1	---NA---	233	0	-	-		-	-	no IPS match
TR53580|c6_g2_i1	---NA---	448	0	-	-		-	-	no IPS match
TR25627|c0_g1_i1	---NA---	265	0	-	-		-	-	SIGNAL_PEPTIDE_N_REGION (PHOBIUS); SIGNAL_PEPTIDE_H_REGION (PHOBIUS); NON_CYTOPLASMIC_DOMAIN (PHOBIUS); SIGNAL_PEPTIDE (PHOBIUS); SIGNAL_PEPTIDE_C_REGION (PHOBIUS)

## Sheet: Table 2 (Pupae)
Table 2: Expressed private genes in Pupae (Blast2GO annotations)
SeqName	Description	Length	#Hits	e-Value	sim mean	#GO	GO Names list	Enzyme Codes list	InterPro IDs
TR14500|c6_g2_i2	hypothetical protein X975_14354, partial	4994	1	2.1e-08	0.42	0	-	-	TRANSMEMBRANE (PHOBIUS); NON_CYTOPLASMIC_DOMAIN (PHOBIUS); TRANSMEMBRANE (PHOBIUS); CYTOPLASMIC_DOMAIN (PHOBIUS); NON_CYTOPLASMIC_DOMAIN (PHOBIUS); TMhelix (TMHMM); TMhelix (TMHMM)
TR26651|c2_g3_i1	hypothetical protein TcasGA2_TC000717	281	1	5.6e-08	0.44	4	F:transposase activity; P:DNA integration; P:transposition, DNA-mediated; F:DNA binding	-	no IPS match
TR30018|c1_g3_i1	PREDICTED: uncharacterized protein LOC106672712	1441	1	5.7e-15	0.53	1	F:nucleic acid binding	-	IPR012337 (G3DSA:3.30.420.GENE3D)
TR44689|c4_g6_i1	PREDICTED: uncharacterized protein LOC103515572	448	1	6.5e-08	0.53	0	-	-	no IPS match
TR30026|c0_g2_i1	transposable element tc3 transposase	685	1	1.2e-14	0.55	0	-	-	no IPS match
TR18747|c0_g2_i1	PREDICTED: uncharacterized protein LOC103312182	808	1	1.4e-14	0.57	0	-	-	no IPS match
TR3634|c2_g3_i1	hypothetical protein D910_06701	3407	1	7.4e-45	0.57	1	F:protein binding	-	IPR003591 (SMART); G3DSA:3.80.10.10 (GENE3D); IPR001611 (PFAM); PTHR24365 (PANTHER); CYTOPLASMIC_DOMAIN (PHOBIUS); NON_CYTOPLASMIC_DOMAIN (PHOBIUS); TRANSMEMBRANE (PHOBIUS); IPR001611 (PROSITE_PROFILES); IPR001611 (PROSITE_PROFILES); IPR001611 (PROSITE_PROFILES); IPR001611 (PROSITE_PROFILES); IPR001611 (PROSITE_PROFILES); SSF52058 (SUPERFAMILY); TMhelix (TMHMM)
TR34264|c0_g2_i1	vacuolar protein-sorting-associated protein 36	1858	1	9.8e-08	0.58	0	-	-	SIGNAL_PEPTIDE (PHOBIUS); SIGNAL_PEPTIDE_N_REGION (PHOBIUS); NON_CYTOPLASMIC_DOMAIN (PHOBIUS); SIGNAL_PEPTIDE_C_REGION (PHOBIUS); SIGNAL_PEPTIDE_H_REGION (PHOBIUS); SignalP-TM (SIGNALP_GRAM_POSITIVE); SignalP-noTM (SIGNALP_EUK); SignalP-noTM (SIGNALP_GRAM_NEGATIVE)
TR25396|c1_g4_i1	PREDICTED: uncharacterized protein LOC105396567, partial	333	1	3.3e-09	0.58	0	-	-	no IPS match
TR25396|c1_g2_i1	PREDICTED: uncharacterized protein LOC105396567, partial	339	1	4.8e-10	0.58	0	-	-	no IPS match
TR45419|c0_g6_i2	PREDICTED: uncharacterized protein LOC105387281	1022	1	1.1e-17	0.6	0	-	-	no IPS match
TR61957|c1_g4_i2	gut cathepsin l-like cysteine protease	1286	1	2.4e-97	0.6	2	F:cysteine-type peptidase activity; P:proteolysis	EC:3.4	IPR000668 (PRINTS); IPR013201 (SMART); IPR000668 (SMART); IPR013201 (PFAM); G3DSA:3.90.70.10 (GENE3D); IPR000668 (PFAM); IPR013128 (PANTHER); IPR025660 (PROSITE_PATTERNS); IPR025661 (PROSITE_PATTERNS); IPR000169 (PROSITE_PATTERNS); SIGNAL_PEPTIDE_C_REGION (PHOBIUS); NON_CYTOPLASMIC_DOMAIN (PHOBIUS); SIGNAL_PEPTIDE_N_REGION (PHOBIUS); SIGNAL_PEPTIDE (PHOBIUS); SIGNAL_PEPTIDE_H_REGION (PHOBIUS); Si…
TR53525|c0_g2_i1	predicted protein	229	1	2.1e-07	0.61	3	F:RNA binding; P:RNA-dependent DNA replication; F:RNA-directed DNA polymerase activity	-	no IPS match
TR45043|c0_g1_i1	PREDICTED: uncharacterized protein LOC106127467	255	1	2.1e-13	0.62	0	-	-	no IPS match
TR30026|c0_g14_i1	PREDICTED: uncharacterized protein LOC103308593	548	1	8.7e-14	0.62	2	P:regulation of transcription, DNA-templated; F:DNA binding	-	no IPS match
TR33284|c1_g3_i4	PREDICTED: uncharacterized protein LOC103312712 isoform X2	1287	1	2.6e-17	0.63	0	-	-	CYTOPLASMIC_DOMAIN (PHOBIUS); TRANSMEMBRANE (PHOBIUS); TRANSMEMBRANE (PHOBIUS); CYTOPLASMIC_DOMAIN (PHOBIUS); NON_CYTOPLASMIC_DOMAIN (PHOBIUS); TMhelix (TMHMM)
TR21223|c5_g1_i1	hypothetical protein EAG_00196, partial	373	1	2.3e-17	0.63	2	P:DNA repair; F:DNA binding	-	no IPS match
TR3222|c7_g9_i1	rna-directed dna polymerase from mobile element jockey-like	717	1	1.3e-08	0.64	0	-	-	no IPS match
TR61957|c1_g2_i1	cysteine proteinase 4	609	1	8.9e-37	0.64	2	F:cysteine-type peptidase activity; P:proteolysis	EC:3.4	IPR013201 (SMART); IPR000668 (PFAM); G3DSA:3.90.70.10 (GENE3D); IPR013201 (PFAM); IPR013128 (PANTHER); IPR000169 (PROSITE_PATTERNS); SIGNAL_PEPTIDE_H_REGION (PHOBIUS); SIGNAL_PEPTIDE (PHOBIUS); SIGNAL_PEPTIDE_N_REGION (PHOBIUS); SIGNAL_PEPTIDE_C_REGION (PHOBIUS); NON_CYTOPLASMIC_DOMAIN (PHOBIUS); SignalP-noTM (SIGNALP_EUK); SSF54001 (SUPERFAMILY)
TR2314|c1_g11_i1	po22_popja ame: full=retrovirus-related pol polyprotein from type-1 retrotransposable element r2 ame: full=retrovirus-related pol polyprotein from type i retrotransposable element r2 includes: ame: full=reverse transcriptase includes: ame: full= partial	453	1	6.9e-09	0.65	3	F:transferase activity; F:hydrolase activity; P:metabolic process	-	no IPS match
TR27137|c0_g1_i1	hypothetical protein D910_04749, partial	3778	1	0	0.66	2	F:serine-type endopeptidase activity; P:proteolysis	EC:3.4.21	IPR001314 (PRINTS); IPR001254 (SMART); G3DSA:2.40.10.10 (GENE3D); IPR001254 (PFAM); G3DSA:2.40.10.10 (GENE3D); G3DSA:2.40.10.10 (GENE3D); PTHR24258 (PANTHER); PTHR24258:SF96 (PANTHER); IPR018114 (PROSITE_PATTERNS); SIGNAL_PEPTIDE_H_REGION (PHOBIUS); SIGNAL_PEPTIDE_C_REGION (PHOBIUS); NON_CYTOPLASMIC_DOMAIN (PHOBIUS); SIGNAL_PEPTIDE (PHOBIUS); SIGNAL_PEPTIDE_N_REGION (PHOBIUS); IPR001254 (PROSITE_…
TR54914|c0_g1_i1	PREDICTED: uncharacterized protein LOC105391190	290	1	4.1e-21	0.67	0	-	-	no IPS match
TR35795|c0_g2_i1	hypothetical protein YQE_02879, partial	646	1	5.2e-16	0.67	0	-	-	SignalP-noTM (SIGNALP_EUK)
TR4421|c0_g2_i1	AAEL009004-PA	761	1	1.2e-20	0.67	1	F:structural constituent of cuticle	-	IPR000618 (PFAM); PTHR12236 (PANTHER); PTHR12236:SF6 (PANTHER); SIGNAL_PEPTIDE_H_REGION (PHOBIUS); SIGNAL_PEPTIDE_C_REGION (PHOBIUS); NON_CYTOPLASMIC_DOMAIN (PHOBIUS); SIGNAL_PEPTIDE_N_REGION (PHOBIUS); SIGNAL_PEPTIDE (PHOBIUS); IPR000618 (PROSITE_PROFILES); SignalP-TM (SIGNALP_GRAM_POSITIVE); SignalP-noTM (SIGNALP_EUK)
TR56942|c0_g1_i8	heat shock protein 67b2-like	739	1	9.4e-32	0.68	0	-	-	SIGNAL_PEPTIDE (PHOBIUS); NON_CYTOPLASMIC_DOMAIN (PHOBIUS); SIGNAL_PEPTIDE_H_REGION (PHOBIUS); SIGNAL_PEPTIDE_N_REGION (PHOBIUS); SIGNAL_PEPTIDE_C_REGION (PHOBIUS); TMhelix (TMHMM)
TR71857|c0_g3_i2	PREDICTED: uncharacterized protein LOC105693276	646	1	8.3e-48	0.69	0	-	-	SIGNAL_PEPTIDE (PHOBIUS); NON_CYTOPLASMIC_DOMAIN (PHOBIUS); SIGNAL_PEPTIDE_N_REGION (PHOBIUS); SIGNAL_PEPTIDE_C_REGION (PHOBIUS); SIGNAL_PEPTIDE_H_REGION (PHOBIUS)
TR67311|c2_g1_i6	glucose dehydrogenase	3275	1	0	0.7	3	F:oxidoreductase activity, acting on CH-OH group of donors; F:flavin adenine dinucleotide binding; P:oxidation-reduction process	-	IPR012132 (PIRSF); IPR000172 (PFAM); IPR023753 (G3DSA:3.50.50.GENE3D); IPR007867 (PFAM); PTHR11552:SF142 (PANTHER); PTHR11552 (PANTHER); IPR023753 (SUPERFAMILY); SSF54373 (SUPERFAMILY)
TR23795|c3_g1_i1	hypothetical protein TcasGA2_TC002110	264	1	9.8e-17	0.71	4	F:transposase activity; P:DNA integration; P:transposition, DNA-mediated; F:DNA binding	-	no IPS match
TR6122|c1_g1_i2	hypothetical protein YQE_12170, partial	746	1	3.9e-42	0.72	0	-	-	IPR027831 (PFAM)
TR24696|c0_g1_i1	hypothetical protein YQE_08728, partial	423	1	7.2e-13	0.72	0	-	-	TRANSMEMBRANE (PHOBIUS); NON_CYTOPLASMIC_DOMAIN (PHOBIUS); CYTOPLASMIC_DOMAIN (PHOBIUS); TMhelix (TMHMM)
TR22782|c0_g1_i2	endocuticle structural glycoprotein bd-2-like	2236	1	9.3e-44	0.72	0	-	-	CYTOPLASMIC_DOMAIN (PHOBIUS); TRANSMEMBRANE (PHOBIUS); NON_CYTOPLASMIC_DOMAIN (PHOBIUS); TMhelix (TMHMM); TMhelix (TMHMM)
TR58385|c0_g2_i1	PREDICTED: uncharacterized protein LOC105461636, partial	266	1	7.6e-06	0.73	0	-	-	no IPS match
TR54550|c11_g9_i2	nuclease harbi1	1124	1	5.1e-16	0.73	0	-	-	no IPS match
TR56733|c0_g1_i1	PREDICTED: uncharacterized protein LOC106086974 isoform X1	998	1	5.2e-25	0.74	0	-	-	no IPS match
TR1300|c0_g3_i1	hypothetical protein YQE_07411, partial	2256	1	4.1e-122	0.74	0	-	-	IPR029405 (PFAM); PTHR31021 (PANTHER); NON_CYTOPLASMIC_DOMAIN (PHOBIUS); SIGNAL_PEPTIDE_C_REGION (PHOBIUS); SIGNAL_PEPTIDE_H_REGION (PHOBIUS); SIGNAL_PEPTIDE (PHOBIUS); SIGNAL_PEPTIDE_N_REGION (PHOBIUS); SignalP-noTM (SIGNALP_EUK)
TR1108|c0_g1_i4	PREDICTED: uncharacterized protein LOC103312106	1420	1	4.9e-49	0.75	0	-	-	NON_CYTOPLASMIC_DOMAIN (PHOBIUS); TRANSMEMBRANE (PHOBIUS); CYTOPLASMIC_DOMAIN (PHOBIUS); TMhelix (TMHMM)
TR15922|c4_g39_i1	cuticular protein analogous to peritrophins 3-c5 isoform 1 precursor	1196	1	1.3e-09	0.75	3	F:chitin binding; P:chitin metabolic process; C:extracellular region	-	no IPS match
TR7371|c11_g1_i1	hypothetical protein L798_13713	307	1	5.6e-19	0.76	0	-	-	no IPS match
TR7965|c0_g2_i1	endothelin-converting enzyme 2-like	456	1	1.2e-37	0.77	2	F:metalloendopeptidase activity; P:proteolysis	EC:3.4.24	IPR018497 (PFAM); IPR024079 (G3DSA:3.40.390.GENE3D); IPR000718 (PANTHER); SSF55486 (SUPERFAMILY)
TR2588|c0_g3_i1	pterin-4-alpha-carbinolamine dehydratase	778	1	2.9e-51	0.78	2	F:4-alpha-hydroxytetrahydrobiopterin dehydratase activity; P:tetrahydrobiopterin biosynthetic process	EC:4.2.1.96	IPR001533 (PFAM); IPR001533 (G3DSA:3.30.1360.GENE3D); IPR001533 (PANTHER); PTHR12599:SF7 (PANTHER); IPR001533 (SUPERFAMILY)
TR3292|c1_g1_i1	hypothetical protein YQE_07754, partial	226	1	6.3e-26	0.78	2	P:metabolic process; F:transferase activity, transferring acyl groups other than amino-acyl groups	-	PTHR11161 (PANTHER); SIGNAL_PEPTIDE (PHOBIUS); SIGNAL_PEPTIDE_C_REGION (PHOBIUS); SIGNAL_PEPTIDE_N_REGION (PHOBIUS); TRANSMEMBRANE (PHOBIUS); CYTOPLASMIC_DOMAIN (PHOBIUS); NON_CYTOPLASMIC_DOMAIN (PHOBIUS); SIGNAL_PEPTIDE_H_REGION (PHOBIUS); TMhelix (TMHMM); TMhelix (TMHMM)
TR72154|c0_g1_i3	hypothetical protein YQE_10234, partial	2058	1	8.9e-90	0.8	0	-	-	Coil (COILS); Coil (COILS); IPR007308 (PFAM); PTHR14732 (PANTHER); PTHR14732:SF0 (PANTHER); IPR007308 (PROSITE_PROFILES)
TR71463|c0_g1_i1	hypothetical protein TcasGA2_TC000717	304	1	5.9e-29	0.8	4	F:DNA binding; F:transposase activity; P:transposition, DNA-mediated; P:DNA integration	-	PF13358 (PFAM); PTHR23022 (PANTHER)
TR60991|c0_g3_i1	protein yellow	2779	1	0	0.81	0	-	-	IPR017996 (PRINTS); IPR011042 (G3DSA:2.120.10.GENE3D); IPR017996 (PFAM); IPR017996 (PANTHER); PTHR10009:SF13 (PANTHER)
TR9033|c4_g2_i1	mesenchymal stem cell protein dscd75	1064	1	2.6e-80	0.81	0	-	-	IPR029069 (G3DSA:3.10.129.GENE3D); PF13279 (PFAM); PTHR12475 (PANTHER); PTHR12475:SF2 (PANTHER); NON_CYTOPLASMIC_DOMAIN (PHOBIUS); CYTOPLASMIC_DOMAIN (PHOBIUS); TRANSMEMBRANE (PHOBIUS); IPR029069 (SUPERFAMILY); TMhelix (TMHMM)
TR33522|c0_g1_i1	endonuclease-reverse transcriptase	260	1	3.6e-15	0.82	4	F:RNA-directed DNA polymerase activity; F:endonuclease activity; P:RNA-dependent DNA replication; P:nucleic acid phosphodiester bond hydrolysis	EC:3.1; EC:2.7.7.49	no IPS match
TR26675|c0_g1_i1	PREDICTED: uncharacterized protein LOC103314498	1133	1	2.7e-127	0.83	0	-	-	no IPS match
TR45452|c4_g1_i1	histone-lysine n-methyltransferase setmar-like	871	1	6e-06	0.84	0	-	-	NON_CYTOPLASMIC_DOMAIN (PHOBIUS); TRANSMEMBRANE (PHOBIUS); CYTOPLASMIC_DOMAIN (PHOBIUS); TMhelix (TMHMM)
TR55367|c0_g3_i1	uncharacterized protein Dyak_GE27401	241	1	3e-08	0.85	0	-	-	no IPS match
TR16797|c0_g1_i1	probable h aca ribonucleoprotein complex subunit 1	1510	1	1.5e-19	0.87	0	-	-	TRANSMEMBRANE (PHOBIUS); CYTOPLASMIC_DOMAIN (PHOBIUS); NON_CYTOPLASMIC_DOMAIN (PHOBIUS); TMhelix (TMHMM)
TR73641|c7_g12_i1	cuticle protein 8-like	752	1	4.7e-39	0.87	1	F:structural constituent of cuticle	-	IPR000618 (PRINTS); IPR000618 (PFAM); PTHR12236 (PANTHER); PTHR12236:SF9 (PANTHER); IPR000618 (PROSITE_PROFILES)
TR73641|c7_g7_i1	cuticle protein 8-like	807	1	1.1e-38	0.87	1	F:structural constituent of cuticle	-	IPR000618 (PRINTS); IPR000618 (PFAM); PTHR12236 (PANTHER); PTHR12236:SF9 (PANTHER); SIGNAL_PEPTIDE_N_REGION (PHOBIUS); SIGNAL_PEPTIDE_H_REGION (PHOBIUS); SIGNAL_PEPTIDE_C_REGION (PHOBIUS); SIGNAL_PEPTIDE (PHOBIUS); NON_CYTOPLASMIC_DOMAIN (PHOBIUS); IPR000618 (PROSITE_PROFILES); SignalP-noTM (SIGNALP_EUK)
TR73641|c7_g17_i1	cuticle protein 8-like	745	1	4.3e-39	0.87	1	F:structural constituent of cuticle	-	IPR000618 (PRINTS); IPR000618 (PFAM); PTHR12236:SF9 (PANTHER); PTHR12236 (PANTHER); IPR000618 (PROSITE_PROFILES)
TR73641|c7_g5_i1	cuticle protein 8-like	789	1	6.5e-39	0.87	1	F:structural constituent of cuticle	-	IPR000618 (PRINTS); IPR000618 (PFAM); PTHR12236 (PANTHER); PTHR12236:SF9 (PANTHER); IPR000618 (PROSITE_PROFILES)
TR68734|c1_g2_i1	resilin isoform x1	2028	1	4.6e-22	0.9	1	F:structural constituent of cuticle	-	IPR000618 (PFAM); PTHR12236 (PANTHER); PTHR12236:SF37 (PANTHER); IPR031311 (PROSITE_PATTERNS); IPR000618 (PROSITE_PROFILES)
TR61950|c1_g2_i15	annexin b9 isoform x1	3191	1	1.4e-179	0.9	2	F:calcium ion binding; F:calcium-dependent phospholipid binding	-	IPR013286 (PRINTS); IPR001464 (PRINTS); IPR018502 (SMART); IPR018502 (G3DSA:1.10.220.GENE3D); IPR018502 (G3DSA:1.10.220.GENE3D); IPR018502 (G3DSA:1.10.220.GENE3D); IPR018502 (PFAM); IPR018502 (G3DSA:1.10.220.GENE3D); PTHR10502 (PANTHER); IPR018252 (PROSITE_PATTERNS); IPR018252 (PROSITE_PATTERNS); IPR018252 (PROSITE_PATTERNS); SSF47874 (SUPERFAMILY)
TR52202|c0_g1_i1	hypothetical protein YQE_04412, partial	571	1	3.4e-53	0.91	0	-	-	IPR012464 (PFAM); PTHR21879:SF9 (PANTHER); IPR012464 (PANTHER); SIGNAL_PEPTIDE_N_REGION (PHOBIUS); SIGNAL_PEPTIDE (PHOBIUS); SIGNAL_PEPTIDE_C_REGION (PHOBIUS); SIGNAL_PEPTIDE_H_REGION (PHOBIUS); NON_CYTOPLASMIC_DOMAIN (PHOBIUS); SignalP-noTM (SIGNALP_GRAM_NEGATIVE); SignalP-noTM (SIGNALP_EUK); SignalP-TM (SIGNALP_GRAM_POSITIVE); TMhelix (TMHMM)
TR12837|c1_g1_i4	tnf receptor-associated factor 4 isoform x3	5080	1	0	0.92	6	F:ubiquitin-protein transferase activity; F:protein binding; F:zinc ion binding; P:activation of NF-kappaB-inducing kinase activity; P:protein ubiquitination; P:positive regulation of JNK cascade	-	IPR002083 (SMART); IPR001293 (PFAM); IPR013323 (G3DSA:3.90.890.GENE3D); IPR008974 (G3DSA:2.60.210.GENE3D); PTHR10131 (PANTHER); IPR027138 (PTHR10131:PANTHER); IPR002083 (PROSITE_PROFILES); IPR001293 (PROSITE_PROFILES); IPR001293 (PROSITE_PROFILES); IPR001293 (PROSITE_PROFILES); IPR008974 (SUPERFAMILY); IPR008974 (SUPERFAMILY); IPR008974 (SUPERFAMILY); IPR008974 (SUPERFAMILY)
TR45419|c0_g8_i4	hypothetical protein D910_04661	2020	1	2.5e-157	0.94	0	-	-	Coil (COILS); IPR000533 (PRINTS); G3DSA:1.20.5.340 (GENE3D); IPR000533 (PFAM); PTHR19269:SF51 (PANTHER); PTHR19269 (PANTHER); IPR000533 (PROSITE_PATTERNS); SSF57997 (SUPERFAMILY)
TR55185|c0_g2_i1	cuticle protein 7	1477	1	1.3e-34	0.94	1	F:structural constituent of cuticle	-	IPR000618 (PRINTS); IPR000618 (PFAM); PTHR12236:SF14 (PANTHER); PTHR12236 (PANTHER); IPR031311 (PROSITE_PATTERNS); IPR000618 (PROSITE_PROFILES); TMhelix (TMHMM)
TR10464|c0_g1_i1	PREDICTED: myosin-VIIa	3706	1	0	0.96	4	C:myosin complex; F:motor activity; F:ATP binding; P:metabolic process	EC:3.6.1; EC:3.6.1.15	no IPS match
TR22623|c0_g5_i1	PREDICTED: uncharacterized protein LOC661130	654	1	6.1e-102	0.97	0	-	-	no IPS match
TR22623|c0_g9_i1	PREDICTED: uncharacterized protein LOC661130	654	1	6.1e-102	0.97	0	-	-	no IPS match
TR12365|c5_g8_i1	---NA---	287	0	-	-		-	-	no IPS match
TR61920|c7_g6_i1	---NA---	297	0	-	-		-	-	no IPS match
TR45407|c4_g2_i2	---NA---	947	0	-	-		-	-	no IPS match
TR61875|c0_g26_i1	---NA---	253	0	-	-		-	-	no IPS match
TR19972|c7_g4_i1	---NA---	564	0	-	-		-	-	SIGNAL_PEPTIDE_N_REGION (PHOBIUS); SIGNAL_PEPTIDE_H_REGION (PHOBIUS); SIGNAL_PEPTIDE_C_REGION (PHOBIUS); SIGNAL_PEPTIDE (PHOBIUS); NON_CYTOPLASMIC_DOMAIN (PHOBIUS); PS51257 (PROSITE_PROFILES); TMhelix (TMHMM)
TR33287|c4_g1_i1	---NA---	2027	0	-	-		-	-	NON_CYTOPLASMIC_DOMAIN (PHOBIUS); TRANSMEMBRANE (PHOBIUS); CYTOPLASMIC_DOMAIN (PHOBIUS); TRANSMEMBRANE (PHOBIUS); CYTOPLASMIC_DOMAIN (PHOBIUS); TMhelix (TMHMM); TMhelix (TMHMM)
TR1185|c0_g30_i1	---NA---	614	0	-	-		-	-	TRANSMEMBRANE (PHOBIUS); CYTOPLASMIC_DOMAIN (PHOBIUS); NON_CYTOPLASMIC_DOMAIN (PHOBIUS); TMhelix (TMHMM)
TR33367|c5_g16_i1	---NA---	382	0	-	-		-	-	no IPS match
TR67044|c0_g1_i1	---NA---	370	0	-	-		-	-	no IPS match
TR37777|c6_g4_i1	---NA---	248	0	-	-		-	-	no IPS match
TR23860|c2_g9_i1	---NA---	682	0	-	-		-	-	no IPS match
TR17083|c0_g1_i1	---NA---	301	0	-	-		-	-	no IPS match
TR28246|c5_g6_i1	---NA---	515	0	-	-		-	-	no IPS match
TR64280|c0_g10_i2	---NA---	268	0	-	-		-	-	no IPS match
TR3220|c0_g1_i1	---NA---	237	0	-	-		-	-	CYTOPLASMIC_DOMAIN (PHOBIUS); SIGNAL_PEPTIDE_H_REGION (PHOBIUS); SIGNAL_PEPTIDE (PHOBIUS); SIGNAL_PEPTIDE_C_REGION (PHOBIUS); SIGNAL_PEPTIDE_N_REGION (PHOBIUS); TRANSMEMBRANE (PHOBIUS); NON_CYTOPLASMIC_DOMAIN (PHOBIUS); SignalP-TM (SIGNALP_GRAM_POSITIVE); SignalP-TM (SIGNALP_EUK)
TR53518|c2_g16_i1	---NA---	225	0	-	-		-	-	no IPS match
TR61920|c7_g4_i1	---NA---	339	0	-	-		-	-	no IPS match
TR61891|c0_g2_i1	---NA---	417	0	-	-		-	-	TRANSMEMBRANE (PHOBIUS); CYTOPLASMIC_DOMAIN (PHOBIUS); NON_CYTOPLASMIC_DOMAIN (PHOBIUS); TMhelix (TMHMM)
TR74142|c0_g3_i1	---NA---	329	0	-	-		-	-	no IPS match
TR7387|c24_g4_i1	---NA---	517	0	-	-		-	-	no IPS match
TR18192|c5_g4_i1	---NA---	229	0	-	-		-	-	NON_CYTOPLASMIC_DOMAIN (PHOBIUS); TRANSMEMBRANE (PHOBIUS); CYTOPLASMIC_DOMAIN (PHOBIUS); TMhelix (TMHMM)
TR45452|c8_g1_i1	---NA---	273	0	-	-		-	-	no IPS match
TR1185|c0_g5_i1	---NA---	607	0	-	-		-	-	NON_CYTOPLASMIC_DOMAIN (PHOBIUS); TRANSMEMBRANE (PHOBIUS); CYTOPLASMIC_DOMAIN (PHOBIUS); TMhelix (TMHMM)
TR20404|c3_g13_i1	---NA---	240	0	-	-		-	-	no IPS match
TR20404|c3_g14_i1	---NA---	252	0	-	-		-	-	SIGNAL_PEPTIDE (PHOBIUS); SIGNAL_PEPTIDE_H_REGION (PHOBIUS); NON_CYTOPLASMIC_DOMAIN (PHOBIUS); SIGNAL_PEPTIDE_N_REGION (PHOBIUS); SIGNAL_PEPTIDE_C_REGION (PHOBIUS); SignalP-noTM (SIGNALP_EUK)
TR8491|c2_g2_i1	---NA---	226	0	-	-		-	-	TRANSMEMBRANE (PHOBIUS); NON_CYTOPLASMIC_DOMAIN (PHOBIUS); CYTOPLASMIC_DOMAIN (PHOBIUS); TMhelix (TMHMM)
TR14498|c3_g3_i1	---NA---	231	0	-	-		-	-	no IPS match
TR29818|c0_g3_i1	---NA---	706	0	-	-		-	-	SIGNAL_PEPTIDE_H_REGION (PHOBIUS); SIGNAL_PEPTIDE_N_REGION (PHOBIUS); NON_CYTOPLASMIC_DOMAIN (PHOBIUS); SIGNAL_PEPTIDE_C_REGION (PHOBIUS); SIGNAL_PEPTIDE (PHOBIUS)
TR53357|c1_g1_i1	---NA---	242	0	-	-		-	-	no IPS match
TR26315|c1_g14_i1	---NA---	2617	0	-	-		-	-	no IPS match
TR44698|c12_g9_i1	---NA---	346	0	-	-		-	-	TRANSMEMBRANE (PHOBIUS); NON_CYTOPLASMIC_DOMAIN (PHOBIUS); CYTOPLASMIC_DOMAIN (PHOBIUS)
TR71139|c6_g1_i1	---NA---	1012	0	-	-		-	-	SignalP-TM (SIGNALP_GRAM_POSITIVE)
TR52443|c1_g11_i1	---NA---	315	0	-	-		-	-	no IPS match
TR73953|c6_g3_i1	---NA---	271	0	-	-		-	-	no IPS match
TR69256|c0_g1_i1	---NA---	283	0	-	-		-	-	no IPS match
TR61875|c0_g3_i1	---NA---	473	0	-	-		-	-	no IPS match
TR53118|c0_g1_i1	---NA---	306	0	-	-		-	-	no IPS match
TR53544|c0_g2_i1	---NA---	607	0	-	-		-	-	no IPS match
TR20404|c3_g39_i1	---NA---	226	0	-	-		-	-	no IPS match
TR20318|c1_g31_i1	---NA---	1510	0	-	-		-	-	no IPS match
TR68299|c2_g1_i1	---NA---	592	0	-	-		-	-	no IPS match
TR24510|c0_g3_i1	---NA---	310	0	-	-		-	-	SIGNAL_PEPTIDE_H_REGION (PHOBIUS); SIGNAL_PEPTIDE (PHOBIUS); NON_CYTOPLASMIC_DOMAIN (PHOBIUS); SIGNAL_PEPTIDE_C_REGION (PHOBIUS); SIGNAL_PEPTIDE_N_REGION (PHOBIUS); SignalP-TM (SIGNALP_GRAM_POSITIVE); SignalP-noTM (SIGNALP_GRAM_NEGATIVE)
TR44641|c5_g5_i1	---NA---	260	0	-	-		-	-	no IPS match
TR27279|c1_g1_i1	---NA---	1934	0	-	-		-	-	SIGNAL_PEPTIDE_H_REGION (PHOBIUS); SIGNAL_PEPTIDE (PHOBIUS); SIGNAL_PEPTIDE_N_REGION (PHOBIUS); NON_CYTOPLASMIC_DOMAIN (PHOBIUS); SIGNAL_PEPTIDE_C_REGION (PHOBIUS); SignalP-noTM (SIGNALP_EUK); SignalP-TM (SIGNALP_GRAM_POSITIVE)
TR69720|c1_g1_i1	---NA---	320	0	-	-		-	-	no IPS match
TR25396|c3_g4_i1	---NA---	497	0	-	-		-	-	SignalP-TM (SIGNALP_GRAM_POSITIVE)
TR20404|c3_g28_i1	---NA---	231	0	-	-		-	-	SIGNAL_PEPTIDE_H_REGION (PHOBIUS); SIGNAL_PEPTIDE_C_REGION (PHOBIUS); NON_CYTOPLASMIC_DOMAIN (PHOBIUS); SIGNAL_PEPTIDE_N_REGION (PHOBIUS); SIGNAL_PEPTIDE (PHOBIUS); SignalP-noTM (SIGNALP_EUK)
TR20404|c3_g38_i1	---NA---	250	0	-	-		-	-	no IPS match
TR44006|c0_g1_i1	---NA---	406	0	-	-		-	-	IPR012464 (PANTHER); PTHR21879:SF9 (PANTHER); NON_CYTOPLASMIC_DOMAIN (PHOBIUS); TRANSMEMBRANE (PHOBIUS); CYTOPLASMIC_DOMAIN (PHOBIUS); TRANSMEMBRANE (PHOBIUS); CYTOPLASMIC_DOMAIN (PHOBIUS); TMhelix (TMHMM)
TR73629|c6_g2_i1	---NA---	240	0	-	-		-	-	no IPS match
TR23860|c2_g14_i1	---NA---	583	0	-	-		-	-	no IPS match
TR34010|c0_g1_i1	---NA---	301	0	-	-		-	-	no IPS match
TR53370|c4_g12_i1	---NA---	404	0	-	-		-	-	no IPS match
TR7629|c2_g2_i1	---NA---	224	0	-	-		-	-	no IPS match
TR64382|c3_g4_i1	---NA---	259	0	-	-		-	-	TMhelix (TMHMM)
TR26642|c5_g8_i1	---NA---	283	0	-	-		-	-	no IPS match
TR20404|c3_g21_i1	---NA---	226	0	-	-		-	-	no IPS match
TR37724|c5_g5_i1	---NA---	248	0	-	-		-	-	no IPS match
TR23860|c2_g1_i1	---NA---	610	0	-	-		-	-	no IPS match
TR20404|c3_g12_i1	---NA---	343	0	-	-		-	-	no IPS match
TR12326|c12_g3_i1	---NA---	412	0	-	-		-	-	no IPS match
TR26315|c1_g7_i1	---NA---	2557	0	-	-		-	-	no IPS match
TR20404|c3_g10_i1	---NA---	260	0	-	-		-	-	SIGNAL_PEPTIDE_H_REGION (PHOBIUS); SIGNAL_PEPTIDE_C_REGION (PHOBIUS); SIGNAL_PEPTIDE_N_REGION (PHOBIUS); SIGNAL_PEPTIDE (PHOBIUS); NON_CYTOPLASMIC_DOMAIN (PHOBIUS); SignalP-noTM (SIGNALP_EUK)
TR65325|c0_g6_i1	---NA---	227	0	-	-		-	-	no IPS match
TR28315|c5_g2_i1	---NA---	243	0	-	-		-	-	no IPS match
TR20404|c3_g33_i1	---NA---	276	0	-	-		-	-	no IPS match
TR28296|c1_g12_i1	---NA---	224	0	-	-		-	-	no IPS match
TR33367|c5_g10_i1	---NA---	358	0	-	-		-	-	no IPS match
TR34785|c2_g1_i1	---NA---	242	0	-	-		-	-	no IPS match
TR64905|c1_g3_i1	---NA---	327	0	-	-		-	-	no IPS match
TR2351|c1_g12_i1	---NA---	307	0	-	-		-	-	no IPS match
TR58582|c0_g1_i1	---NA---	3354	0	-	-		-	-	no IPS match
TR29420|c0_g4_i1	---NA---	247	0	-	-		-	-	no IPS match
TR54119|c0_g9_i1	---NA---	225	0	-	-		-	-	no IPS match
TR20404|c3_g4_i1	---NA---	252	0	-	-		-	-	NON_CYTOPLASMIC_DOMAIN (PHOBIUS); CYTOPLASMIC_DOMAIN (PHOBIUS); TRANSMEMBRANE (PHOBIUS); TMhelix (TMHMM)
TR56717|c0_g1_i1	---NA---	331	0	-	-		-	-	no IPS match
TR14205|c0_g1_i4	---NA---	4384	0	-	-		-	-	no IPS match
TR37724|c5_g13_i1	---NA---	248	0	-	-		-	-	no IPS match
TR29734|c3_g1_i1	---NA---	237	0	-	-		-	-	no IPS match
TR29091|c0_g12_i1	---NA---	321	0	-	-		-	-	no IPS match
TR25829|c12_g4_i2	---NA---	249	0	-	-		-	-	no IPS match
TR20404|c3_g8_i1	---NA---	343	0	-	-		-	-	no IPS match
TR29687|c1_g1_i1	---NA---	366	0	-	-		-	-	NON_CYTOPLASMIC_DOMAIN (PHOBIUS); TRANSMEMBRANE (PHOBIUS); CYTOPLASMIC_DOMAIN (PHOBIUS)
TR29270|c0_g5_i1	---NA---	528	0	-	-		-	-	NON_CYTOPLASMIC_DOMAIN (PHOBIUS); TRANSMEMBRANE (PHOBIUS); CYTOPLASMIC_DOMAIN (PHOBIUS); TMhelix (TMHMM)
TR53384|c3_g13_i1	---NA---	235	0	-	-		-	-	no IPS match
TR44607|c2_g11_i1	---NA---	248	0	-	-		-	-	no IPS match
TR64920|c0_g1_i1	---NA---	242	0	-	-		-	-	no IPS match
TR64324|c4_g9_i1	---NA---	315	0	-	-		-	-	CYTOPLASMIC_DOMAIN (PHOBIUS); TRANSMEMBRANE (PHOBIUS); NON_CYTOPLASMIC_DOMAIN (PHOBIUS); TMhelix (TMHMM)
TR1185|c0_g26_i1	---NA---	616	0	-	-		-	-	TRANSMEMBRANE (PHOBIUS); CYTOPLASMIC_DOMAIN (PHOBIUS); NON_CYTOPLASMIC_DOMAIN (PHOBIUS); TMhelix (TMHMM)
TR12406|c3_g2_i1	---NA---	268	0	-	-		-	-	no IPS match
TR69770|c0_g2_i1	---NA---	425	0	-	-		-	-	TRANSMEMBRANE (PHOBIUS); NON_CYTOPLASMIC_DOMAIN (PHOBIUS); CYTOPLASMIC_DOMAIN (PHOBIUS); TRANSMEMBRANE (PHOBIUS); CYTOPLASMIC_DOMAIN (PHOBIUS); TMhelix (TMHMM); TMhelix (TMHMM)
TR26248|c0_g1_i3	---NA---	4112	0	-	-		-	-	NON_CYTOPLASMIC_DOMAIN (PHOBIUS); NON_CYTOPLASMIC_DOMAIN (PHOBIUS); NON_CYTOPLASMIC_DOMAIN (PHOBIUS); CYTOPLASMIC_DOMAIN (PHOBIUS); CYTOPLASMIC_DOMAIN (PHOBIUS); TRANSMEMBRANE (PHOBIUS); CYTOPLASMIC_DOMAIN (PHOBIUS); TRANSMEMBRANE (PHOBIUS); CYTOPLASMIC_DOMAIN (PHOBIUS); NON_CYTOPLASMIC_DOMAIN (PHOBIUS); TRANSMEMBRANE (PHOBIUS); TRANSMEMBRANE (PHOBIUS); TRANSMEMBRANE (PHOBIUS); TRANSMEMBRANE (PHO…
TR12896|c3_g2_i1	---NA---	226	0	-	-		-	-	no IPS match
TR31186|c0_g1_i1	---NA---	371	0	-	-		-	-	no IPS match
TR20343|c3_g14_i1	---NA---	228	0	-	-		-	-	no IPS match
TR28559|c0_g1_i1	---NA---	440	0	-	-		-	-	no IPS match
TR20318|c1_g4_i1	---NA---	1510	0	-	-		-	-	no IPS match
TR28257|c4_g32_i1	---NA---	397	0	-	-		-	-	SignalP-noTM (SIGNALP_EUK)
TR56184|c1_g1_i1	---NA---	224	0	-	-		-	-	no IPS match
TR74142|c0_g2_i1	---NA---	329	0	-	-		-	-	no IPS match
TR61875|c0_g17_i1	---NA---	473	0	-	-		-	-	no IPS match
TR53357|c1_g3_i1	---NA---	242	0	-	-		-	-	no IPS match
TR52564|c6_g2_i1	---NA---	245	0	-	-		-	-	no IPS match
TR20404|c3_g9_i1	---NA---	235	0	-	-		-	-	no IPS match
TR20318|c1_g11_i1	---NA---	1510	0	-	-		-	-	no IPS match
TR28287|c2_g5_i1	---NA---	421	0	-	-		-	-	no IPS match
TR38725|c0_g1_i1	---NA---	2480	0	-	-		-	-	SIGNAL_PEPTIDE_N_REGION (PHOBIUS); SIGNAL_PEPTIDE (PHOBIUS); SIGNAL_PEPTIDE_H_REGION (PHOBIUS); NON_CYTOPLASMIC_DOMAIN (PHOBIUS); SIGNAL_PEPTIDE_C_REGION (PHOBIUS); SignalP-TM (SIGNALP_GRAM_POSITIVE); TMhelix (TMHMM)
TR57410|c0_g1_i1	---NA---	310	0	-	-		-	-	no IPS match
TR73631|c5_g1_i1	---NA---	234	0	-	-		-	-	NON_CYTOPLASMIC_DOMAIN (PHOBIUS); CYTOPLASMIC_DOMAIN (PHOBIUS); TRANSMEMBRANE (PHOBIUS); TMhelix (TMHMM)
TR20404|c3_g6_i1	---NA---	343	0	-	-		-	-	no IPS match
TR26315|c1_g8_i1	---NA---	241	0	-	-		-	-	no IPS match
TR32601|c0_g1_i1	---NA---	242	0	-	-		-	-	no IPS match
TR12365|c5_g2_i1	---NA---	287	0	-	-		-	-	no IPS match
TR64882|c0_g7_i1	---NA---	236	0	-	-		-	-	no IPS match
TR64901|c2_g17_i1	---NA---	272	0	-	-		-	-	no IPS match
TR53357|c1_g11_i1	---NA---	341	0	-	-		-	-	no IPS match
TR23860|c2_g12_i1	---NA---	682	0	-	-		-	-	no IPS match
TR1185|c0_g41_i1	---NA---	737	0	-	-		-	-	no IPS match
TR40903|c2_g1_i1	---NA---	230	0	-	-		-	-	no IPS match
TR1185|c0_g14_i1	---NA---	607	0	-	-		-	-	NON_CYTOPLASMIC_DOMAIN (PHOBIUS); CYTOPLASMIC_DOMAIN (PHOBIUS); TRANSMEMBRANE (PHOBIUS); TMhelix (TMHMM)
TR53384|c3_g10_i1	---NA---	235	0	-	-		-	-	no IPS match
TR68264|c3_g3_i1	---NA---	235	0	-	-		-	-	no IPS match
TR27279|c1_g2_i1	---NA---	1933	0	-	-		-	-	SIGNAL_PEPTIDE_C_REGION (PHOBIUS); SIGNAL_PEPTIDE_H_REGION (PHOBIUS); SIGNAL_PEPTIDE_N_REGION (PHOBIUS); SIGNAL_PEPTIDE (PHOBIUS); NON_CYTOPLASMIC_DOMAIN (PHOBIUS); SignalP-noTM (SIGNALP_EUK); SignalP-TM (SIGNALP_GRAM_POSITIVE)
TR28164|c4_g20_i1	---NA---	451	0	-	-		-	-	no IPS match
TR53357|c1_g6_i1	---NA---	242	0	-	-		-	-	no IPS match
TR56183|c2_g2_i1	---NA---	424	0	-	-		-	-	NON_CYTOPLASMIC_DOMAIN (PHOBIUS); CYTOPLASMIC_DOMAIN (PHOBIUS); TRANSMEMBRANE (PHOBIUS); TMhelix (TMHMM)
TR33367|c5_g7_i1	---NA---	336	0	-	-		-	-	no IPS match
TR33367|c5_g23_i1	---NA---	324	0	-	-		-	-	NON_CYTOPLASMIC_DOMAIN (PHOBIUS); CYTOPLASMIC_DOMAIN (PHOBIUS); TRANSMEMBRANE (PHOBIUS); TMhelix (TMHMM)
TR53518|c2_g10_i1	---NA---	226	0	-	-		-	-	no IPS match
TR20404|c3_g37_i1	---NA---	250	0	-	-		-	-	no IPS match
TR1185|c0_g17_i1	---NA---	597	0	-	-		-	-	CYTOPLASMIC_DOMAIN (PHOBIUS); TRANSMEMBRANE (PHOBIUS); NON_CYTOPLASMIC_DOMAIN (PHOBIUS); TMhelix (TMHMM)
TR14554|c0_g1_i1	---NA---	241	0	-	-		-	-	SIGNAL_PEPTIDE_N_REGION (PHOBIUS); SIGNAL_PEPTIDE (PHOBIUS); NON_CYTOPLASMIC_DOMAIN (PHOBIUS); SIGNAL_PEPTIDE_H_REGION (PHOBIUS); SIGNAL_PEPTIDE_C_REGION (PHOBIUS); SignalP-TM (SIGNALP_GRAM_POSITIVE); SignalP-noTM (SIGNALP_EUK)
TR64324|c4_g7_i1	---NA---	251	0	-	-		-	-	TMhelix (TMHMM)
TR15917|c4_g5_i1	---NA---	1112	0	-	-		-	-	CYTOPLASMIC_DOMAIN (PHOBIUS); NON_CYTOPLASMIC_DOMAIN (PHOBIUS); TRANSMEMBRANE (PHOBIUS); TMhelix (TMHMM)
TR1185|c0_g21_i1	---NA---	724	0	-	-		-	-	no IPS match
TR52551|c0_g3_i1	---NA---	995	0	-	-		-	-	no IPS match
TR33367|c5_g24_i1	---NA---	316	0	-	-		-	-	no IPS match
TR7557|c0_g1_i1	---NA---	236	0	-	-		-	-	no IPS match
TR23138|c6_g12_i1	---NA---	1667	0	-	-		-	-	TRANSMEMBRANE (PHOBIUS); CYTOPLASMIC_DOMAIN (PHOBIUS); TRANSMEMBRANE (PHOBIUS); CYTOPLASMIC_DOMAIN (PHOBIUS); NON_CYTOPLASMIC_DOMAIN (PHOBIUS); TMhelix (TMHMM)
TR27250|c29_g5_i1	---NA---	255	0	-	-		-	-	no IPS match
TR15962|c5_g2_i1	---NA---	890	0	-	-		-	-	Coil (COILS)
TR53384|c3_g1_i1	---NA---	235	0	-	-		-	-	no IPS match
TR73013|c0_g1_i1	---NA---	224	0	-	-		-	-	no IPS match
TR24757|c0_g2_i1	---NA---	224	0	-	-		-	-	TRANSMEMBRANE (PHOBIUS); TRANSMEMBRANE (PHOBIUS); CYTOPLASMIC_DOMAIN (PHOBIUS); NON_CYTOPLASMIC_DOMAIN (PHOBIUS); CYTOPLASMIC_DOMAIN (PHOBIUS); TMhelix (TMHMM); TMhelix (TMHMM)
TR20404|c3_g31_i1	---NA---	250	0	-	-		-	-	no IPS match
TR25396|c3_g2_i1	---NA---	409	0	-	-		-	-	SignalP-TM (SIGNALP_GRAM_POSITIVE)
TR62460|c2_g24_i1	---NA---	636	0	-	-		-	-	no IPS match
TR6343|c6_g12_i1	---NA---	700	0	-	-		-	-	no IPS match
TR29407|c1_g2_i1	---NA---	236	0	-	-		-	-	Coil (COILS)
TR61920|c7_g7_i1	---NA---	339	0	-	-		-	-	no IPS match
TR2351|c1_g14_i1	---NA---	307	0	-	-		-	-	no IPS match
TR33367|c5_g1_i1	---NA---	336	0	-	-		-	-	no IPS match
TR33367|c5_g5_i1	---NA---	336	0	-	-		-	-	TRANSMEMBRANE (PHOBIUS); CYTOPLASMIC_DOMAIN (PHOBIUS); NON_CYTOPLASMIC_DOMAIN (PHOBIUS); TMhelix (TMHMM)
TR15999|c4_g5_i1	---NA---	264	0	-	-		-	-	no IPS match
TR1185|c0_g20_i1	---NA---	616	0	-	-		-	-	NON_CYTOPLASMIC_DOMAIN (PHOBIUS); TRANSMEMBRANE (PHOBIUS); CYTOPLASMIC_DOMAIN (PHOBIUS); TMhelix (TMHMM)
TR2351|c1_g18_i1	---NA---	337	0	-	-		-	-	no IPS match
TR57348|c4_g4_i1	---NA---	1417	0	-	-		-	-	no IPS match
TR31183|c8_g8_i1	---NA---	392	0	-	-		-	-	TRANSMEMBRANE (PHOBIUS); CYTOPLASMIC_DOMAIN (PHOBIUS); NON_CYTOPLASMIC_DOMAIN (PHOBIUS); TMhelix (TMHMM)
TR53384|c3_g6_i1	---NA---	235	0	-	-		-	-	no IPS match
TR8482|c0_g3_i1	---NA---	427	0	-	-		-	-	no IPS match
TR45400|c5_g9_i1	---NA---	1203	0	-	-		-	-	no IPS match
TR23138|c6_g5_i1	---NA---	1635	0	-	-		-	-	no IPS match
TR20404|c3_g29_i1	---NA---	260	0	-	-		-	-	SIGNAL_PEPTIDE_H_REGION (PHOBIUS); SIGNAL_PEPTIDE (PHOBIUS); NON_CYTOPLASMIC_DOMAIN (PHOBIUS); SIGNAL_PEPTIDE_N_REGION (PHOBIUS); SIGNAL_PEPTIDE_C_REGION (PHOBIUS); SignalP-noTM (SIGNALP_EUK)
TR61920|c7_g1_i1	---NA---	239	0	-	-		-	-	no IPS match
TR73629|c6_g8_i1	---NA---	240	0	-	-		-	-	no IPS match
TR71199|c8_g4_i1	---NA---	228	0	-	-		-	-	CYTOPLASMIC_DOMAIN (PHOBIUS); NON_CYTOPLASMIC_DOMAIN (PHOBIUS); TRANSMEMBRANE (PHOBIUS); TMhelix (TMHMM)
TR28246|c5_g20_i1	---NA---	599	0	-	-		-	-	no IPS match
TR33367|c5_g2_i1	---NA---	358	0	-	-		-	-	no IPS match
TR9052|c3_g1_i1	---NA---	280	0	-	-		-	-	no IPS match
TR28164|c4_g5_i1	---NA---	451	0	-	-		-	-	no IPS match
TR20404|c3_g17_i1	---NA---	343	0	-	-		-	-	no IPS match
TR73638|c0_g3_i1	---NA---	261	0	-	-		-	-	no IPS match
TR20404|c3_g35_i1	---NA---	264	0	-	-		-	-	SIGNAL_PEPTIDE_C_REGION (PHOBIUS); SIGNAL_PEPTIDE (PHOBIUS); SIGNAL_PEPTIDE_H_REGION (PHOBIUS); NON_CYTOPLASMIC_DOMAIN (PHOBIUS); SIGNAL_PEPTIDE_N_REGION (PHOBIUS); SignalP-noTM (SIGNALP_EUK)
TR7332|c11_g4_i1	---NA---	980	0	-	-		-	-	no IPS match
TR20318|c1_g18_i1	---NA---	1510	0	-	-		-	-	no IPS match
TR64324|c4_g23_i1	---NA---	315	0	-	-		-	-	TRANSMEMBRANE (PHOBIUS); NON_CYTOPLASMIC_DOMAIN (PHOBIUS); CYTOPLASMIC_DOMAIN (PHOBIUS); TMhelix (TMHMM)
TR2399|c0_g2_i1	---NA---	874	0	-	-		-	-	no IPS match
TR71199|c8_g2_i1	---NA---	277	0	-	-		-	-	TMhelix (TMHMM)
TR25336|c0_g14_i1	---NA---	817	0	-	-		-	-	no IPS match
TR75416|c0_g3_i1	---NA---	1277	0	-	-		-	-	no IPS match
TR31150|c3_g1_i1	---NA---	229	0	-	-		-	-	TRANSMEMBRANE (PHOBIUS); NON_CYTOPLASMIC_DOMAIN (PHOBIUS); CYTOPLASMIC_DOMAIN (PHOBIUS); TMhelix (TMHMM)
TR73951|c10_g7_i1	---NA---	572	0	-	-		-	-	NON_CYTOPLASMIC_DOMAIN (PHOBIUS); CYTOPLASMIC_DOMAIN (PHOBIUS); TRANSMEMBRANE (PHOBIUS)
TR73799|c0_g2_i1	---NA---	4477	0	-	-		-	-	no IPS match
TR29091|c0_g2_i1	---NA---	314	0	-	-		-	-	no IPS match
TR74551|c1_g8_i1	---NA---	250	0	-	-		-	-	no IPS match
TR20404|c3_g15_i1	---NA---	276	0	-	-		-	-	CYTOPLASMIC_DOMAIN (PHOBIUS); NON_CYTOPLASMIC_DOMAIN (PHOBIUS); TRANSMEMBRANE (PHOBIUS); TMhelix (TMHMM)
TR28287|c2_g10_i1	---NA---	421	0	-	-		-	-	no IPS match
TR68784|c0_g2_i1	---NA---	447	0	-	-		-	-	SIGNAL_PEPTIDE (PHOBIUS); NON_CYTOPLASMIC_DOMAIN (PHOBIUS); SIGNAL_PEPTIDE_H_REGION (PHOBIUS); SIGNAL_PEPTIDE_C_REGION (PHOBIUS); SIGNAL_PEPTIDE_N_REGION (PHOBIUS); SignalP-noTM (SIGNALP_EUK)
TR53370|c4_g10_i1	---NA---	432	0	-	-		-	-	no IPS match
TR56183|c6_g23_i1	---NA---	906	0	-	-		-	-	SIGNAL_PEPTIDE (PHOBIUS); NON_CYTOPLASMIC_DOMAIN (PHOBIUS); SIGNAL_PEPTIDE_H_REGION (PHOBIUS); SIGNAL_PEPTIDE_N_REGION (PHOBIUS); SIGNAL_PEPTIDE_C_REGION (PHOBIUS); SignalP-noTM (SIGNALP_EUK)
TR74142|c0_g6_i1	---NA---	329	0	-	-		-	-	no IPS match
TR53384|c3_g4_i1	---NA---	235	0	-	-		-	-	no IPS match
TR54087|c10_g1_i1	---NA---	354	0	-	-		-	-	no IPS match
TR18168|c2_g3_i1	---NA---	318	0	-	-		-	-	TMhelix (TMHMM)
TR14498|c3_g1_i2	---NA---	375	0	-	-		-	-	no IPS match
TR31183|c8_g15_i1	---NA---	318	0	-	-		-	-	TRANSMEMBRANE (PHOBIUS); NON_CYTOPLASMIC_DOMAIN (PHOBIUS); CYTOPLASMIC_DOMAIN (PHOBIUS); TMhelix (TMHMM)
TR53370|c4_g9_i1	---NA---	404	0	-	-		-	-	no IPS match
TR7343|c16_g1_i6	---NA---	447	0	-	-		-	-	no IPS match
TR42712|c2_g3_i1	---NA---	251	0	-	-		-	-	no IPS match
TR71199|c8_g1_i1	---NA---	228	0	-	-		-	-	NON_CYTOPLASMIC_DOMAIN (PHOBIUS); TRANSMEMBRANE (PHOBIUS); CYTOPLASMIC_DOMAIN (PHOBIUS); TMhelix (TMHMM)
TR64870|c6_g5_i1	---NA---	537	0	-	-		-	-	no IPS match
TR52224|c1_g1_i1	---NA---	269	0	-	-		-	-	no IPS match
TR20404|c3_g2_i1	---NA---	236	0	-	-		-	-	no IPS match
TR67005|c0_g2_i1	---NA---	245	0	-	-		-	-	no IPS match
TR64382|c3_g13_i1	---NA---	334	0	-	-		-	-	no IPS match
TR33501|c0_g10_i1	---NA---	268	0	-	-		-	-	no IPS match
TR54550|c6_g2_i1	---NA---	229	0	-	-		-	-	no IPS match
TR24179|c2_g1_i1	---NA---	307	0	-	-		-	-	no IPS match
TR33367|c5_g19_i1	---NA---	323	0	-	-		-	-	no IPS match
TR31219|c7_g5_i1	---NA---	243	0	-	-		-	-	no IPS match
TR33367|c5_g17_i1	---NA---	358	0	-	-		-	-	no IPS match
TR68734|c1_g4_i1	---NA---	425	0	-	-		-	-	no IPS match
TR44232|c2_g1_i1	---NA---	239	0	-	-		-	-	no IPS match
TR53518|c2_g7_i1	---NA---	226	0	-	-		-	-	no IPS match
TR25736|c6_g1_i1	---NA---	237	0	-	-		-	-	no IPS match
TR1185|c0_g15_i1	---NA---	724	0	-	-		-	-	no IPS match
TR26659|c9_g5_i1	---NA---	541	0	-	-		-	-	no IPS match
TR71864|c3_g1_i1	---NA---	446	0	-	-		-	-	no IPS match
TR73629|c6_g5_i1	---NA---	240	0	-	-		-	-	no IPS match
TR72403|c4_g7_i1	---NA---	229	0	-	-		-	-	NON_CYTOPLASMIC_DOMAIN (PHOBIUS); TRANSMEMBRANE (PHOBIUS); CYTOPLASMIC_DOMAIN (PHOBIUS); TMhelix (TMHMM)
TR2351|c1_g22_i1	---NA---	309	0	-	-		-	-	no IPS match
TR23860|c2_g3_i1	---NA---	682	0	-	-		-	-	no IPS match
TR20404|c3_g32_i1	---NA---	276	0	-	-		-	-	TMhelix (TMHMM)
TR72396|c1_g4_i1	---NA---	337	0	-	-		-	-	no IPS match
TR14215|c0_g2_i1	---NA---	430	0	-	-		-	-	no IPS match
TR61545|c0_g1_i1	---NA---	412	0	-	-		-	-	NON_CYTOPLASMIC_DOMAIN (PHOBIUS); TRANSMEMBRANE (PHOBIUS); CYTOPLASMIC_DOMAIN (PHOBIUS); TMhelix (TMHMM)
TR28246|c5_g16_i1	---NA---	599	0	-	-		-	-	no IPS match
TR14907|c2_g2_i1	---NA---	224	0	-	-		-	-	no IPS match
TR72126|c3_g13_i1	---NA---	1085	0	-	-		-	-	CYTOPLASMIC_DOMAIN (PHOBIUS); NON_CYTOPLASMIC_DOMAIN (PHOBIUS); TRANSMEMBRANE (PHOBIUS)
TR67323|c3_g14_i1	---NA---	342	0	-	-		-	-	no IPS match
TR58983|c1_g1_i1	---NA---	257	0	-	-		-	-	no IPS match
TR28287|c2_g19_i1	---NA---	421	0	-	-		-	-	no IPS match
TR45400|c5_g2_i1	---NA---	525	0	-	-		-	-	TMhelix (TMHMM)
TR53518|c2_g6_i1	---NA---	288	0	-	-		-	-	no IPS match
TR25396|c3_g5_i1	---NA---	601	0	-	-		-	-	SignalP-TM (SIGNALP_GRAM_POSITIVE)
TR52661|c8_g3_i1	---NA---	263	0	-	-		-	-	no IPS match
TR44698|c12_g13_i1	---NA---	374	0	-	-		-	-	no IPS match
TR61875|c0_g13_i1	---NA---	492	0	-	-		-	-	no IPS match
TR29420|c0_g3_i1	---NA---	247	0	-	-		-	-	no IPS match
TR8474|c5_g5_i1	---NA---	404	0	-	-		-	-	no IPS match
TR12365|c5_g6_i1	---NA---	258	0	-	-		-	-	no IPS match
TR15922|c4_g59_i1	---NA---	290	0	-	-		-	-	no IPS match
TR38177|c3_g40_i1	---NA---	282	0	-	-		-	-	no IPS match
TR73629|c6_g12_i1	---NA---	240	0	-	-		-	-	no IPS match
TR1185|c0_g43_i1	---NA---	497	0	-	-		-	-	no IPS match
TR20404|c3_g19_i1	---NA---	236	0	-	-		-	-	no IPS match
TR74142|c0_g4_i1	---NA---	339	0	-	-		-	-	no IPS match
TR2352|c0_g3_i1	---NA---	430	0	-	-		-	-	CYTOPLASMIC_DOMAIN (PHOBIUS); NON_CYTOPLASMIC_DOMAIN (PHOBIUS); TRANSMEMBRANE (PHOBIUS); TMhelix (TMHMM)
TR28246|c5_g11_i1	---NA---	599	0	-	-		-	-	no IPS match
TR60223|c0_g1_i1	---NA---	610	0	-	-		-	-	no IPS match
TR20404|c3_g30_i1	---NA---	272	0	-	-		-	-	SIGNAL_PEPTIDE (PHOBIUS); NON_CYTOPLASMIC_DOMAIN (PHOBIUS); SIGNAL_PEPTIDE_N_REGION (PHOBIUS); SIGNAL_PEPTIDE_C_REGION (PHOBIUS); SIGNAL_PEPTIDE_H_REGION (PHOBIUS); SignalP-noTM (SIGNALP_EUK)
TR12903|c8_g2_i2	---NA---	273	0	-	-		-	-	CYTOPLASMIC_DOMAIN (PHOBIUS); NON_CYTOPLASMIC_DOMAIN (PHOBIUS); TRANSMEMBRANE (PHOBIUS); TMhelix (TMHMM)
TR38143|c2_g1_i1	---NA---	666	0	-	-		-	-	SignalP-noTM (SIGNALP_EUK)
TR8668|c0_g3_i1	---NA---	341	0	-	-		-	-	no IPS match
TR7340|c32_g4_i2	---NA---	550	0	-	-		-	-	NON_CYTOPLASMIC_DOMAIN (PHOBIUS); CYTOPLASMIC_DOMAIN (PHOBIUS); TRANSMEMBRANE (PHOBIUS); TMhelix (TMHMM)
TR2351|c1_g10_i1	---NA---	309	0	-	-		-	-	no IPS match
TR39066|c0_g1_i1	---NA---	294	0	-	-		-	-	TRANSMEMBRANE (PHOBIUS); NON_CYTOPLASMIC_DOMAIN (PHOBIUS); CYTOPLASMIC_DOMAIN (PHOBIUS); TMhelix (TMHMM)
TR54531|c4_g3_i1	---NA---	1023	0	-	-		-	-	NON_CYTOPLASMIC_DOMAIN (PHOBIUS); TRANSMEMBRANE (PHOBIUS); TRANSMEMBRANE (PHOBIUS); CYTOPLASMIC_DOMAIN (PHOBIUS); CYTOPLASMIC_DOMAIN (PHOBIUS); TMhelix (TMHMM); TMhelix (TMHMM)
TR41315|c0_g6_i1	---NA---	680	0	-	-		-	-	no IPS match
TR72352|c0_g5_i1	---NA---	227	0	-	-		-	-	no IPS match
TR44690|c1_g13_i1	---NA---	965	0	-	-		-	-	TMhelix (TMHMM)
TR28164|c4_g9_i1	---NA---	419	0	-	-		-	-	no IPS match
TR20404|c3_g16_i1	---NA---	235	0	-	-		-	-	no IPS match
TR15962|c5_g3_i1	---NA---	881	0	-	-		-	-	no IPS match
TR21550|c0_g1_i1	---NA---	426	0	-	-		-	-	NON_CYTOPLASMIC_DOMAIN (PHOBIUS); TRANSMEMBRANE (PHOBIUS); CYTOPLASMIC_DOMAIN (PHOBIUS)
TR3260|c2_g1_i1	---NA---	392	0	-	-		-	-	no IPS match
TR61920|c7_g8_i1	---NA---	273	0	-	-		-	-	no IPS match
TR8674|c0_g1_i1	---NA---	2266	0	-	-		-	-	SIGNAL_PEPTIDE_N_REGION (PHOBIUS); SIGNAL_PEPTIDE (PHOBIUS); NON_CYTOPLASMIC_DOMAIN (PHOBIUS); SIGNAL_PEPTIDE_H_REGION (PHOBIUS); SIGNAL_PEPTIDE_C_REGION (PHOBIUS); TMhelix (TMHMM); TMhelix (TMHMM)
TR9053|c3_g2_i1	---NA---	612	0	-	-		-	-	no IPS match
TR8482|c0_g32_i1	---NA---	427	0	-	-		-	-	no IPS match
TR33367|c5_g18_i1	---NA---	358	0	-	-		-	-	no IPS match
TR23860|c2_g18_i1	---NA---	682	0	-	-		-	-	no IPS match
TR29700|c8_g9_i1	---NA---	237	0	-	-		-	-	no IPS match
TR26132|c0_g1_i1	---NA---	405	0	-	-		-	-	no IPS match
TR37667|c0_g1_i1	---NA---	402	0	-	-		-	-	no IPS match
TR61897|c3_g13_i1	---NA---	692	0	-	-		-	-	no IPS match
TR33367|c5_g11_i1	---NA---	323	0	-	-		-	-	no IPS match
TR15922|c4_g51_i1	---NA---	315	0	-	-		-	-	no IPS match
TR7582|c0_g10_i1	---NA---	224	0	-	-		-	-	no IPS match
TR20404|c3_g1_i1	---NA---	252	0	-	-		-	-	SIGNAL_PEPTIDE_C_REGION (PHOBIUS); SIGNAL_PEPTIDE_H_REGION (PHOBIUS); SIGNAL_PEPTIDE (PHOBIUS); NON_CYTOPLASMIC_DOMAIN (PHOBIUS); SIGNAL_PEPTIDE_N_REGION (PHOBIUS); SignalP-noTM (SIGNALP_EUK)
TR31211|c10_g2_i2	---NA---	335	0	-	-		-	-	CYTOPLASMIC_DOMAIN (PHOBIUS); NON_CYTOPLASMIC_DOMAIN (PHOBIUS); TRANSMEMBRANE (PHOBIUS); TMhelix (TMHMM)
TR5243|c0_g1_i1	---NA---	541	0	-	-		-	-	SIGNAL_PEPTIDE (PHOBIUS); SIGNAL_PEPTIDE_C_REGION (PHOBIUS); NON_CYTOPLASMIC_DOMAIN (PHOBIUS); SIGNAL_PEPTIDE_N_REGION (PHOBIUS); SIGNAL_PEPTIDE_H_REGION (PHOBIUS); SignalP-noTM (SIGNALP_GRAM_NEGATIVE); SignalP-noTM (SIGNALP_EUK); SignalP-TM (SIGNALP_GRAM_POSITIVE)
TR32776|c0_g5_i1	---NA---	400	0	-	-		-	-	no IPS match
TR8482|c0_g21_i1	---NA---	419	0	-	-		-	-	no IPS match
TR8467|c3_g7_i1	---NA---	271	0	-	-		-	-	no IPS match
TR50726|c0_g1_i1	---NA---	928	0	-	-		-	-	no IPS match
TR1185|c0_g37_i1	---NA---	614	0	-	-		-	-	TRANSMEMBRANE (PHOBIUS); NON_CYTOPLASMIC_DOMAIN (PHOBIUS); CYTOPLASMIC_DOMAIN (PHOBIUS); TMhelix (TMHMM)
TR53518|c2_g8_i1	---NA---	225	0	-	-		-	-	no IPS match
TR62429|c15_g2_i1	---NA---	245	0	-	-		-	-	no IPS match
TR64382|c3_g12_i1	---NA---	334	0	-	-		-	-	TMhelix (TMHMM)
TR38179|c1_g4_i2	---NA---	678	0	-	-		-	-	no IPS match
TR73953|c6_g4_i1	---NA---	226	0	-	-		-	-	no IPS match
TR64854|c5_g1_i1	---NA---	598	0	-	-		-	-	no IPS match
TR1185|c0_g47_i1	---NA---	407	0	-	-		-	-	no IPS match
TR29818|c0_g1_i1	---NA---	706	0	-	-		-	-	no IPS match
TR57962|c0_g1_i1	---NA---	602	0	-	-		-	-	no IPS match
TR31183|c8_g2_i1	---NA---	313	0	-	-		-	-	CYTOPLASMIC_DOMAIN (PHOBIUS); TRANSMEMBRANE (PHOBIUS); NON_CYTOPLASMIC_DOMAIN (PHOBIUS); TMhelix (TMHMM)
TR33367|c5_g21_i1	---NA---	324	0	-	-		-	-	NON_CYTOPLASMIC_DOMAIN (PHOBIUS); TRANSMEMBRANE (PHOBIUS); CYTOPLASMIC_DOMAIN (PHOBIUS); TMhelix (TMHMM)
TR25810|c1_g3_i1	---NA---	509	0	-	-		-	-	TRANSMEMBRANE (PHOBIUS); CYTOPLASMIC_DOMAIN (PHOBIUS); NON_CYTOPLASMIC_DOMAIN (PHOBIUS); TMhelix (TMHMM)
TR32601|c0_g3_i1	---NA---	242	0	-	-		-	-	no IPS match
TR72401|c4_g1_i1	---NA---	238	0	-	-		-	-	NON_CYTOPLASMIC_DOMAIN (PHOBIUS); CYTOPLASMIC_DOMAIN (PHOBIUS); TRANSMEMBRANE (PHOBIUS); TMhelix (TMHMM)
TR12826|c1_g3_i1	---NA---	225	0	-	-		-	-	no IPS match
TR38106|c2_g25_i1	---NA---	2423	0	-	-		-	-	no IPS match
TR53384|c3_g8_i1	---NA---	235	0	-	-		-	-	no IPS match
TR53370|c4_g3_i1	---NA---	390	0	-	-		-	-	no IPS match
TR29091|c0_g3_i1	---NA---	279	0	-	-		-	-	no IPS match
TR23860|c2_g11_i1	---NA---	682	0	-	-		-	-	no IPS match
TR23860|c2_g17_i1	---NA---	577	0	-	-		-	-	no IPS match
TR20404|c3_g24_i1	---NA---	288	0	-	-		-	-	no IPS match
TR33296|c6_g3_i1	---NA---	845	0	-	-		-	-	no IPS match
TR29091|c0_g1_i1	---NA---	314	0	-	-		-	-	no IPS match
TR23860|c2_g10_i1	---NA---	682	0	-	-		-	-	no IPS match
TR73638|c0_g2_i1	---NA---	261	0	-	-		-	-	no IPS match
TR31979|c0_g1_i1	---NA---	705	0	-	-		-	-	no IPS match
TR15962|c5_g8_i1	---NA---	881	0	-	-		-	-	no IPS match
TR26638|c8_g4_i1	---NA---	322	0	-	-		-	-	no IPS match
TR64382|c3_g5_i1	---NA---	334	0	-	-		-	-	no IPS match
TR16008|c3_g1_i1	---NA---	617	0	-	-		-	-	no IPS match
TR14498|c3_g2_i1	---NA---	264	0	-	-		-	-	no IPS match
TR7300|c2_g2_i1	---NA---	263	0	-	-		-	-	NON_CYTOPLASMIC_DOMAIN (PHOBIUS); TRANSMEMBRANE (PHOBIUS); CYTOPLASMIC_DOMAIN (PHOBIUS); TMhelix (TMHMM)
TR1185|c0_g1_i1	---NA---	642	0	-	-		-	-	NON_CYTOPLASMIC_DOMAIN (PHOBIUS); CYTOPLASMIC_DOMAIN (PHOBIUS); TRANSMEMBRANE (PHOBIUS); TMhelix (TMHMM)
TR1185|c0_g25_i1	---NA---	398	0	-	-		-	-	no IPS match
TR28287|c2_g12_i1	---NA---	272	0	-	-		-	-	no IPS match
TR29091|c0_g10_i1	---NA---	314	0	-	-		-	-	no IPS match
TR56183|c1_g2_i1	---NA---	636	0	-	-		-	-	no IPS match
TR28257|c4_g6_i1	---NA---	373	0	-	-		-	-	no IPS match
TR33367|c5_g14_i1	---NA---	336	0	-	-		-	-	no IPS match
TR21236|c0_g1_i1	---NA---	454	0	-	-		-	-	no IPS match
TR49073|c5_g2_i1	---NA---	239	0	-	-		-	-	no IPS match
TR1185|c0_g31_i1	---NA---	614	0	-	-		-	-	no IPS match
TR7387|c24_g19_i1	---NA---	543	0	-	-		-	-	CYTOPLASMIC_DOMAIN (PHOBIUS); TRANSMEMBRANE (PHOBIUS); NON_CYTOPLASMIC_DOMAIN (PHOBIUS); TMhelix (TMHMM)
TR1185|c0_g42_i1	---NA---	397	0	-	-		-	-	no IPS match
TR1185|c0_g2_i1	---NA---	400	0	-	-		-	-	no IPS match
TR73923|c3_g2_i2	---NA---	379	0	-	-		-	-	TRANSMEMBRANE (PHOBIUS); NON_CYTOPLASMIC_DOMAIN (PHOBIUS); TRANSMEMBRANE (PHOBIUS); CYTOPLASMIC_DOMAIN (PHOBIUS); CYTOPLASMIC_DOMAIN (PHOBIUS); TMhelix (TMHMM)
TR57525|c2_g1_i1	---NA---	224	0	-	-		-	-	no IPS match
TR61161|c0_g7_i1	---NA---	2054	0	-	-		-	-	CYTOPLASMIC_DOMAIN (PHOBIUS); NON_CYTOPLASMIC_DOMAIN (PHOBIUS); TRANSMEMBRANE (PHOBIUS)
TR1185|c0_g3_i1	---NA---	521	0	-	-		-	-	no IPS match
TR53370|c4_g11_i1	---NA---	391	0	-	-		-	-	no IPS match
TR7629|c2_g7_i1	---NA---	224	0	-	-		-	-	TRANSMEMBRANE (PHOBIUS); NON_CYTOPLASMIC_DOMAIN (PHOBIUS); CYTOPLASMIC_DOMAIN (PHOBIUS)
TR74536|c0_g1_i1	---NA---	440	0	-	-		-	-	no IPS match
TR3219|c0_g2_i1	---NA---	259	0	-	-		-	-	no IPS match
TR73631|c3_g2_i1	---NA---	1333	0	-	-		-	-	no IPS match
TR61875|c0_g55_i1	---NA---	277	0	-	-		-	-	no IPS match
TR61920|c7_g3_i1	---NA---	412	0	-	-		-	-	no IPS match
TR23860|c2_g2_i1	---NA---	682	0	-	-		-	-	no IPS match
TR37724|c5_g20_i1	---NA---	248	0	-	-		-	-	no IPS match
TR33367|c5_g13_i1	---NA---	336	0	-	-		-	-	TRANSMEMBRANE (PHOBIUS); NON_CYTOPLASMIC_DOMAIN (PHOBIUS); CYTOPLASMIC_DOMAIN (PHOBIUS); TMhelix (TMHMM)
TR18199|c6_g13_i1	---NA---	291	0	-	-		-	-	no IPS match
TR33760|c0_g1_i1	---NA---	370	0	-	-		-	-	no IPS match
TR7387|c24_g17_i1	---NA---	577	0	-	-		-	-	no IPS match
TR54949|c0_g1_i1	---NA---	252	0	-	-		-	-	TRANSMEMBRANE (PHOBIUS); NON_CYTOPLASMIC_DOMAIN (PHOBIUS); CYTOPLASMIC_DOMAIN (PHOBIUS)
TR33287|c4_g7_i1	---NA---	2082	0	-	-		-	-	TRANSMEMBRANE (PHOBIUS); TRANSMEMBRANE (PHOBIUS); NON_CYTOPLASMIC_DOMAIN (PHOBIUS); CYTOPLASMIC_DOMAIN (PHOBIUS); CYTOPLASMIC_DOMAIN (PHOBIUS); TMhelix (TMHMM); TMhelix (TMHMM)
TR29818|c0_g4_i1	---NA---	706	0	-	-		-	-	no IPS match
TR40538|c11_g27_i1	---NA---	261	0	-	-		-	-	no IPS match
TR54147|c0_g5_i1	---NA---	329	0	-	-		-	-	no IPS match
TR53843|c0_g1_i1	---NA---	245	0	-	-		-	-	no IPS match
TR15962|c5_g1_i1	---NA---	881	0	-	-		-	-	no IPS match
TR28246|c5_g7_i1	---NA---	599	0	-	-		-	-	no IPS match
TR61920|c7_g10_i1	---NA---	297	0	-	-		-	-	CYTOPLASMIC_DOMAIN (PHOBIUS); TRANSMEMBRANE (PHOBIUS); NON_CYTOPLASMIC_DOMAIN (PHOBIUS)
TR26697|c0_g1_i1	---NA---	244	0	-	-		-	-	no IPS match
TR23789|c2_g6_i3	---NA---	789	0	-	-		-	-	SIGNAL_PEPTIDE_H_REGION (PHOBIUS); SIGNAL_PEPTIDE_C_REGION (PHOBIUS); NON_CYTOPLASMIC_DOMAIN (PHOBIUS); SIGNAL_PEPTIDE (PHOBIUS); SIGNAL_PEPTIDE_N_REGION (PHOBIUS); SignalP-TM (SIGNALP_GRAM_POSITIVE); SignalP-noTM (SIGNALP_EUK); SignalP-noTM (SIGNALP_GRAM_NEGATIVE)
TR1185|c0_g46_i1	---NA---	542	0	-	-		-	-	no IPS match
TR16055|c2_g12_i1	---NA---	617	0	-	-		-	-	no IPS match
TR53518|c2_g18_i1	---NA---	226	0	-	-		-	-	no IPS match
TR42699|c2_g2_i1	---NA---	405	0	-	-		-	-	no IPS match
TR15952|c5_g3_i1	---NA---	260	0	-	-		-	-	no IPS match
TR28287|c2_g18_i1	---NA---	421	0	-	-		-	-	no IPS match
TR1185|c0_g12_i1	---NA---	607	0	-	-		-	-	TRANSMEMBRANE (PHOBIUS); CYTOPLASMIC_DOMAIN (PHOBIUS); NON_CYTOPLASMIC_DOMAIN (PHOBIUS); TMhelix (TMHMM)
TR61875|c0_g28_i1	---NA---	474	0	-	-		-	-	no IPS match
TR62426|c1_g7_i1	---NA---	229	0	-	-		-	-	no IPS match
TR25398|c6_g3_i1	---NA---	384	0	-	-		-	-	SignalP-noTM (SIGNALP_EUK)
TR33346|c6_g8_i1	---NA---	275	0	-	-		-	-	no IPS match
TR28246|c5_g21_i1	---NA---	599	0	-	-		-	-	no IPS match
TR57316|c0_g1_i1	---NA---	228	0	-	-		-	-	no IPS match
TR1185|c0_g7_i1	---NA---	601	0	-	-		-	-	TRANSMEMBRANE (PHOBIUS); NON_CYTOPLASMIC_DOMAIN (PHOBIUS); CYTOPLASMIC_DOMAIN (PHOBIUS); TMhelix (TMHMM)
TR26724|c8_g8_i1	---NA---	248	0	-	-		-	-	TMhelix (TMHMM)
TR4080|c0_g2_i1	---NA---	254	0	-	-		-	-	no IPS match
TR36294|c1_g2_i2	---NA---	1652	0	-	-		-	-	SIGNAL_PEPTIDE_N_REGION (PHOBIUS); SIGNAL_PEPTIDE_H_REGION (PHOBIUS); SIGNAL_PEPTIDE (PHOBIUS); SIGNAL_PEPTIDE_C_REGION (PHOBIUS); NON_CYTOPLASMIC_DOMAIN (PHOBIUS); TMhelix (TMHMM)
TR33284|c1_g4_i3	---NA---	430	0	-	-		-	-	no IPS match
TR71199|c8_g7_i1	---NA---	277	0	-	-		-	-	TMhelix (TMHMM)
TR11315|c0_g1_i1	---NA---	225	0	-	-		-	-	no IPS match
TR31183|c8_g22_i1	---NA---	332	0	-	-		-	-	TRANSMEMBRANE (PHOBIUS); NON_CYTOPLASMIC_DOMAIN (PHOBIUS); CYTOPLASMIC_DOMAIN (PHOBIUS); TMhelix (TMHMM)
TR20404|c3_g22_i1	---NA---	235	0	-	-		-	-	no IPS match
TR29091|c0_g11_i1	---NA---	321	0	-	-		-	-	no IPS match
TR52443|c1_g10_i1	---NA---	314	0	-	-		-	-	no IPS match
TR23081|c2_g5_i1	---NA---	1002	0	-	-		-	-	TMhelix (TMHMM)
TR54519|c6_g7_i1	---NA---	228	0	-	-		-	-	no IPS match
TR68203|c8_g2_i1	---NA---	432	0	-	-		-	-	no IPS match
TR61875|c0_g9_i1	---NA---	475	0	-	-		-	-	no IPS match
TR64280|c0_g2_i1	---NA---	242	0	-	-		-	-	TRANSMEMBRANE (PHOBIUS); CYTOPLASMIC_DOMAIN (PHOBIUS); NON_CYTOPLASMIC_DOMAIN (PHOBIUS); TMhelix (TMHMM)
TR53357|c1_g10_i1	---NA---	242	0	-	-		-	-	no IPS match
TR31183|c8_g6_i1	---NA---	392	0	-	-		-	-	NON_CYTOPLASMIC_DOMAIN (PHOBIUS); TRANSMEMBRANE (PHOBIUS); CYTOPLASMIC_DOMAIN (PHOBIUS); TMhelix (TMHMM)
TR40555|c0_g14_i1	---NA---	250	0	-	-		-	-	no IPS match
TR23087|c7_g1_i1	---NA---	229	0	-	-		-	-	no IPS match
TR8482|c0_g20_i1	---NA---	451	0	-	-		-	-	no IPS match
TR497|c0_g1_i1	---NA---	291	0	-	-		-	-	no IPS match
TR68447|c10_g1_i1	---NA---	224	0	-	-		-	-	no IPS match
TR53370|c4_g5_i1	---NA---	390	0	-	-		-	-	no IPS match
TR20343|c3_g11_i1	---NA---	228	0	-	-		-	-	no IPS match
TR68212|c6_g8_i2	---NA---	321	0	-	-		-	-	no IPS match
TR53384|c3_g3_i1	---NA---	235	0	-	-		-	-	no IPS match
TR20404|c3_g18_i1	---NA---	231	0	-	-		-	-	SIGNAL_PEPTIDE (PHOBIUS); SIGNAL_PEPTIDE_H_REGION (PHOBIUS); SIGNAL_PEPTIDE_N_REGION (PHOBIUS); NON_CYTOPLASMIC_DOMAIN (PHOBIUS); SIGNAL_PEPTIDE_C_REGION (PHOBIUS); SignalP-noTM (SIGNALP_EUK)
TR15999|c4_g13_i1	---NA---	240	0	-	-		-	-	no IPS match
TR1185|c0_g29_i1	---NA---	614	0	-	-		-	-	no IPS match
TR20404|c3_g7_i2	---NA---	343	0	-	-		-	-	no IPS match
TR69866|c0_g1_i1	---NA---	550	0	-	-		-	-	no IPS match
TR7343|c17_g1_i1	---NA---	1331	0	-	-		-	-	no IPS match
TR3590|c0_g3_i1	---NA---	299	0	-	-		-	-	no IPS match
TR20404|c3_g11_i1	---NA---	250	0	-	-		-	-	no IPS match
TR66076|c0_g1_i1	---NA---	226	0	-	-		-	-	no IPS match
TR64696|c3_g1_i2	---NA---	2487	0	-	-		-	-	TRANSMEMBRANE (PHOBIUS); CYTOPLASMIC_DOMAIN (PHOBIUS); NON_CYTOPLASMIC_DOMAIN (PHOBIUS)
TR6633|c0_g2_i1	---NA---	1496	0	-	-		-	-	TMhelix (TMHMM)
TR23134|c2_g9_i1	---NA---	267	0	-	-		-	-	no IPS match
TR35456|c0_g1_i1	---NA---	293	0	-	-		-	-	no IPS match
TR55337|c5_g1_i1	---NA---	246	0	-	-		-	-	no IPS match
TR42714|c2_g1_i1	---NA---	225	0	-	-		-	-	no IPS match
TR18211|c5_g1_i2	---NA---	229	0	-	-		-	-	no IPS match
TR62152|c0_g1_i4	---NA---	2682	0	-	-		-	-	CYTOPLASMIC_DOMAIN (PHOBIUS); NON_CYTOPLASMIC_DOMAIN (PHOBIUS); TRANSMEMBRANE (PHOBIUS); TRANSMEMBRANE (PHOBIUS); CYTOPLASMIC_DOMAIN (PHOBIUS); TMhelix (TMHMM); TMhelix (TMHMM)
TR30026|c0_g5_i1	---NA---	238	0	-	-		-	-	CYTOPLASMIC_DOMAIN (PHOBIUS); NON_CYTOPLASMIC_DOMAIN (PHOBIUS); TRANSMEMBRANE (PHOBIUS); TMhelix (TMHMM)
TR20318|c1_g40_i1	---NA---	1510	0	-	-		-	-	no IPS match
TR67395|c2_g1_i1	---NA---	292	0	-	-		-	-	TRANSMEMBRANE (PHOBIUS); CYTOPLASMIC_DOMAIN (PHOBIUS); NON_CYTOPLASMIC_DOMAIN (PHOBIUS); TMhelix (TMHMM)
TR20404|c3_g25_i1	---NA---	343	0	-	-		-	-	no IPS match
TR8482|c0_g19_i1	---NA---	426	0	-	-		-	-	no IPS match
TR28246|c5_g17_i1	---NA---	599	0	-	-		-	-	no IPS match
TR20404|c3_g23_i1	---NA---	240	0	-	-		-	-	no IPS match
TR20404|c3_g27_i1	---NA---	343	0	-	-		-	-	no IPS match
TR20318|c1_g23_i1	---NA---	1510	0	-	-		-	-	no IPS match
TR25735|c3_g1_i1	---NA---	232	0	-	-		-	-	NON_CYTOPLASMIC_DOMAIN (PHOBIUS); CYTOPLASMIC_DOMAIN (PHOBIUS); TRANSMEMBRANE (PHOBIUS)
TR28246|c5_g19_i1	---NA---	599	0	-	-		-	-	no IPS match
TR40903|c1_g1_i1	---NA---	747	0	-	-		-	-	IPR004145 (PFAM); PTHR31927 (PANTHER); PTHR31927:SF3 (PANTHER)
TR37724|c5_g3_i1	---NA---	248	0	-	-		-	-	no IPS match
TR59628|c0_g2_i1	---NA---	1118	0	-	-		-	-	no IPS match
TR26315|c1_g4_i1	---NA---	402	0	-	-		-	-	CYTOPLASMIC_DOMAIN (PHOBIUS); NON_CYTOPLASMIC_DOMAIN (PHOBIUS); TRANSMEMBRANE (PHOBIUS); TMhelix (TMHMM)
TR20005|c9_g16_i1	---NA---	243	0	-	-		-	-	no IPS match
TR73631|c6_g1_i1	---NA---	319	0	-	-		-	-	SIGNAL_PEPTIDE_H_REGION (PHOBIUS); SIGNAL_PEPTIDE_C_REGION (PHOBIUS); SIGNAL_PEPTIDE (PHOBIUS); NON_CYTOPLASMIC_DOMAIN (PHOBIUS); SIGNAL_PEPTIDE_N_REGION (PHOBIUS); TMhelix (TMHMM)
TR25368|c3_g5_i1	---NA---	596	0	-	-		-	-	no IPS match
TR24757|c1_g1_i1	---NA---	1035	0	-	-		-	-	no IPS match
TR44680|c3_g1_i6	---NA---	1342	0	-	-		-	-	no IPS match
TR67550|c0_g1_i1	---NA---	290	0	-	-		-	-	TRANSMEMBRANE (PHOBIUS); NON_CYTOPLASMIC_DOMAIN (PHOBIUS); CYTOPLASMIC_DOMAIN (PHOBIUS); TMhelix (TMHMM)
TR28246|c5_g8_i1	---NA---	565	0	-	-		-	-	CYTOPLASMIC_DOMAIN (PHOBIUS); TRANSMEMBRANE (PHOBIUS); NON_CYTOPLASMIC_DOMAIN (PHOBIUS); TMhelix (TMHMM)
TR64382|c3_g7_i1	---NA---	334	0	-	-		-	-	no IPS match
TR18408|c0_g1_i1	---NA---	242	0	-	-		-	-	no IPS match
TR61002|c0_g2_i1	---NA---	231	0	-	-		-	-	no IPS match
TR73953|c6_g1_i1	---NA---	648	0	-	-		-	-	no IPS match
TR53384|c3_g2_i1	---NA---	235	0	-	-		-	-	no IPS match
TR20318|c1_g29_i1	---NA---	1510	0	-	-		-	-	no IPS match
TR29091|c0_g8_i1	---NA---	314	0	-	-		-	-	no IPS match
TR26315|c1_g13_i1	---NA---	2622	0	-	-		-	-	no IPS match
TR68255|c3_g1_i5	---NA---	341	0	-	-		-	-	no IPS match
TR28257|c4_g22_i1	---NA---	389	0	-	-		-	-	no IPS match
TR67362|c2_g2_i1	---NA---	226	0	-	-		-	-	no IPS match
TR3222|c7_g6_i1	---NA---	649	0	-	-		-	-	no IPS match
TR41212|c5_g1_i1	---NA---	328	0	-	-		-	-	no IPS match
TR62460|c2_g16_i1	---NA---	667	0	-	-		-	-	no IPS match
TR33588|c8_g1_i1	---NA---	238	0	-	-		-	-	no IPS match
TR10014|c0_g1_i2	---NA---	1246	0	-	-		-	-	TRANSMEMBRANE (PHOBIUS); NON_CYTOPLASMIC_DOMAIN (PHOBIUS); CYTOPLASMIC_DOMAIN (PHOBIUS); TMhelix (TMHMM)
TR15917|c4_g2_i1	---NA---	1111	0	-	-		-	-	NON_CYTOPLASMIC_DOMAIN (PHOBIUS); CYTOPLASMIC_DOMAIN (PHOBIUS); TRANSMEMBRANE (PHOBIUS); TMhelix (TMHMM)
TR52443|c1_g4_i1	---NA---	314	0	-	-		-	-	no IPS match
TR15962|c5_g5_i1	---NA---	881	0	-	-		-	-	no IPS match
TR7346|c5_g1_i1	---NA---	286	0	-	-		-	-	no IPS match
TR24127|c1_g4_i1	---NA---	843	0	-	-		-	-	no IPS match
TR67300|c0_g2_i1	---NA---	496	0	-	-		-	-	IPR008160 (PFAM); SIGNAL_PEPTIDE_C_REGION (PHOBIUS); SIGNAL_PEPTIDE (PHOBIUS); SIGNAL_PEPTIDE_N_REGION (PHOBIUS); SIGNAL_PEPTIDE_H_REGION (PHOBIUS); NON_CYTOPLASMIC_DOMAIN (PHOBIUS); SignalP-noTM (SIGNALP_EUK); TMhelix (TMHMM)
TR62460|c2_g13_i1	---NA---	636	0	-	-		-	-	no IPS match
TR62706|c5_g9_i1	---NA---	2324	0	-	-		-	-	no IPS match
TR73953|c6_g2_i1	-	277	0	-	-	-	-	-	no IPS match
TR73653|c2_g10_i1	-	234	0	-	-	-	-	-	no IPS match
TR73641|c7_g18_i1	-	1037	0	-	-	-	-	-	no IPS match
TR74142|c0_g5_i1	-	329	0	-	-	-	-	-	no IPS match

## Sheet: Table 3 (Adults)
Table 3: Expressed private genes in Adults (Blast2GO annotations)
SeqName	Description	Length	#Hits	e-Value	sim mean	#GO	GO Names list	Enzyme Codes list	InterPro IDs
TR55432|c1_g2_i2	granzyme k-like	957	1	1.1e-14	0.42	2	F:serine-type endopeptidase activity; P:proteolysis	EC:3.4.21	IPR001314 (PRINTS); IPR001254 (SMART); G3DSA:2.40.10.10 (GENE3D); IPR001254 (PFAM); G3DSA:2.40.10.10 (GENE3D); PTHR24260 (PANTHER); IPR018114 (PROSITE_PATTERNS); SIGNAL_PEPTIDE_C_REGION (PHOBIUS); SIGNAL_PEPTIDE_N_REGION (PHOBIUS); SIGNAL_PEPTIDE (PHOBIUS); SIGNAL_PEPTIDE_H_REGION (PHOBIUS); NON_CYTOPLASMIC_DOMAIN (PHOBIUS); IPR001254 (PROSITE_PROFILES); IPR009003 (SUPERFAMILY)
TR22728|c0_g1_i1	hypothetical protein TcasGA2_TC006153	1539	1	3.9e-09	0.43	8	F:metal ion binding; F:ligase activity; P:multicellular organismal development; F:zinc ion binding; P:protein ubiquitination; F:ubiquitin-protein transferase activity; P:ubiquitin-dependent protein catabolic process; C:nucleus	-	no IPS match
TR57288|c9_g4_i2	PREDICTED: uncharacterized protein LOC103315104	2094	1	7.7e-43	0.43	0	-	-	Coil (COILS)
TR18754|c0_g1_i1	carboxypeptidase b	1116	1	6.1e-17	0.44	3	F:metallocarboxypeptidase activity; F:zinc ion binding; P:proteolysis	EC:3.4.17	IPR000834 (SMART); IPR000834 (PFAM); G3DSA:3.40.630.10 (GENE3D); PTHR11705 (PANTHER); SSF53187 (SUPERFAMILY)
TR7085|c0_g1_i1	pancreatic lipase-related protein 2-like	1298	1	3.3e-26	0.45	1	F:carboxylic ester hydrolase activity	EC:3.1.1.1	IPR000734 (PRINTS); IPR013818 (PFAM); IPR029058 (G3DSA:3.40.50.GENE3D); IPR000734 (PANTHER); PTHR11610:SF91 (PANTHER); SIGNAL_PEPTIDE_C_REGION (PHOBIUS); NON_CYTOPLASMIC_DOMAIN (PHOBIUS); SIGNAL_PEPTIDE_H_REGION (PHOBIUS); SIGNAL_PEPTIDE_N_REGION (PHOBIUS); SIGNAL_PEPTIDE (PHOBIUS); SignalP-noTM (SIGNALP_EUK); IPR029058 (SUPERFAMILY)
TR59474|c0_g1_i1	adenylyl cyclase-associated protein 1 isoform x3	744	1	8.5e-13	0.47	2	F:actin binding; P:cytoskeleton organization	-	Coil (COILS); IPR013992 (PFAM); IPR013992 (SUPERFAMILY)
TR59714|c0_g1_i1	galactose-specific lectin nattectin-like	730	1	4.6e-14	0.48	0	-	-	IPR001304 (SMART); IPR001304 (PFAM); IPR016186 (G3DSA:3.10.100.GENE3D); PTHR22802 (PANTHER); IPR001304 (PROSITE_PROFILES); SignalP-noTM (SIGNALP_EUK); IPR016187 (SUPERFAMILY)
TR3222|c4_g5_i1	hypothetical protein TcasGA2_TC005912	656	1	2.6e-13	0.48	0	-	-	G3DSA:2.70.220.10 (GENE3D); TRANSMEMBRANE (PHOBIUS); CYTOPLASMIC_DOMAIN (PHOBIUS); NON_CYTOPLASMIC_DOMAIN (PHOBIUS); SignalP-noTM (SIGNALP_EUK)
TR24541|c0_g1_i1	hypothetical protein D910_07329	845	1	1.5e-14	0.49	0	-	-	no IPS match
TR56870|c0_g3_i1	PREDICTED: uncharacterized protein LOC103312451	738	1	1.2e-06	0.49	0	-	-	TMhelix (TMHMM)
TR38674|c0_g1_i1	AAEL012266-PA	1686	1	2.1e-54	0.49	7	F:metal ion binding; P:oxidation-reduction process; F:oxidoreductase activity, acting on paired donors, with incorporation or reduction of molecular oxygen; F:heme binding; F:oxidoreductase activity; F:iron ion binding; F:monooxygenase activity	-	CYTOPLASMIC_DOMAIN (PHOBIUS); NON_CYTOPLASMIC_DOMAIN (PHOBIUS); TRANSMEMBRANE (PHOBIUS); TMhelix (TMHMM)
TR22876|c0_g2_i1	granzyme a-like	1251	1	4.4e-12	0.49	2	F:serine-type endopeptidase activity; P:proteolysis	EC:3.4.21	IPR001254 (SMART); G3DSA:2.40.10.10 (GENE3D); IPR001254 (PFAM); G3DSA:2.40.10.10 (GENE3D); PTHR24260:SF76 (PANTHER); PTHR24260 (PANTHER); IPR018114 (PROSITE_PATTERNS); SIGNAL_PEPTIDE_N_REGION (PHOBIUS); CYTOPLASMIC_DOMAIN (PHOBIUS); SIGNAL_PEPTIDE (PHOBIUS); SIGNAL_PEPTIDE_C_REGION (PHOBIUS); TRANSMEMBRANE (PHOBIUS); NON_CYTOPLASMIC_DOMAIN (PHOBIUS); SIGNAL_PEPTIDE_H_REGION (PHOBIUS); IPR001254 (…
TR9715|c0_g2_i1	e3 ubiquitin-protein ligase siah1-like	1816	1	1.1e-26	0.49	0	-	-	no IPS match
TR42931|c0_g1_i2	e3 ubiquitin-protein ligase siah1-like	1129	1	6.6e-15	0.49	7	C:nucleus; F:ubiquitin-protein transferase activity; F:protein binding; F:zinc ion binding; P:ubiquitin-dependent protein catabolic process; P:multicellular organismal development; P:protein ubiquitination	-	IPR018121 (PFAM); IPR013083 (G3DSA:3.30.40.GENE3D); IPR013323 (G3DSA:3.90.890.GENE3D); IPR004162 (PANTHER); PTHR10315:SF20 (PANTHER); IPR008974 (SUPERFAMILY); SSF57850 (SUPERFAMILY)
TR33891|c0_g1_i1	unknown	410	1	2.5e-06	0.5	0	-	-	CYTOPLASMIC_DOMAIN (PHOBIUS); TRANSMEMBRANE (PHOBIUS); NON_CYTOPLASMIC_DOMAIN (PHOBIUS)
TR55420|c0_g1_i1	PREDICTED: uncharacterized protein LOC103314785	1348	1	1.2e-32	0.5	0	-	-	no IPS match
TR16022|c0_g2_i1	hypothetical protein TcasGA2_TC002146	2552	1	2.3e-70	0.5	0	-	-	Coil (COILS); Coil (COILS)
TR65798|c0_g1_i1	PREDICTED: uncharacterized protein LOC103314027	699	1	2.3e-10	0.5	0	-	-	no IPS match
TR1242|c0_g1_i1	PREDICTED: perlucin	673	1	1.6e-19	0.5	0	-	-	IPR001304 (SMART); IPR016186 (G3DSA:3.10.100.GENE3D); IPR001304 (PFAM); PTHR22802 (PANTHER); IPR018378 (PROSITE_PATTERNS); SIGNAL_PEPTIDE_H_REGION (PHOBIUS); SIGNAL_PEPTIDE (PHOBIUS); SIGNAL_PEPTIDE_N_REGION (PHOBIUS); SIGNAL_PEPTIDE_C_REGION (PHOBIUS); NON_CYTOPLASMIC_DOMAIN (PHOBIUS); IPR001304 (PROSITE_PROFILES); SignalP-noTM (SIGNALP_EUK); IPR016187 (SUPERFAMILY)
TR6668|c0_g2_i1	kunitz-like protease inhibitor precursor	633	1	2e-11	0.5	1	F:serine-type endopeptidase inhibitor activity	-	IPR002223 (SMART); IPR002223 (G3DSA:4.10.410.GENE3D); IPR002223 (PFAM); IPR002223 (G3DSA:4.10.410.GENE3D); PTHR10083 (PANTHER); IPR002223 (PROSITE_PROFILES); IPR002223 (SUPERFAMILY); IPR002223 (SUPERFAMILY)
TR51645|c0_g1_i1	hypothetical protein YQE_11153, partial	825	1	5.8e-07	0.51	0	-	-	no IPS match
TR25834|c0_g1_i1	uncharacterized threonine-rich gpi-anchored glycoprotein - partial	276	1	5.8e-11	0.51	0	-	-	no IPS match
TR39199|c0_g1_i2	serpin peptidase inhibitor 20	1815	1	5.7e-37	0.51	1	C:extracellular space	-	IPR023796 (SMART); G3DSA:3.30.497.10 (GENE3D); IPR023796 (PFAM); G3DSA:2.30.39.10 (GENE3D); IPR000215 (PANTHER); PTHR11461:SF190 (PANTHER); IPR023795 (PROSITE_PATTERNS); SIGNAL_PEPTIDE_H_REGION (PHOBIUS); SIGNAL_PEPTIDE (PHOBIUS); NON_CYTOPLASMIC_DOMAIN (PHOBIUS); SIGNAL_PEPTIDE_C_REGION (PHOBIUS); SIGNAL_PEPTIDE_N_REGION (PHOBIUS); SignalP-noTM (SIGNALP_EUK); IPR023796 (SUPERFAMILY)
TR51645|c0_g2_i1	hypothetical protein YQE_11153, partial	817	1	7.7e-08	0.52	0	-	-	no IPS match
TR45764|c0_g1_i1	hypothetical protein TcasGA2_TC011091	559	1	2.9e-14	0.53	0	-	-	no IPS match
TR15372|c0_g1_i1	PREDICTED: uncharacterized protein LOC103313014	784	1	8.2e-30	0.53	0	-	-	no IPS match
TR69686|c0_g1_i1	hypothetical protein TcasGA2_TC014768	3276	1	3.8e-40	0.53	0	-	-	Coil (COILS); Coil (COILS); Coil (COILS); Coil (COILS); Coil (COILS); Coil (COILS); Coil (COILS); Coil (COILS); Coil (COILS); Coil (COILS); Coil (COILS)
TR12189|c1_g3_i4	hypothetical protein AMK59_1959, partial	948	1	1.8e-26	0.53	0	-	-	PTHR31061:SF1 (PANTHER); PTHR31061 (PANTHER); TRANSMEMBRANE (PHOBIUS); NON_CYTOPLASMIC_DOMAIN (PHOBIUS); CYTOPLASMIC_DOMAIN (PHOBIUS); TMhelix (TMHMM)
TR34460|c0_g3_i1	hypothetical protein YQE_06203, partial	1511	1	5.3e-72	0.54	1	F:protein binding	-	IPR001680 (SMART); IPR015943 (G3DSA:2.130.10.GENE3D); PTHR22847 (PANTHER); IPR001680 (PROSITE_PROFILES); IPR017986 (PROSITE_PROFILES); IPR017986 (SUPERFAMILY)
TR52424|c2_g1_i3	inactive pancreatic lipase-related protein 1	4749	1	4.8e-32	0.54	1	F:carboxylic ester hydrolase activity	EC:3.1.1.1	Coil (COILS); IPR000734 (PRINTS); IPR029058 (G3DSA:3.40.50.GENE3D); IPR013818 (PFAM); IPR000734 (PANTHER); SIGNAL_PEPTIDE_H_REGION (PHOBIUS); SIGNAL_PEPTIDE_C_REGION (PHOBIUS); SIGNAL_PEPTIDE_N_REGION (PHOBIUS); SIGNAL_PEPTIDE (PHOBIUS); NON_CYTOPLASMIC_DOMAIN (PHOBIUS); SignalP-noTM (SIGNALP_EUK); IPR029058 (SUPERFAMILY)
TR64313|c0_g2_i1	hypothetical protein TcasGA2_TC012174	828	1	1.6e-33	0.55	0	-	-	no IPS match
TR51708|c0_g1_i1	PREDICTED: uncharacterized protein LOC105154263	1070	1	7.6e-49	0.55	0	-	-	no IPS match
TR1242|c0_g2_i1	salivary c-type lectin	490	1	1.7e-09	0.55	1	F:carbohydrate binding	-	IPR016186 (G3DSA:3.10.100.GENE3D); IPR001304 (PFAM); PTHR22802:SF149 (PANTHER); PTHR22802 (PANTHER); IPR018378 (PROSITE_PATTERNS); SIGNAL_PEPTIDE_C_REGION (PHOBIUS); NON_CYTOPLASMIC_DOMAIN (PHOBIUS); SIGNAL_PEPTIDE (PHOBIUS); SIGNAL_PEPTIDE_H_REGION (PHOBIUS); SIGNAL_PEPTIDE_N_REGION (PHOBIUS); IPR001304 (PROSITE_PROFILES); SignalP-noTM (SIGNALP_EUK); IPR016187 (SUPERFAMILY)
TR23128|c2_g1_i1	CYP4BH1	279	1	7.4e-06	0.55	4	F:iron ion binding; F:oxidoreductase activity, acting on paired donors, with incorporation or reduction of molecular oxygen; F:heme binding; P:oxidation-reduction process	-	IPR001128 (G3DSA:1.10.630.GENE3D); IPR001128 (SUPERFAMILY)
TR74173|c0_g1_i1	hypothetical protein D910_00001, partial	968	1	6.3e-16	0.56	0	-	-	no IPS match
TR18324|c0_g1_i1	PREDICTED: uncharacterized protein LOC103312739	627	1	3e-15	0.56	3	C:extracellular region; F:chitin binding; P:chitin metabolic process	-	IPR002557 (SMART); IPR002557 (G3DSA:2.170.140.GENE3D); IPR002557 (PFAM); SIGNAL_PEPTIDE (PHOBIUS); SIGNAL_PEPTIDE_C_REGION (PHOBIUS); SIGNAL_PEPTIDE_H_REGION (PHOBIUS); SIGNAL_PEPTIDE_N_REGION (PHOBIUS); NON_CYTOPLASMIC_DOMAIN (PHOBIUS); IPR002557 (PROSITE_PROFILES); SignalP-noTM (SIGNALP_EUK); IPR002557 (SUPERFAMILY)
TR27892|c0_g1_i1	hypothetical protein D910_06719	1833	1	5.7e-77	0.56	0	-	-	no IPS match
TR23998|c0_g1_i1	PREDICTED: uncharacterized protein LOC103313275	599	1	2.6e-17	0.56	0	-	-	no IPS match
TR20309|c1_g2_i1	hypothetical protein TcasGA2_TC010812	853	1	3.3e-17	0.57	0	-	-	SIGNAL_PEPTIDE_N_REGION (PHOBIUS); SIGNAL_PEPTIDE_H_REGION (PHOBIUS); SIGNAL_PEPTIDE_C_REGION (PHOBIUS); NON_CYTOPLASMIC_DOMAIN (PHOBIUS); SIGNAL_PEPTIDE (PHOBIUS); SSF57302 (SUPERFAMILY)
TR17079|c0_g1_i1	hypothetical protein D910_03491, partial	2090	1	4.6e-70	0.57	0	-	-	Coil (COILS); Coil (COILS)
TR1231|c5_g1_i1	mariner transposase	791	1	8.2e-26	0.57	0	-	-	no IPS match
TR55910|c0_g1_i1	rho gtpase-activating protein 11a	851	1	1.5e-24	0.57	1	P:signal transduction	-	no IPS match
TR33594|c0_g1_i1	hypothetical protein D910_11131	1661	1	5.4e-98	0.58	0	-	-	SignalP-TM (SIGNALP_GRAM_POSITIVE)
TR71494|c1_g1_i1	PREDICTED: uncharacterized protein LOC101235171	301	1	5.5e-11	0.58	0	-	-	no IPS match
TR10358|c0_g1_i2	hypothetical protein YQE_02289, partial	1117	1	2.8e-20	0.58	0	-	-	no IPS match
TR70833|c0_g1_i1	hypothetical protein D910_03668	1261	1	3.6e-60	0.58	2	P:proteolysis; F:serine-type endopeptidase activity	-	no IPS match
TR22315|c0_g1_i1	hypothetical protein D910_09656	749	1	1.9e-28	0.59	0	-	-	IPR014878 (PFAM); PTHR15854 (PANTHER); IPR011038 (SUPERFAMILY)
TR31230|c1_g1_i1	glucose dehydrogenase	264	1	4.1e-13	0.59	3	F:oxidoreductase activity, acting on CH-OH group of donors; F:flavin adenine dinucleotide binding; P:oxidation-reduction process	-	G3DSA:3.30.560.10 (GENE3D); IPR000172 (PFAM)
TR45084|c0_g1_i2	conserved hypothetical protein	849	1	3.2e-25	0.59	0	-	-	IPR001623 (PRINTS); IPR001623 (SMART); IPR001623 (G3DSA:1.10.287.GENE3D); IPR001623 (PFAM); PTHR24078 (PANTHER); IPR018253 (PROSITE_PATTERNS); IPR001623 (PROSITE_PROFILES); IPR001623 (SUPERFAMILY)
TR28654|c0_g1_i1	hypothetical protein YQE_02030, partial	1284	1	1.6e-77	0.59	0	-	-	IPR031732 (PFAM)
TR22656|c0_g1_i2	carboxypeptidase a-like	1445	1	6.9e-98	0.6	3	F:metallocarboxypeptidase activity; F:zinc ion binding; P:proteolysis	EC:3.4.17	IPR000834 (PRINTS); IPR000834 (SMART); IPR003146 (PFAM); IPR000834 (PFAM); G3DSA:3.40.630.10 (GENE3D); IPR003146 (G3DSA:3.30.70.GENE3D); PTHR11705 (PANTHER); IPR000834 (PROSITE_PATTERNS); SIGNAL_PEPTIDE_H_REGION (PHOBIUS); NON_CYTOPLASMIC_DOMAIN (PHOBIUS); SIGNAL_PEPTIDE_N_REGION (PHOBIUS); SIGNAL_PEPTIDE (PHOBIUS); SIGNAL_PEPTIDE_C_REGION (PHOBIUS); SignalP-noTM (SIGNALP_EUK); IPR009020 (SUPERFA…
TR68016|c0_g1_i1	hypothetical protein YQE_12498, partial	1200	1	3.4e-46	0.6	0	-	-	Coil (COILS); CYTOPLASMIC_DOMAIN (PHOBIUS); NON_CYTOPLASMIC_DOMAIN (PHOBIUS); TRANSMEMBRANE (PHOBIUS); TMhelix (TMHMM)
TR54080|c0_g2_i1	hypothetical protein, partial	546	1	5.8e-17	0.6	0	-	-	IPR029058 (G3DSA:3.40.50.GENE3D); IPR002018 (PFAM); PTHR11559:SF222 (PANTHER); PTHR11559 (PANTHER); SIGNAL_PEPTIDE (PHOBIUS); NON_CYTOPLASMIC_DOMAIN (PHOBIUS); SIGNAL_PEPTIDE_N_REGION (PHOBIUS); SIGNAL_PEPTIDE_H_REGION (PHOBIUS); SIGNAL_PEPTIDE_C_REGION (PHOBIUS); SignalP-noTM (SIGNALP_EUK); IPR029058 (SUPERFAMILY)
TR7185|c0_g1_i1	hypothetical protein YQE_11966, partial	420	1	6.2e-18	0.6	1	F:carboxylic ester hydrolase activity	EC:3.1.1.1	IPR029058 (G3DSA:3.40.50.GENE3D); IPR013818 (PFAM); IPR000734 (PANTHER); PTHR11610:SF102 (PANTHER); IPR029058 (SUPERFAMILY)
TR12403|c8_g5_i1	hypothetical protein	333	1	6e-11	0.6	0	-	-	no IPS match
TR24113|c2_g5_i2	PREDICTED: gamma-glutamylcyclotransferase-like	822	1	1.3e-28	0.61	2	F:gamma-glutamylcyclotransferase activity; P:glutathione biosynthetic process	EC:2.3.2.4	IPR013024 (G3DSA:3.10.490.GENE3D); PF13772 (PFAM); IPR017939 (PANTHER); IPR013024 (SUPERFAMILY)
TR12878|c3_g4_i1	glyceraldehyde-3-phosphate dehydrogenase-like	1185	1	1.3e-74	0.61	2	F:oxidoreductase activity, acting on the aldehyde or oxo group of donors, NAD or NADP as acceptor; P:oxidation-reduction process	-	IPR020831 (PRINTS); IPR020828 (SMART); IPR020831 (PIRSF); G3DSA:3.30.360.10 (GENE3D); IPR020829 (PFAM); IPR020828 (PFAM); G3DSA:3.40.50.720 (GENE3D); PTHR10836:SF41 (PANTHER); IPR020831 (PANTHER); SSF55347 (SUPERFAMILY); IPR016040 (SUPERFAMILY)
TR7171|c0_g2_i2	cytochrome p450 412a2	1701	1	3e-127	0.61	7	F:metal ion binding; P:oxidation-reduction process; F:oxidoreductase activity, acting on paired donors, with incorporation or reduction of molecular oxygen; F:heme binding; F:oxidoreductase activity; F:iron ion binding; F:monooxygenase activity	-	no IPS match
TR6961|c0_g1_i2	hypothetical protein TcasGA2_TC010382, partial	1270	1	6.1e-55	0.62	2	F:oxidoreductase activity; P:metabolic process	-	IPR002347 (PRINTS); IPR002198 (PFAM); G3DSA:3.40.50.720 (GENE3D); PTHR24322 (PANTHER); IPR016040 (SUPERFAMILY)
TR15450|c0_g1_i2	mitochondrial import receptor subunit tom7 homolog	399	1	6.8e-07	0.62	0	-	-	no IPS match
TR64361|c0_g1_i1	PREDICTED: uncharacterized protein LOC103314619	4032	1	1.1e-66	0.62	0	-	-	Coil (COILS); IPR031936 (PFAM); IPR031935 (PFAM); PTHR41967 (PANTHER); NON_CYTOPLASMIC_DOMAIN (PHOBIUS); CYTOPLASMIC_DOMAIN (PHOBIUS); TRANSMEMBRANE (PHOBIUS); TRANSMEMBRANE (PHOBIUS); NON_CYTOPLASMIC_DOMAIN (PHOBIUS)
TR44457|c0_g1_i1	hypothetical protein YQE_02315, partial	491	1	2.4e-11	0.62	0	-	-	IPR013880 (PFAM); IPR013880 (PANTHER); CYTOPLASMIC_DOMAIN (PHOBIUS); NON_CYTOPLASMIC_DOMAIN (PHOBIUS); TRANSMEMBRANE (PHOBIUS); SignalP-noTM (SIGNALP_EUK); TMhelix (TMHMM)
TR4158|c0_g1_i1	hypothetical protein YQE_12192, partial	1557	1	4.1e-106	0.62	2	C:integral component of membrane; P:transmembrane transport	-	G3DSA:1.20.1250.20 (GENE3D); IPR011701 (PFAM); G3DSA:1.20.1250.20 (GENE3D); PTHR11662 (PANTHER); PTHR11662 (PANTHER); PTHR11662:SF226 (PANTHER); NON_CYTOPLASMIC_DOMAIN (PHOBIUS); CYTOPLASMIC_DOMAIN (PHOBIUS); TRANSMEMBRANE (PHOBIUS); NON_CYTOPLASMIC_DOMAIN (PHOBIUS); NON_CYTOPLASMIC_DOMAIN (PHOBIUS); TRANSMEMBRANE (PHOBIUS); CYTOPLASMIC_DOMAIN (PHOBIUS); TRANSMEMBRANE (PHOBIUS); TRANSMEMBRANE (PH…
TR42717|c0_g2_i1	hypothetical protein D910_09806	532	1	5.4e-16	0.62	1	F:odorant binding	-	IPR006170 (SMART); IPR006170 (G3DSA:1.10.238.GENE3D); IPR006170 (PFAM); PTHR11857 (PANTHER); SIGNAL_PEPTIDE (PHOBIUS); NON_CYTOPLASMIC_DOMAIN (PHOBIUS); SIGNAL_PEPTIDE_C_REGION (PHOBIUS); SIGNAL_PEPTIDE_H_REGION (PHOBIUS); SIGNAL_PEPTIDE_N_REGION (PHOBIUS); SignalP-noTM (SIGNALP_EUK); IPR006170 (SUPERFAMILY)
TR2596|c0_g1_i1	digestive cysteine protease intestain	1134	1	1.3e-89	0.62	2	F:cysteine-type peptidase activity; P:proteolysis	EC:3.4	IPR000668 (PRINTS); IPR013201 (SMART); IPR000668 (SMART); IPR000668 (PFAM); G3DSA:3.90.70.10 (GENE3D); IPR013201 (PFAM); IPR013128 (PANTHER); IPR025660 (PROSITE_PATTERNS); IPR025661 (PROSITE_PATTERNS); SIGNAL_PEPTIDE_N_REGION (PHOBIUS); SIGNAL_PEPTIDE_C_REGION (PHOBIUS); SIGNAL_PEPTIDE_H_REGION (PHOBIUS); NON_CYTOPLASMIC_DOMAIN (PHOBIUS); SIGNAL_PEPTIDE (PHOBIUS); SignalP-noTM (SIGNALP_EUK); Sign…
TR48046|c1_g2_i1	PREDICTED: uncharacterized protein LOC106685344	238	1	6.3e-12	0.62	0	-	-	no IPS match
TR56919|c6_g2_i4	serine protease p38 precursor	1621	1	1.8e-66	0.63	1	F:hydrolase activity	-	no IPS match
TR64899|c0_g1_i3	PREDICTED: uncharacterized protein LOC657303 isoform X1	2432	1	1.1e-09	0.63	0	-	-	no IPS match
TR24083|c0_g1_i1	hypothetical protein TcasGA2_TC002110	234	1	7.8e-07	0.63	4	F:transposase activity; P:DNA integration; P:transposition, DNA-mediated; F:DNA binding	-	no IPS match
TR24743|c0_g1_i1	PREDICTED: uncharacterized protein LOC103314622	720	1	1.1e-11	0.63	0	-	-	no IPS match
TR49828|c0_g2_i1	hypothetical protein TcasGA2_TC010329	1131	1	7.1e-66	0.63	2	F:oxidoreductase activity; P:metabolic process	-	IPR002347 (PRINTS); IPR002198 (PRINTS); IPR002198 (PFAM); G3DSA:3.40.50.720 (GENE3D); PTHR24322:SF626 (PANTHER); PTHR24322 (PANTHER); PTHR24322:SF626 (PANTHER); IPR016040 (SUPERFAMILY)
TR57267|c3_g3_i1	stromal interaction molecule homolog isoform x2	616	1	5.5e-45	0.64	0	-	-	no IPS match
TR7050|c1_g1_i1	PREDICTED: regucalcin-like	1227	1	1.7e-77	0.64	2	F:calcium ion binding; F:enzyme regulator activity	-	IPR008367 (PRINTS); IPR005511 (PRINTS); IPR011042 (G3DSA:2.120.10.GENE3D); IPR013658 (PFAM); PTHR10907 (PANTHER); NON_CYTOPLASMIC_DOMAIN (PHOBIUS); SIGNAL_PEPTIDE_H_REGION (PHOBIUS); SIGNAL_PEPTIDE_C_REGION (PHOBIUS); SIGNAL_PEPTIDE_N_REGION (PHOBIUS); SIGNAL_PEPTIDE (PHOBIUS); SignalP-noTM (SIGNALP_EUK); SSF63829 (SUPERFAMILY)
TR23306|c0_g1_i2	hypothetical protein TcasGA2_TC001847	254	1	2.8e-09	0.64	2	F:aspartic-type endopeptidase activity; P:proteolysis	EC:3.4.23	IPR001969 (PROSITE_PATTERNS); IPR021109 (SUPERFAMILY)
TR61203|c0_g1_i1	hypothetical protein YQE_00629, partial	614	1	6.8e-17	0.64	0	-	-	no IPS match
TR38674|c0_g3_i1	probable cytochrome p450 4d20	738	1	3.6e-25	0.64	0	-	-	TRANSMEMBRANE (PHOBIUS); CYTOPLASMIC_DOMAIN (PHOBIUS); NON_CYTOPLASMIC_DOMAIN (PHOBIUS); TMhelix (TMHMM)
TR12279|c0_g2_i1	hypothetical protein D910_09892	2045	1	4.8e-93	0.65	3	F:oxidoreductase activity, acting on CH-OH group of donors; F:flavin adenine dinucleotide binding; P:oxidation-reduction process	-	IPR012132 (PIRSF); IPR007867 (PFAM); IPR000172 (PFAM); IPR023753 (G3DSA:3.50.50.GENE3D); PTHR11552 (PANTHER); PTHR11552:SF142 (PANTHER); TRANSMEMBRANE (PHOBIUS); CYTOPLASMIC_DOMAIN (PHOBIUS); NON_CYTOPLASMIC_DOMAIN (PHOBIUS); NON_CYTOPLASMIC_DOMAIN (PHOBIUS); TRANSMEMBRANE (PHOBIUS); IPR023753 (SUPERFAMILY); SSF54373 (SUPERFAMILY); TMhelix (TMHMM)
TR71996|c0_g2_i1	nuclease harbi1	238	1	1.6e-18	0.65	0	-	-	no IPS match
TR33979|c0_g2_i1	PREDICTED: uncharacterized protein KIAA0556-like	653	1	9.1e-21	0.65	0	-	-	no IPS match
TR9634|c0_g1_i1	glutamate mitochondrial-like	1688	1	5.7e-132	0.65	4	F:oxidoreductase activity, acting on the CH-NH2 group of donors, NAD or NADP as acceptor; P:cellular amino acid metabolic process; P:oxidation-reduction process; P:obsolete electron transport	-	IPR006095 (PRINTS); IPR006096 (SMART); IPR014362 (PIRSF); G3DSA:3.40.50.720 (GENE3D); IPR006096 (PFAM); IPR006097 (PFAM); G3DSA:3.40.192.10 (GENE3D); PTHR11606:SF13 (PANTHER); PTHR11606 (PANTHER); SSF53223 (SUPERFAMILY); IPR016040 (SUPERFAMILY)
TR68720|c0_g1_i1	PREDICTED: uncharacterized protein LOC656019	1196	1	2.7e-83	0.65	0	-	-	no IPS match
TR54129|c1_g1_i1	4-coumarate-- ligase 1-like	402	1	1.3e-32	0.66	2	F:catalytic activity; P:metabolic process	-	IPR000873 (PFAM); G3DSA:2.30.38.10 (GENE3D); G3DSA:3.40.50.980 (GENE3D); PTHR24096:SF231 (PANTHER); PTHR24096 (PANTHER); SSF56801 (SUPERFAMILY)
TR27305|c0_g1_i1	outer dense fiber protein 2-like	1851	1	4.8e-137	0.66	0	-	-	Coil (COILS); Coil (COILS); Coil (COILS); Coil (COILS); Coil (COILS); Coil (COILS); Coil (COILS); Coil (COILS); PTHR23162:SF10 (PANTHER); IPR026099 (PANTHER); IPR026099 (PANTHER); PTHR23162:SF10 (PANTHER); SSF57997 (SUPERFAMILY)
TR4222|c0_g1_i1	-like protein 4	679	1	1.5e-26	0.66	0	-	-	IPR001623 (PRINTS); IPR001623 (SMART); IPR001623 (PFAM); IPR001623 (G3DSA:1.10.287.GENE3D); PTHR24078 (PANTHER); IPR018253 (PROSITE_PATTERNS); IPR001623 (PROSITE_PROFILES); IPR001623 (SUPERFAMILY)
TR25365|c2_g1_i1	facilitated trehalose transporter tret1-2 homolog	2336	1	4.5e-133	0.66	3	C:integral component of membrane; F:transmembrane transporter activity; P:transmembrane transport	-	Coil (COILS); G3DSA:1.20.1250.20 (GENE3D); IPR005828 (PFAM); PTHR23500:SF97 (PANTHER); PTHR23500 (PANTHER); NON_CYTOPLASMIC_DOMAIN (PHOBIUS); TRANSMEMBRANE (PHOBIUS); TRANSMEMBRANE (PHOBIUS); CYTOPLASMIC_DOMAIN (PHOBIUS); CYTOPLASMIC_DOMAIN (PHOBIUS); NON_CYTOPLASMIC_DOMAIN (PHOBIUS); TRANSMEMBRANE (PHOBIUS); CYTOPLASMIC_DOMAIN (PHOBIUS); TRANSMEMBRANE (PHOBIUS); CYTOPLASMIC_DOMAIN (PHOBIUS); CYT…
TR73176|c0_g1_i1	hypothetical protein TcasGA2_TC000333	553	1	2.1e-22	0.66	2	C:mitochondrial inner membrane presequence translocase complex; P:protein import into mitochondrial matrix	-	PF03656 (PFAM); PTHR12388:SF0 (PANTHER); IPR005341 (PANTHER)
TR853|c1_g1_i1	hypothetical protein YQE_08865, partial	1387	1	5.7e-12	0.66	1	C:intracellular organelle	-	TRANSMEMBRANE (PHOBIUS); CYTOPLASMIC_DOMAIN (PHOBIUS); NON_CYTOPLASMIC_DOMAIN (PHOBIUS); TMhelix (TMHMM)
TR73823|c0_g1_i1	probable nucleoredoxin 3	479	1	1.3e-31	0.66	0	-	-	IPR012336 (PFAM); IPR012336 (G3DSA:3.40.30.GENE3D); PTHR13871 (PANTHER); PTHR13871:SF38 (PANTHER); IPR012336 (SUPERFAMILY)
TR60413|c0_g1_i1	protein disulfide-isomerase	674	1	1.2e-31	0.66	2	F:isomerase activity; P:cell redox homeostasis	-	PR00421 (PRINTS); IPR013766 (PFAM); IPR012336 (G3DSA:3.40.30.GENE3D); IPR005788 (TIGRFAM); PTHR18929 (PANTHER); SIGNAL_PEPTIDE_N_REGION (PHOBIUS); SIGNAL_PEPTIDE (PHOBIUS); SIGNAL_PEPTIDE_H_REGION (PHOBIUS); NON_CYTOPLASMIC_DOMAIN (PHOBIUS); SIGNAL_PEPTIDE_C_REGION (PHOBIUS); IPR012336 (PROSITE_PROFILES); SignalP-noTM (SIGNALP_EUK); IPR012336 (SUPERFAMILY)
TR15343|c0_g2_i1	PREDICTED: uncharacterized protein LOC103313425	878	1	2.3e-44	0.66	0	-	-	no IPS match
TR66022|c0_g1_i1	hypothetical protein YQE_02608, partial	1069	1	1.5e-52	0.67	1	F:calcium ion binding	-	IPR011992 (PFAM); IPR011992 (G3DSA:1.10.238.GENE3D); IPR028846 (PANTHER); PTHR23055:SF60 (PANTHER); IPR018247 (PROSITE_PATTERNS); IPR002048 (PROSITE_PROFILES); IPR002048 (PROSITE_PROFILES); IPR002048 (PROSITE_PROFILES); SSF47473 (SUPERFAMILY)
TR74768|c0_g1_i2	salicyl alcohol oxidase-like protein	2081	1	0	0.67	3	F:oxidoreductase activity, acting on CH-OH group of donors; F:flavin adenine dinucleotide binding; P:oxidation-reduction process	-	IPR023753 (G3DSA:3.50.50.GENE3D); IPR000172 (PFAM); IPR007867 (PFAM); IPR012132 (PIRSF); PTHR11552:SF142 (PANTHER); PTHR11552 (PANTHER); IPR000172 (PROSITE_PATTERNS); SSF54373 (SUPERFAMILY); IPR023753 (SUPERFAMILY)
TR22372|c0_g1_i1	venom serine protease-like	1393	1	7.4e-132	0.67	0	-	-	no IPS match
TR54940|c0_g1_i2	hypothetical protein YQE_08865, partial	1055	1	1.1e-18	0.67	1	C:intracellular organelle	-	SIGNAL_PEPTIDE (PHOBIUS); SIGNAL_PEPTIDE_H_REGION (PHOBIUS); SIGNAL_PEPTIDE_C_REGION (PHOBIUS); NON_CYTOPLASMIC_DOMAIN (PHOBIUS); SIGNAL_PEPTIDE_N_REGION (PHOBIUS); TMhelix (TMHMM)
TR7235|c0_g1_i1	hypothetical protein D910_03690	1375	1	3.8e-136	0.67	2	F:catalytic activity; F:pyridoxal phosphate binding	-	IPR015421 (G3DSA:3.40.640.GENE3D); IPR000277 (PIRSF); IPR000277 (PFAM); IPR015422 (G3DSA:3.90.1150.GENE3D); PTHR11808:SF15 (PANTHER); IPR000277 (PANTHER); IPR000277 (PROSITE_PATTERNS); IPR015424 (SUPERFAMILY)
TR48111|c0_g1_i1	hypothetical protein D910_05754	1031	1	1.4e-63	0.67	0	-	-	IPR010562 (SMART); IPR010562 (PFAM); PTHR11008:SF21 (PANTHER); PTHR11008 (PANTHER); SIGNAL_PEPTIDE (PHOBIUS); SIGNAL_PEPTIDE_H_REGION (PHOBIUS); SIGNAL_PEPTIDE_N_REGION (PHOBIUS); SIGNAL_PEPTIDE_C_REGION (PHOBIUS); NON_CYTOPLASMIC_DOMAIN (PHOBIUS); SignalP-noTM (SIGNALP_EUK)
TR34467|c0_g1_i3	2-deoxyglucose-6-phosphate phosphatase, putative	1045	1	3.1e-77	0.67	2	F:hydrolase activity; P:metabolic process	-	IPR023214 (G3DSA:3.40.50.GENE3D); IPR023214 (PFAM); IPR006439 (TIGRFAM); PTHR18901:SF38 (PANTHER); PTHR18901 (PANTHER); IPR023214 (SUPERFAMILY)
TR23687|c0_g1_i1	hypothetical protein YQE_03735, partial	1161	1	1.7e-52	0.68	1	F:protein binding	-	IPR001810 (SMART); G3DSA:1.20.1280.50 (GENE3D); IPR001810 (PFAM); PTHR22844 (PANTHER); PTHR22844:SF238 (PANTHER); IPR001810 (PROSITE_PROFILES); IPR001810 (SUPERFAMILY)
TR56133|c0_g2_i1	cytochrome p450 cyp4bn1	739	1	3.9e-52	0.68	5	F:monooxygenase activity; F:iron ion binding; F:oxidoreductase activity, acting on paired donors, with incorporation or reduction of molecular oxygen; F:heme binding; P:oxidation-reduction process	-	IPR002402 (PRINTS); IPR001128 (G3DSA:1.10.630.GENE3D); IPR001128 (PFAM); PTHR24291 (PANTHER); PTHR24291:SF56 (PANTHER); SIGNAL_PEPTIDE_H_REGION (PHOBIUS); SIGNAL_PEPTIDE (PHOBIUS); SIGNAL_PEPTIDE_C_REGION (PHOBIUS); SIGNAL_PEPTIDE_N_REGION (PHOBIUS); NON_CYTOPLASMIC_DOMAIN (PHOBIUS); IPR001128 (SUPERFAMILY); TMhelix (TMHMM)
TR50142|c0_g1_i1	hypothetical protein YQE_07884, partial	981	1	9.4e-72	0.68	3	F:cysteine-type endopeptidase activity; P:proteolysis; P:apoptotic process	EC:3.4.22; EC:3.4	IPR015917 (PRINTS); IPR015917 (SMART); IPR029030 (G3DSA:3.40.50.GENE3D); IPR011600 (PFAM); PTHR10454 (PANTHER); IPR016129 (PROSITE_PATTERNS); IPR016129 (PROSITE_PATTERNS); IPR002138 (PROSITE_PROFILES); IPR001309 (PROSITE_PROFILES); SSF52129 (SUPERFAMILY)
TR37403|c3_g1_i11	digestive cysteine protease intestain	2269	1	1e-65	0.69	3	P:proteolysis; F:cysteine-type peptidase activity; F:peptidase activity	-	NON_CYTOPLASMIC_DOMAIN (PHOBIUS); TRANSMEMBRANE (PHOBIUS); CYTOPLASMIC_DOMAIN (PHOBIUS)
TR44271|c0_g1_i2	4-aminobutyrate mitochondrial-like	2335	1	3.9e-158	0.69	2	F:transaminase activity; F:pyridoxal phosphate binding	-	IPR015422 (G3DSA:3.90.1150.GENE3D); IPR015421 (G3DSA:3.40.640.GENE3D); IPR005814 (PFAM); PTHR11986:SF7 (PANTHER); PTHR11986:SF7 (PANTHER); IPR005814 (PANTHER); IPR015424 (SUPERFAMILY)
TR63579|c0_g1_i1	hypothetical protein DAPPUDRAFT_230730	505	1	1.1e-29	0.69	4	F:protein disulfide oxidoreductase activity; P:glycerol ether metabolic process; P:cell redox homeostasis; P:obsolete electron transport	-	PR00421 (PRINTS); IPR013766 (PFAM); IPR012336 (G3DSA:3.40.30.GENE3D); IPR005746 (PANTHER); IPR012336 (PROSITE_PROFILES); IPR012336 (SUPERFAMILY)
TR69691|c4_g2_i1	heparan-alpha-glucosaminide n-acetyltransferase	520	1	2.4e-31	0.69	0	-	-	PTHR31061 (PANTHER); PTHR31061:SF1 (PANTHER); CYTOPLASMIC_DOMAIN (PHOBIUS); NON_CYTOPLASMIC_DOMAIN (PHOBIUS); TRANSMEMBRANE (PHOBIUS); CYTOPLASMIC_DOMAIN (PHOBIUS); TRANSMEMBRANE (PHOBIUS); NON_CYTOPLASMIC_DOMAIN (PHOBIUS); TRANSMEMBRANE (PHOBIUS); TMhelix (TMHMM); TMhelix (TMHMM); TMhelix (TMHMM)
TR24211|c0_g1_i1	hypothetical protein YQE_08016, partial	1572	1	6.8e-15	0.69	0	-	-	no IPS match
TR3643|c0_g2_i1	cytochrome p450	625	1	2.8e-06	0.7	4	F:iron ion binding; F:oxidoreductase activity, acting on paired donors, with incorporation or reduction of molecular oxygen; F:heme binding; P:oxidation-reduction process	-	IPR001128 (G3DSA:1.10.630.GENE3D)
TR62428|c0_g1_i2	unknown	957	1	4.4e-33	0.7	2	C:mitochondrial inner membrane; P:mitochondrial pyruvate transport	-	IPR005336 (PFAM); PTHR14154 (PANTHER); PTHR14154:SF2 (PANTHER); CYTOPLASMIC_DOMAIN (PHOBIUS); NON_CYTOPLASMIC_DOMAIN (PHOBIUS); TRANSMEMBRANE (PHOBIUS); TRANSMEMBRANE (PHOBIUS); NON_CYTOPLASMIC_DOMAIN (PHOBIUS); CYTOPLASMIC_DOMAIN (PHOBIUS); TRANSMEMBRANE (PHOBIUS)
TR903|c0_g1_i1	hypothetical protein D910_10450	2149	1	0	0.7	0	-	-	Coil (COILS); IPR026212 (PRINTS); G3DSA:3.80.10.10 (GENE3D); PTHR24110 (PANTHER); PTHR24110:SF3 (PANTHER); SSF52047 (SUPERFAMILY)
TR30019|c1_g1_i8	fatty acyl- reductase cg5065	2128	1	8.6e-160	0.7	1	F:fatty-acyl-CoA reductase (alcohol-forming) activity	-	IPR013120 (PFAM); G3DSA:3.40.50.720 (GENE3D); IPR026055 (PFAM); IPR026055 (PANTHER); PTHR11011:SF6 (PANTHER); IPR016040 (SUPERFAMILY)
TR49630|c0_g2_i1	PREDICTED: thioredoxin-2	415	1	1.3e-14	0.7	4	F:protein disulfide oxidoreductase activity; P:glycerol ether metabolic process; P:cell redox homeostasis; P:obsolete electron transport	-	IPR013766 (PFAM); IPR012336 (G3DSA:3.40.30.GENE3D); IPR005746 (PANTHER); IPR017937 (PROSITE_PATTERNS); IPR012336 (PROSITE_PROFILES); IPR012336 (SUPERFAMILY)
TR8548|c0_g1_i2	PREDICTED: thioredoxin-2	569	1	1.2e-27	0.7	4	F:protein disulfide oxidoreductase activity; P:glycerol ether metabolic process; P:cell redox homeostasis; P:obsolete electron transport	-	IPR005746 (PIRSF); IPR012336 (G3DSA:3.40.30.GENE3D); IPR013766 (PFAM); IPR005746 (PANTHER); IPR012336 (PROSITE_PROFILES); IPR012336 (SUPERFAMILY)
TR20765|c0_g1_i1	hypothetical protein TcasGA2_TC002110	335	1	2e-12	0.71	4	F:transposase activity; P:DNA integration; P:transposition, DNA-mediated; F:DNA binding	-	no IPS match
TR28637|c0_g1_i1	hypothetical protein YQE_11507, partial	441	1	2.3e-19	0.71	4	F:cytochrome-c oxidase activity; P:mitochondrial electron transport, cytochrome c to oxygen; P:proton transport; C:respiratory chain complex IV	EC:1.9.3.1	PF02937 (PFAM); IPR004204 (G3DSA:4.10.93.GENE3D); IPR004204 (PANTHER); NON_CYTOPLASMIC_DOMAIN (PHOBIUS); TRANSMEMBRANE (PHOBIUS); CYTOPLASMIC_DOMAIN (PHOBIUS); IPR004204 (PRODOM); SSF81415 (SUPERFAMILY); TMhelix (TMHMM)
TR29424|c0_g1_i1	unknown	720	1	3.1e-79	0.71	3	C:intracellular; F:aminopeptidase activity; P:proteolysis	EC:3.4.11	IPR008283 (PFAM); G3DSA:3.40.220.10 (GENE3D); PTHR11963 (PANTHER); PTHR11963:SF19 (PANTHER); SSF52949 (SUPERFAMILY)
TR20366|c0_g1_i3	hypothetical protein YQE_10068, partial	1776	1	9.7e-104	0.71	1	F:protein binding	-	Coil (COILS); IPR000357 (PFAM); IPR011989 (G3DSA:1.25.10.GENE3D); PTHR10648 (PANTHER); IPR021133 (PROSITE_PROFILES); IPR021133 (PROSITE_PROFILES); IPR021133 (PROSITE_PROFILES); IPR021133 (PROSITE_PROFILES); IPR021133 (PROSITE_PROFILES); IPR016024 (SUPERFAMILY)
TR24590|c0_g1_i1	hypothetical protein YQE_02056, partial	786	1	5.1e-15	0.72	0	-	-	SignalP-TM (SIGNALP_GRAM_POSITIVE)
TR61092|c0_g1_i3	alpha beta hydrolase domain-containing protein 11	1102	1	6.4e-102	0.72	1	F:catalytic activity	-	IPR000639 (PRINTS); IPR000073 (PRINTS); IPR029058 (G3DSA:3.40.50.GENE3D); IPR000073 (PFAM); PTHR10992:SF768 (PANTHER); PTHR10992 (PANTHER); IPR029058 (SUPERFAMILY)
TR34735|c0_g1_i1	hypothetical protein YQE_08149, partial	535	1	2.5e-24	0.72	5	C:mitochondrion; F:cytochrome-c oxidase activity; P:mitochondrial electron transport, cytochrome c to oxygen; P:proton transport; C:respiratory chain complex IV	EC:1.9.3.1	IPR003213 (G3DSA:1.10.10.GENE3D); IPR003213 (PFAM); PTHR11387 (PANTHER); PTHR11387:SF15 (PANTHER); PD015172 (PRODOM); IPR003213 (SUPERFAMILY)
TR16073|c1_g10_i1	ekc keops complex subunit tprkb	1646	1	4.6e-45	0.72	1	C:nucleus	-	IPR013926 (PFAM); IPR013926 (PANTHER); SSF143870 (SUPERFAMILY)
TR65855|c0_g2_i1	stearoyl- desaturase 5-like	1393	1	5.2e-116	0.72	0	-	-	TRANSMEMBRANE (PHOBIUS); CYTOPLASMIC_DOMAIN (PHOBIUS); NON_CYTOPLASMIC_DOMAIN (PHOBIUS)
TR9046|c14_g5_i2	unknown	1461	1	1.9e-112	0.72	2	F:oxidoreductase activity, acting on the CH-OH group of donors, NAD or NADP as acceptor; P:carboxylic acid metabolic process	-	CYTOPLASMIC_DOMAIN (PHOBIUS); TRANSMEMBRANE (PHOBIUS); TRANSMEMBRANE (PHOBIUS); NON_CYTOPLASMIC_DOMAIN (PHOBIUS); CYTOPLASMIC_DOMAIN (PHOBIUS)
TR24167|c0_g2_i3	hypothetical protein YQE_08330, partial	524	1	7.1e-31	0.72	0	-	-	CYTOPLASMIC_DOMAIN (PHOBIUS); NON_CYTOPLASMIC_DOMAIN (PHOBIUS); TRANSMEMBRANE (PHOBIUS); TMhelix (TMHMM)
TR27865|c0_g3_i1	hypothetical protein YQE_11291, partial	1238	1	4.5e-124	0.73	2	F:protein binding; F:zinc ion binding	-	IPR001841 (SMART); IPR013083 (G3DSA:3.30.40.GENE3D); IPR001841 (PFAM); PTHR22763 (PANTHER); PTHR22763:SF27 (PANTHER); TRANSMEMBRANE (PHOBIUS); TRANSMEMBRANE (PHOBIUS); CYTOPLASMIC_DOMAIN (PHOBIUS); TRANSMEMBRANE (PHOBIUS); NON_CYTOPLASMIC_DOMAIN (PHOBIUS); CYTOPLASMIC_DOMAIN (PHOBIUS); NON_CYTOPLASMIC_DOMAIN (PHOBIUS); CYTOPLASMIC_DOMAIN (PHOBIUS); TRANSMEMBRANE (PHOBIUS); IPR001841 (PROSITE_PROF…
TR2044|c0_g1_i1	calmodulin isoform x1	899	1	3.9e-54	0.73	1	F:calcium ion binding	-	Coil (COILS); IPR002048 (SMART); IPR011992 (G3DSA:1.10.238.GENE3D); IPR011992 (G3DSA:1.10.238.GENE3D); IPR011992 (PFAM); PF13833 (PFAM); PTHR23050 (PANTHER); IPR018247 (PROSITE_PATTERNS); IPR018247 (PROSITE_PATTERNS); IPR002048 (PROSITE_PROFILES); IPR002048 (PROSITE_PROFILES); IPR002048 (PROSITE_PROFILES); IPR002048 (PROSITE_PROFILES); SSF47473 (SUPERFAMILY)
TR66657|c0_g1_i1	hypothetical protein YQE_01150, partial	514	1	2.2e-11	0.73	0	-	-	IPR009071 (SMART); IPR009071 (PFAM); IPR009071 (G3DSA:1.10.30.GENE3D); IPR009071 (PROSITE_PROFILES); IPR009071 (SUPERFAMILY)
TR21141|c0_g2_i1	pctp-like protein isoform x1	1152	1	1.8e-95	0.73	1	F:lipid binding	-	IPR002913 (SMART); IPR002913 (PFAM); IPR023393 (G3DSA:3.30.530.GENE3D); PTHR19308 (PANTHER); PTHR19308:SF14 (PANTHER); IPR002913 (PROSITE_PROFILES); SSF55961 (SUPERFAMILY)
TR28181|c0_g1_i12	purine nucleoside phosphorylase isoform x2	3583	1	2.7e-79	0.74	6	F:purine-nucleoside phosphorylase activity; P:nucleoside metabolic process; P:purine nucleobase metabolic process; P:pyrimidine nucleobase metabolic process; P:nicotinamide metabolic process; P:nicotinate nucleotide metabolic process	EC:2.4.2.1	IPR000845 (PFAM); IPR011268 (TIGRFAM); IPR000845 (G3DSA:3.40.50.GENE3D); IPR001369 (PANTHER); IPR011268 (PTHR11904:PANTHER); IPR000845 (SUPERFAMILY)
TR53711|c0_g1_i1	hypothetical protein YQE_07656, partial	582	1	1.2e-22	0.74	0	-	-	Coil (COILS); CYTOPLASMIC_DOMAIN (PHOBIUS); NON_CYTOPLASMIC_DOMAIN (PHOBIUS); TRANSMEMBRANE (PHOBIUS); TMhelix (TMHMM)
TR29765|c3_g1_i1	bone morphogenetic protein 10 isoform x2	1287	1	6.3e-110	0.74	4	F:growth factor activity; P:growth; P:signal transduction; P:cell proliferation	-	IPR001839 (SMART); IPR001111 (PFAM); IPR001839 (PFAM); IPR029034 (G3DSA:2.10.90.GENE3D); PTHR11848:SF39 (PANTHER); PTHR11848:SF39 (PANTHER); IPR015615 (PANTHER); IPR017948 (PROSITE_PATTERNS); IPR001839 (PROSITE_PROFILES); IPR029034 (SUPERFAMILY)
TR1035|c0_g2_i1	PREDICTED: uncharacterized protein LOC103312842	884	1	1.4e-95	0.74	0	-	-	Coil (COILS)
TR36788|c0_g2_i1	PREDICTED: uncharacterized protein LOC661951 isoform X2	1044	1	2e-57	0.74	0	-	-	PF13913 (PFAM); IPR026319 (PANTHER); PTHR13555:SF33 (PANTHER)
TR589|c0_g1_i1	hypothetical protein YQE_08612, partial	615	1	3.5e-16	0.74	1	C:nucleus	-	IPR000953 (SMART); IPR008251 (SMART); IPR008251 (PFAM); G3DSA:2.40.50.40 (GENE3D); PTHR22812 (PANTHER); PTHR22812:SF85 (PANTHER); IPR000953 (PROSITE_PROFILES); SignalP-TM (SIGNALP_GRAM_POSITIVE); IPR016197 (SUPERFAMILY)
TR28228|c0_g1_i2	facilitated trehalose transporter tret1-2 homolog	822	1	1.2e-84	0.75	3	C:integral component of membrane; F:transmembrane transporter activity; P:transmembrane transport	-	G3DSA:1.20.1250.20 (GENE3D); IPR005828 (PFAM); PTHR23500 (PANTHER); PTHR23500:SF137 (PANTHER); IPR005829 (PROSITE_PATTERNS); IPR005829 (PROSITE_PATTERNS); SIGNAL_PEPTIDE (PHOBIUS); TRANSMEMBRANE (PHOBIUS); SIGNAL_PEPTIDE_N_REGION (PHOBIUS); CYTOPLASMIC_DOMAIN (PHOBIUS); CYTOPLASMIC_DOMAIN (PHOBIUS); TRANSMEMBRANE (PHOBIUS); NON_CYTOPLASMIC_DOMAIN (PHOBIUS); SIGNAL_PEPTIDE_H_REGION (PHOBIUS); NON_…
TR19716|c0_g1_i2	peptidyl-prolyl cis-trans isomerase fkbp8	1801	1	2.5e-123	0.75	2	F:protein binding; P:protein folding	-	IPR019734 (SMART); IPR011990 (G3DSA:1.25.40.GENE3D); IPR001179 (PFAM); IPR019734 (PFAM); IPR001440 (PFAM); G3DSA:3.10.50.40 (GENE3D); IPR023566 (PANTHER); PTHR10516:SF310 (PANTHER); TRANSMEMBRANE (PHOBIUS); NON_CYTOPLASMIC_DOMAIN (PHOBIUS); CYTOPLASMIC_DOMAIN (PHOBIUS); IPR013026 (PROSITE_PROFILES); IPR001179 (PROSITE_PROFILES); SSF48452 (SUPERFAMILY); SSF54534 (SUPERFAMILY); TMhelix (TMHMM)
TR74166|c0_g2_i1	unknown	1288	1	4.1e-144	0.75	5	C:cytoplasm; F:galactokinase activity; F:ATP binding; P:galactose metabolic process; P:carbohydrate phosphorylation	EC:2.7.1.6	IPR000705 (PRINTS); IPR006206 (PRINTS); IPR006204 (PFAM); IPR019539 (PFAM); IPR014721 (G3DSA:3.30.230.GENE3D); IPR013750 (G3DSA:3.30.70.GENE3D); IPR013750 (PFAM); IPR000705 (PIRSF); IPR000705 (TIGRFAM); PTHR10457 (PANTHER); PTHR10457:SF6 (PANTHER); IPR019741 (PROSITE_PATTERNS); IPR006203 (PROSITE_PATTERNS); IPR020568 (SUPERFAMILY); IPR013750 (SUPERFAMILY)
TR23128|c3_g2_i1	cytochrome p450-like protein	380	1	6.4e-52	0.76	4	F:iron ion binding; F:oxidoreductase activity, acting on paired donors, with incorporation or reduction of molecular oxygen; F:heme binding; P:oxidation-reduction process	-	IPR002401 (PRINTS); IPR001128 (PRINTS); IPR001128 (PFAM); IPR001128 (G3DSA:1.10.630.GENE3D); PTHR24291 (PANTHER); IPR017972 (PROSITE_PATTERNS); IPR001128 (SUPERFAMILY)
TR45430|c1_g2_i1	xaa-pro aminopeptidase 1	1768	1	0	0.76	3	F:metal ion binding; F:hydrolase activity; P:metabolic process	-	no IPS match
TR17000|c0_g1_i2	glycoside hydrolase family protein 28	1255	1	1e-134	0.76	3	F:polygalacturonase activity; P:starch metabolic process; P:sucrose metabolic process	EC:3.2.1.15	IPR006626 (SMART); IPR000743 (PFAM); IPR012334 (G3DSA:2.160.20.GENE3D); PTHR31339:SF0 (PANTHER); PTHR31339 (PANTHER); IPR000743 (PROSITE_PATTERNS); SIGNAL_PEPTIDE (PHOBIUS); SIGNAL_PEPTIDE_N_REGION (PHOBIUS); SIGNAL_PEPTIDE_C_REGION (PHOBIUS); NON_CYTOPLASMIC_DOMAIN (PHOBIUS); SIGNAL_PEPTIDE_H_REGION (PHOBIUS); SignalP-noTM (SIGNALP_EUK); SignalP-TM (SIGNALP_GRAM_POSITIVE); IPR011050 (SUPERFAMILY…
TR59003|c0_g2_i1	unknown	1623	1	7.5e-101	0.76	3	C:intracellular; F:transporter activity; P:transport	-	IPR001071 (PRINTS); IPR001251 (SMART); IPR001251 (G3DSA:3.40.525.GENE3D); IPR001251 (PFAM); PTHR10174 (PANTHER); PTHR10174:SF35 (PANTHER); IPR001251 (PROSITE_PROFILES); IPR001251 (SUPERFAMILY); IPR011074 (SUPERFAMILY)
TR25005|c0_g1_i1	hypothetical protein TcasGA2_TC000741	1560	1	0	0.76	3	F:ATP binding; F:nucleobase-containing compound kinase activity; P:nucleobase-containing compound metabolic process	-	IPR027417 (G3DSA:3.40.50.GENE3D); PF00406 (PFAM); IPR027417 (G3DSA:3.40.50.GENE3D); IPR000850 (PANTHER); PTHR23359:SF81 (PANTHER); IPR027417 (SUPERFAMILY)
TR73032|c0_g2_i1	dpy-30-like protein	839	1	8.3e-20	0.77	0	-	-	no IPS match
TR73612|c2_g10_i1	PREDICTED: uncharacterized protein LOC103308456	458	1	8.6e-13	0.77	0	-	-	no IPS match
TR57178|c0_g2_i1	hypothetical protein TcasGA2_TC002201	260	1	9.1e-16	0.77	2	F:nucleic acid binding; P:DNA metabolic process	-	no IPS match
TR50145|c0_g2_i2	cytochrome c oxidase subunit mitochondrial	576	1	1.3e-27	0.77	4	C:mitochondrial respiratory chain complex IV; F:cytochrome-c oxidase activity; P:mitochondrial electron transport, cytochrome c to oxygen; P:proton transport	EC:1.9.3.1	IPR001349 (PFAM); IPR001349 (G3DSA:4.10.95.GENE3D); IPR001349 (PANTHER); NON_CYTOPLASMIC_DOMAIN (PHOBIUS); CYTOPLASMIC_DOMAIN (PHOBIUS); TRANSMEMBRANE (PHOBIUS); IPR001349 (PRODOM); IPR001349 (SUPERFAMILY); TMhelix (TMHMM)
TR11037|c0_g1_i1	PREDICTED: uncharacterized protein LOC103312336 isoform X1	750	1	4.5e-26	0.78	0	-	-	TRANSMEMBRANE (PHOBIUS); CYTOPLASMIC_DOMAIN (PHOBIUS); NON_CYTOPLASMIC_DOMAIN (PHOBIUS); TMhelix (TMHMM)
TR41776|c0_g2_i1	unknown	854	1	1.6e-104	0.78	0	-	-	IPR027887 (PFAM); PTHR33588:SF1 (PANTHER); PTHR33588 (PANTHER)
TR68016|c0_g6_i1	hypothetical protein YQE_12498, partial	564	1	1.8e-11	0.78	0	-	-	CYTOPLASMIC_DOMAIN (PHOBIUS); TRANSMEMBRANE (PHOBIUS); NON_CYTOPLASMIC_DOMAIN (PHOBIUS); TMhelix (TMHMM)
TR35052|c0_g1_i1	10 kda heat shock	445	1	1.6e-32	0.78	3	F:ATP binding; C:cytoplasm; P:protein folding	-	no IPS match
TR809|c0_g2_i16	myosin- partial	7216	1	0	0.79	4	C:myosin complex; F:motor activity; F:ATP binding; P:metabolic process	EC:3.6.1; EC:3.6.1.15	NON_CYTOPLASMIC_DOMAIN (PHOBIUS); CYTOPLASMIC_DOMAIN (PHOBIUS); TRANSMEMBRANE (PHOBIUS)
TR64757|c0_g1_i3	yellow-g precursor	1476	1	5.9e-171	0.79	0	-	-	no IPS match
TR41254|c3_g14_i1	PREDICTED: mitoferrin-1	4181	1	3.7e-162	0.8	0	-	-	IPR023395 (G3DSA:1.50.40.GENE3D); IPR018108 (PFAM); PTHR24089 (PANTHER); PTHR24089:SF205 (PANTHER); IPR018108 (PROSITE_PROFILES); IPR018108 (PROSITE_PROFILES); IPR018108 (PROSITE_PROFILES); IPR023395 (SUPERFAMILY)
TR44622|c0_g5_i3	hypothetical protein YQE_11350	3965	1	0	0.8	3	F:catalytic activity; F:metal ion binding; P:proteolysis	-	no IPS match
TR71243|c0_g1_i1	unknown	1136	1	4.6e-116	0.81	0	-	-	IPR010987 (G3DSA:1.20.1050.GENE3D); IPR004046 (PFAM); PTHR12289 (PANTHER); PTHR12289:SF38 (PANTHER); IPR010987 (SUPERFAMILY)
TR35052|c0_g2_i1	10 kda heat shock mitochondrial	447	1	3.8e-32	0.81	2	C:cytoplasm; P:protein folding	-	IPR020818 (PRINTS); IPR020818 (SMART); IPR020818 (PFAM); IPR020818 (G3DSA:2.30.33.GENE3D); IPR020818 (PANTHER); IPR011032 (SUPERFAMILY)
TR44622|c0_g7_i1	hypothetical protein YQE_11351	1506	1	0	0.82	7	F:nucleoside diphosphate kinase activity; P:nucleoside diphosphate phosphorylation; P:GTP biosynthetic process; P:UTP biosynthetic process; P:CTP biosynthetic process; P:purine nucleobase metabolic process; P:pyrimidine nucleobase metabolic process	EC:2.7.4.6	IPR001564 (PRINTS); IPR001564 (SMART); IPR006602 (SMART); IPR001564 (PFAM); G3DSA:3.30.70.141 (GENE3D); PTHR11349 (PANTHER); PTHR11349:SF43 (PANTHER); IPR006602 (PROSITE_PROFILES); SSF54919 (SUPERFAMILY); SSF54919 (SUPERFAMILY)
TR50798|c0_g4_i9	carbonic anhydrase 1	1110	1	1.5e-124	0.82	4	F:carbonate dehydratase activity; F:zinc ion binding; P:one-carbon metabolic process; P:nitrogen compound metabolic process	EC:4.2.1.1	IPR001148 (SMART); IPR001148 (G3DSA:3.10.200.GENE3D); IPR001148 (PFAM); IPR023561 (PANTHER); IPR018438 (PTHR18952:PANTHER); IPR018338 (PROSITE_PATTERNS); IPR001148 (PROSITE_PROFILES); IPR001148 (SUPERFAMILY)
TR9448|c0_g1_i2	odorant-binding protein 4	542	1	3.9e-55	0.82	1	F:odorant binding	-	IPR006170 (SMART); IPR006170 (G3DSA:1.10.238.GENE3D); IPR006170 (PFAM); PTHR21364 (PANTHER); SIGNAL_PEPTIDE_N_REGION (PHOBIUS); SIGNAL_PEPTIDE_H_REGION (PHOBIUS); NON_CYTOPLASMIC_DOMAIN (PHOBIUS); SIGNAL_PEPTIDE (PHOBIUS); SIGNAL_PEPTIDE_C_REGION (PHOBIUS); SignalP-noTM (SIGNALP_EUK); SignalP-TM (SIGNALP_GRAM_POSITIVE); IPR006170 (SUPERFAMILY); TMhelix (TMHMM)
TR59921|c0_g2_i1	phosphopantothenoylcysteine decarboxylase	925	1	1.6e-87	0.82	1	F:catalytic activity	-	IPR003382 (PFAM); IPR003382 (G3DSA:3.40.50.GENE3D); PTHR14359 (PANTHER); IPR003382 (SUPERFAMILY)
TR56708|c0_g1_i1	Thioredoxin-2	713	1	6e-37	0.83	4	F:protein disulfide oxidoreductase activity; P:glycerol ether metabolic process; P:cell redox homeostasis; P:obsolete electron transport	-	PR00421 (PRINTS); IPR013766 (PFAM); IPR012336 (G3DSA:3.40.30.GENE3D); IPR005746 (PIRSF); IPR005746 (PANTHER); IPR017937 (PROSITE_PATTERNS); IPR012336 (PROSITE_PROFILES); IPR012336 (SUPERFAMILY)
TR24183|c0_g1_i1	hexokinase type 2-like isoform x4	1839	1	0	0.83	14	F:hexokinase activity; F:ATP binding; F:glucose binding; P:cellular glucose homeostasis; P:glycolytic process; P:carbohydrate phosphorylation; P:starch metabolic process; P:sucrose metabolic process; P:fructose metabolic process; P:galactose metabolic process; P:mannose metabolic process; P:amino sugar metabolic process; P:gluconeogenesis; P:streptomycin biosynthetic process	EC:2.7.1.1	PR00475 (PRINTS); IPR022672 (PFAM); G3DSA:3.40.367.20 (GENE3D); IPR022673 (PFAM); G3DSA:3.30.420.40 (GENE3D); IPR001312 (PANTHER); IPR019807 (PROSITE_PATTERNS); IPR001312 (PROSITE_PROFILES); SSF53067 (SUPERFAMILY); SSF53067 (SUPERFAMILY)
TR26269|c2_g1_i1	hypothetical protein YQE_10576, partial	2042	1	2e-133	0.84	1	F:ATP binding	-	Coil (COILS); IPR027417 (G3DSA:3.40.50.GENE3D); PTHR14690 (PANTHER); PTHR14690:SF0 (PANTHER); IPR027417 (SUPERFAMILY)
TR57246|c2_g3_i9	pancreatic triacylglycerol lipase-like	3137	1	0	0.86	3	F:triglyceride lipase activity; P:lipid catabolic process; P:glycerolipid metabolic process	EC:3.1.1; EC:3.1.1.1; EC:3.1.1.3	IPR002331 (PRINTS); IPR000734 (PRINTS); IPR016272 (PIRSF); IPR013818 (PFAM); IPR029058 (G3DSA:3.40.50.GENE3D); IPR000734 (PANTHER); PTHR11610:SF109 (PANTHER); NON_CYTOPLASMIC_DOMAIN (PHOBIUS); SIGNAL_PEPTIDE_C_REGION (PHOBIUS); SIGNAL_PEPTIDE_H_REGION (PHOBIUS); SIGNAL_PEPTIDE (PHOBIUS); SIGNAL_PEPTIDE_N_REGION (PHOBIUS); SignalP-TM (SIGNALP_EUK); IPR029058 (SUPERFAMILY); TMhelix (TMHMM)
TR59619|c1_g1_i2	AAEL013642-PA	2695	1	0	0.86	4	F:acyl-CoA dehydrogenase activity; F:flavin adenine dinucleotide binding; P:oxidation-reduction process; P:obsolete electron transport	EC:1.3.99.3	G3DSA:1.20.140.10 (GENE3D); IPR013786 (G3DSA:1.10.540.GENE3D); IPR009075 (PFAM); G3DSA:2.40.110.10 (GENE3D); IPR013786 (PFAM); IPR006091 (PFAM); PTHR10909 (PANTHER); PTHR10909:SF307 (PANTHER); IPR006089 (PROSITE_PATTERNS); IPR009075 (SUPERFAMILY); IPR009100 (SUPERFAMILY)
TR64322|c0_g1_i1	hypothetical protein TcasGA2_TC013628	268	1	8.5e-32	0.86	2	F:oxidoreductase activity; P:oxidation-reduction process	-	IPR008274 (G3DSA:3.30.365.GENE3D); IPR008274 (PFAM); PTHR11908:SF66 (PANTHER); PTHR11908 (PANTHER); IPR008274 (SUPERFAMILY)
TR45842|c0_g1_i1	arginine kinase	1361	1	0	0.87	1	F:kinase activity	-	IPR022413 (PFAM); IPR022414 (PFAM); IPR022413 (G3DSA:1.10.135.GENE3D); IPR014746 (G3DSA:3.30.590.GENE3D); IPR000749 (PANTHER); PTHR11547:SF33 (PANTHER); IPR022415 (PROSITE_PATTERNS); IPR022413 (PROSITE_PROFILES); IPR022414 (PROSITE_PROFILES); SSF55931 (SUPERFAMILY); IPR022413 (SUPERFAMILY)
TR10061|c1_g3_i12	protein-tyrosine sulfotransferase	2250	1	0	0.88	2	F:protein-tyrosine sulfotransferase activity; P:peptidyl-tyrosine sulfation	EC:2.8.2.20	PF13469 (PFAM); IPR027417 (G3DSA:3.40.50.GENE3D); IPR026634 (PANTHER); PTHR12788:SF6 (PANTHER); SIGNAL_PEPTIDE (PHOBIUS); SIGNAL_PEPTIDE_C_REGION (PHOBIUS); SIGNAL_PEPTIDE_N_REGION (PHOBIUS); SIGNAL_PEPTIDE_H_REGION (PHOBIUS); NON_CYTOPLASMIC_DOMAIN (PHOBIUS); PS51257 (PROSITE_PROFILES); SignalP-TM (SIGNALP_GRAM_POSITIVE); SignalP-noTM (SIGNALP_GRAM_NEGATIVE); SignalP-noTM (SIGNALP_EUK); IPR02741…
TR20413|c0_g1_i1	tubulin alpha-1 chain	1667	1	0	0.89	5	C:microtubule; F:GTPase activity; F:structural constituent of cytoskeleton; F:GTP binding; P:microtubule-based process	EC:3.6.1; EC:3.6.1.15	IPR000217 (PRINTS); IPR002452 (PRINTS); IPR018316 (SMART); IPR003008 (SMART); IPR018316 (PFAM); IPR003008 (G3DSA:3.40.50.GENE3D); IPR023123 (G3DSA:1.10.287.GENE3D); IPR003008 (PFAM); IPR018316 (G3DSA:3.30.1330.GENE3D); IPR000217 (PANTHER); PTHR11588:SF94 (PANTHER); IPR003008 (SUPERFAMILY); IPR008280 (SUPERFAMILY)
TR64463|c0_g1_i1	PREDICTED: tektin-2	1565	1	0	0.91	0	-	-	no IPS match
TR28261|c1_g15_i1	hypothetical protein YQE_03285, partial	2956	1	0	0.93	3	C:cullin-RING ubiquitin ligase complex; F:ubiquitin protein ligase binding; P:ubiquitin-dependent protein catabolic process	-	IPR016158 (SMART); IPR019559 (SMART); G3DSA:1.20.1310.10 (GENE3D); G3DSA:1.20.1310.10 (GENE3D); IPR011991 (G3DSA:1.10.10.GENE3D); G3DSA:1.20.1310.10 (GENE3D); IPR019559 (PFAM); G3DSA:1.20.1310.10 (GENE3D); G3DSA:4.10.1030.10 (GENE3D); IPR011991 (G3DSA:1.10.10.GENE3D); IPR001373 (PFAM); PTHR11932 (PANTHER); PTHR11932:SF27 (PANTHER); IPR016157 (PROSITE_PATTERNS); IPR016158 (PROSITE_PROFILES); IPR01…
TR12910|c2_g14_i1	nuclear receptor coactivator 7 isoform x3	2864	1	1.1e-13	0.97	0	-	-	SIGNAL_PEPTIDE_C_REGION (PHOBIUS); SIGNAL_PEPTIDE_H_REGION (PHOBIUS); SIGNAL_PEPTIDE_N_REGION (PHOBIUS); SIGNAL_PEPTIDE (PHOBIUS); NON_CYTOPLASMIC_DOMAIN (PHOBIUS); SignalP-noTM (SIGNALP_EUK)
TR35953|c0_g3_i1	116 kda u5 small nuclear ribonucleoprotein component	2798	1	0	0.98	2	F:GTPase activity; F:GTP binding	EC:3.6.1; EC:3.6.1.15	IPR000795 (PRINTS); IPR000640 (SMART); IPR005517 (SMART); IPR005225 (TIGRFAM); IPR004161 (PFAM); G3DSA:3.30.70.870 (GENE3D); G3DSA:3.90.1430.10 (GENE3D); IPR014721 (G3DSA:3.30.230.GENE3D); PF00009 (PFAM); G3DSA:2.40.30.10 (GENE3D); IPR005517 (PFAM); IPR027417 (G3DSA:3.40.50.GENE3D); IPR000640 (PFAM); IPR000640 (G3DSA:3.30.70.GENE3D); IPR009022 (PFAM); PTHR23115 (PANTHER); PTHR23115:SF5 (PANTHER);…
TR53373|c1_g2_i1	---NA---	259	0	-	-		-	-	SIGNAL_PEPTIDE (PHOBIUS); NON_CYTOPLASMIC_DOMAIN (PHOBIUS); SIGNAL_PEPTIDE_C_REGION (PHOBIUS); SIGNAL_PEPTIDE_N_REGION (PHOBIUS); SIGNAL_PEPTIDE_H_REGION (PHOBIUS); SignalP-noTM (SIGNALP_EUK); TMhelix (TMHMM)
TR17630|c0_g2_i1	---NA---	418	0	-	-		-	-	TRANSMEMBRANE (PHOBIUS); CYTOPLASMIC_DOMAIN (PHOBIUS); NON_CYTOPLASMIC_DOMAIN (PHOBIUS); TMhelix (TMHMM)
TR24104|c4_g1_i1	---NA---	258	0	-	-		-	-	no IPS match
TR10416|c0_g2_i1	---NA---	1923	0	-	-		-	-	no IPS match
TR68329|c0_g2_i1	---NA---	2622	0	-	-		-	-	TRANSMEMBRANE (PHOBIUS); CYTOPLASMIC_DOMAIN (PHOBIUS); NON_CYTOPLASMIC_DOMAIN (PHOBIUS); NON_CYTOPLASMIC_DOMAIN (PHOBIUS); TRANSMEMBRANE (PHOBIUS); TMhelix (TMHMM); TMhelix (TMHMM)
TR45430|c1_g4_i1	---NA---	917	0	-	-		-	-	no IPS match
TR28238|c1_g3_i1	---NA---	230	0	-	-		-	-	no IPS match
TR9030|c1_g4_i1	---NA---	234	0	-	-		-	-	no IPS match
TR64329|c5_g2_i2	---NA---	425	0	-	-		-	-	no IPS match
TR49048|c2_g1_i1	---NA---	233	0	-	-		-	-	no IPS match
TR37782|c3_g2_i1	---NA---	244	0	-	-		-	-	CYTOPLASMIC_DOMAIN (PHOBIUS); NON_CYTOPLASMIC_DOMAIN (PHOBIUS); TRANSMEMBRANE (PHOBIUS); TRANSMEMBRANE (PHOBIUS); CYTOPLASMIC_DOMAIN (PHOBIUS); TMhelix (TMHMM)
TR65035|c0_g3_i1	---NA---	266	0	-	-		-	-	NON_CYTOPLASMIC_DOMAIN (PHOBIUS); SIGNAL_PEPTIDE_C_REGION (PHOBIUS); SIGNAL_PEPTIDE (PHOBIUS); SIGNAL_PEPTIDE_N_REGION (PHOBIUS); SIGNAL_PEPTIDE_H_REGION (PHOBIUS); SignalP-noTM (SIGNALP_EUK); SignalP-noTM (SIGNALP_GRAM_NEGATIVE); SignalP-TM (SIGNALP_GRAM_POSITIVE)
TR17053|c0_g4_i1	---NA---	239	0	-	-		-	-	no IPS match
TR7373|c1_g6_i5	---NA---	320	0	-	-		-	-	no IPS match
TR71870|c3_g4_i1	---NA---	233	0	-	-		-	-	no IPS match
TR64734|c3_g1_i1	---NA---	519	0	-	-		-	-	NON_CYTOPLASMIC_DOMAIN (PHOBIUS); NON_CYTOPLASMIC_DOMAIN (PHOBIUS); TRANSMEMBRANE (PHOBIUS); CYTOPLASMIC_DOMAIN (PHOBIUS); TRANSMEMBRANE (PHOBIUS); TMhelix (TMHMM)
TR40854|c0_g1_i1	---NA---	294	0	-	-		-	-	SIGNAL_PEPTIDE_C_REGION (PHOBIUS); NON_CYTOPLASMIC_DOMAIN (PHOBIUS); SIGNAL_PEPTIDE_H_REGION (PHOBIUS); SIGNAL_PEPTIDE_N_REGION (PHOBIUS); SIGNAL_PEPTIDE (PHOBIUS); SignalP-TM (SIGNALP_GRAM_POSITIVE); SignalP-TM (SIGNALP_EUK); TMhelix (TMHMM)
TR15893|c0_g6_i1	---NA---	249	0	-	-		-	-	no IPS match
TR40885|c0_g1_i1	---NA---	530	0	-	-		-	-	NON_CYTOPLASMIC_DOMAIN (PHOBIUS); CYTOPLASMIC_DOMAIN (PHOBIUS); TRANSMEMBRANE (PHOBIUS); TMhelix (TMHMM)
TR11356|c0_g2_i1	---NA---	859	0	-	-		-	-	Coil (COILS); SIGNAL_PEPTIDE_H_REGION (PHOBIUS); SIGNAL_PEPTIDE_N_REGION (PHOBIUS); SIGNAL_PEPTIDE (PHOBIUS); SIGNAL_PEPTIDE_C_REGION (PHOBIUS); NON_CYTOPLASMIC_DOMAIN (PHOBIUS); SignalP-noTM (SIGNALP_EUK); SignalP-TM (SIGNALP_GRAM_POSITIVE)
TR36991|c0_g1_i1	---NA---	584	0	-	-		-	-	NON_CYTOPLASMIC_DOMAIN (PHOBIUS); CYTOPLASMIC_DOMAIN (PHOBIUS); TRANSMEMBRANE (PHOBIUS); TMhelix (TMHMM)
TR38099|c0_g2_i1	---NA---	281	0	-	-		-	-	TRANSMEMBRANE (PHOBIUS); NON_CYTOPLASMIC_DOMAIN (PHOBIUS); CYTOPLASMIC_DOMAIN (PHOBIUS)
TR37670|c0_g1_i1	---NA---	313	0	-	-		-	-	no IPS match
TR54559|c7_g2_i2	---NA---	882	0	-	-		-	-	no IPS match
TR52645|c0_g1_i1	---NA---	1018	0	-	-		-	-	IPR012674 (G3DSA:2.40.128.GENE3D); SIGNAL_PEPTIDE (PHOBIUS); SIGNAL_PEPTIDE_H_REGION (PHOBIUS); NON_CYTOPLASMIC_DOMAIN (PHOBIUS); SIGNAL_PEPTIDE_C_REGION (PHOBIUS); SIGNAL_PEPTIDE_N_REGION (PHOBIUS); SignalP-noTM (SIGNALP_GRAM_NEGATIVE); SignalP-noTM (SIGNALP_EUK); SignalP-TM (SIGNALP_GRAM_POSITIVE); IPR011038 (SUPERFAMILY)
TR49046|c1_g2_i1	---NA---	225	0	-	-		-	-	no IPS match
TR71095|c0_g1_i1	---NA---	299	0	-	-		-	-	no IPS match
TR1105|c0_g17_i1	---NA---	511	0	-	-		-	-	no IPS match
TR10458|c0_g1_i1	---NA---	282	0	-	-		-	-	no IPS match
TR29689|c3_g1_i1	---NA---	1243	0	-	-		-	-	NON_CYTOPLASMIC_DOMAIN (PHOBIUS); SIGNAL_PEPTIDE (PHOBIUS); SIGNAL_PEPTIDE_H_REGION (PHOBIUS); SIGNAL_PEPTIDE_N_REGION (PHOBIUS); SIGNAL_PEPTIDE_C_REGION (PHOBIUS)
TR65429|c0_g1_i1	---NA---	530	0	-	-		-	-	SIGNAL_PEPTIDE_H_REGION (PHOBIUS); NON_CYTOPLASMIC_DOMAIN (PHOBIUS); SIGNAL_PEPTIDE (PHOBIUS); SIGNAL_PEPTIDE_N_REGION (PHOBIUS); SIGNAL_PEPTIDE_C_REGION (PHOBIUS); SignalP-noTM (SIGNALP_EUK)
TR29111|c0_g2_i1	---NA---	227	0	-	-		-	-	no IPS match
TR51169|c0_g1_i1	---NA---	260	0	-	-		-	-	no IPS match
TR65655|c0_g1_i1	---NA---	764	0	-	-		-	-	CYTOPLASMIC_DOMAIN (PHOBIUS); NON_CYTOPLASMIC_DOMAIN (PHOBIUS); NON_CYTOPLASMIC_DOMAIN (PHOBIUS); TRANSMEMBRANE (PHOBIUS); TRANSMEMBRANE (PHOBIUS); CYTOPLASMIC_DOMAIN (PHOBIUS); TRANSMEMBRANE (PHOBIUS); TRANSMEMBRANE (PHOBIUS); CYTOPLASMIC_DOMAIN (PHOBIUS)
TR42928|c0_g1_i1	---NA---	442	0	-	-		-	-	no IPS match
TR70096|c7_g2_i1	---NA---	234	0	-	-		-	-	no IPS match
TR40388|c0_g2_i1	---NA---	325	0	-	-		-	-	no IPS match
TR71127|c3_g2_i1	---NA---	522	0	-	-		-	-	SIGNAL_PEPTIDE_N_REGION (PHOBIUS); SIGNAL_PEPTIDE (PHOBIUS); NON_CYTOPLASMIC_DOMAIN (PHOBIUS); SIGNAL_PEPTIDE_C_REGION (PHOBIUS); SIGNAL_PEPTIDE_H_REGION (PHOBIUS); TMhelix (TMHMM)
TR18505|c0_g1_i2	---NA---	652	0	-	-		-	-	no IPS match
TR38179|c1_g8_i1	---NA---	422	0	-	-		-	-	no IPS match
TR73876|c5_g1_i1	---NA---	258	0	-	-		-	-	no IPS match
TR20035|c2_g2_i6	---NA---	709	0	-	-		-	-	no IPS match
TR52422|c8_g3_i1	---NA---	272	0	-	-		-	-	NON_CYTOPLASMIC_DOMAIN (PHOBIUS); TRANSMEMBRANE (PHOBIUS); CYTOPLASMIC_DOMAIN (PHOBIUS); TMhelix (TMHMM)
TR29301|c0_g1_i3	---NA---	310	0	-	-		-	-	NON_CYTOPLASMIC_DOMAIN (PHOBIUS); CYTOPLASMIC_DOMAIN (PHOBIUS); TRANSMEMBRANE (PHOBIUS); TMhelix (TMHMM)
TR16176|c0_g1_i1	---NA---	1028	0	-	-		-	-	TRANSMEMBRANE (PHOBIUS); CYTOPLASMIC_DOMAIN (PHOBIUS); NON_CYTOPLASMIC_DOMAIN (PHOBIUS); TMhelix (TMHMM)
TR4071|c0_g1_i1	---NA---	530	0	-	-		-	-	SIGNAL_PEPTIDE_N_REGION (PHOBIUS); SIGNAL_PEPTIDE_H_REGION (PHOBIUS); SIGNAL_PEPTIDE_C_REGION (PHOBIUS); NON_CYTOPLASMIC_DOMAIN (PHOBIUS); SIGNAL_PEPTIDE (PHOBIUS); TMhelix (TMHMM)
TR7547|c6_g7_i1	---NA---	617	0	-	-	2	F:nucleic acid binding; F:metal ion binding	-	IPR013087 (G3DSA:3.30.160.GENE3D); IPR007087 (PROSITE_PROFILES)
TR6135|c2_g31_i1	---NA---	303	0	-	-		-	-	SIGNAL_PEPTIDE_C_REGION (PHOBIUS); SIGNAL_PEPTIDE_N_REGION (PHOBIUS); NON_CYTOPLASMIC_DOMAIN (PHOBIUS); SIGNAL_PEPTIDE_H_REGION (PHOBIUS); SIGNAL_PEPTIDE (PHOBIUS); SignalP-noTM (SIGNALP_EUK)
TR72655|c0_g1_i1	---NA---	366	0	-	-		-	-	no IPS match
TR15993|c3_g4_i1	---NA---	558	0	-	-		-	-	no IPS match
TR73858|c0_g1_i1	---NA---	769	0	-	-		-	-	SIGNAL_PEPTIDE (PHOBIUS); SIGNAL_PEPTIDE_N_REGION (PHOBIUS); SIGNAL_PEPTIDE_C_REGION (PHOBIUS); SIGNAL_PEPTIDE_H_REGION (PHOBIUS); NON_CYTOPLASMIC_DOMAIN (PHOBIUS); SignalP-noTM (SIGNALP_EUK)
TR54977|c1_g2_i1	---NA---	496	0	-	-		-	-	no IPS match
TR54977|c1_g1_i1	---NA---	488	0	-	-		-	-	no IPS match
TR33449|c0_g4_i1	---NA---	317	0	-	-		-	-	NON_CYTOPLASMIC_DOMAIN (PHOBIUS); SIGNAL_PEPTIDE_N_REGION (PHOBIUS); SIGNAL_PEPTIDE_H_REGION (PHOBIUS); SIGNAL_PEPTIDE_C_REGION (PHOBIUS); SIGNAL_PEPTIDE (PHOBIUS); SignalP-TM (SIGNALP_EUK); TMhelix (TMHMM)
TR6663|c0_g5_i1	---NA---	892	0	-	-		-	-	NON_CYTOPLASMIC_DOMAIN (PHOBIUS); SIGNAL_PEPTIDE_N_REGION (PHOBIUS); SIGNAL_PEPTIDE (PHOBIUS); SIGNAL_PEPTIDE_C_REGION (PHOBIUS); SIGNAL_PEPTIDE_H_REGION (PHOBIUS); SignalP-noTM (SIGNALP_EUK)
TR56145|c1_g12_i1	---NA---	703	0	-	-		-	-	no IPS match
TR15993|c3_g6_i1	---NA---	251	0	-	-		-	-	SIGNAL_PEPTIDE_C_REGION (PHOBIUS); SIGNAL_PEPTIDE_H_REGION (PHOBIUS); NON_CYTOPLASMIC_DOMAIN (PHOBIUS); SIGNAL_PEPTIDE_N_REGION (PHOBIUS); SIGNAL_PEPTIDE (PHOBIUS); SignalP-noTM (SIGNALP_EUK); TMhelix (TMHMM)
TR44671|c14_g13_i1	---NA---	234	0	-	-		-	-	TRANSMEMBRANE (PHOBIUS); NON_CYTOPLASMIC_DOMAIN (PHOBIUS); CYTOPLASMIC_DOMAIN (PHOBIUS); TMhelix (TMHMM)
TR25785|c0_g1_i1	---NA---	5801	0	-	-		-	-	SIGNAL_PEPTIDE_C_REGION (PHOBIUS); NON_CYTOPLASMIC_DOMAIN (PHOBIUS); SIGNAL_PEPTIDE_N_REGION (PHOBIUS); SIGNAL_PEPTIDE (PHOBIUS); SIGNAL_PEPTIDE_H_REGION (PHOBIUS); PS51257 (PROSITE_PROFILES); SignalP-TM (SIGNALP_GRAM_POSITIVE); SignalP-noTM (SIGNALP_GRAM_NEGATIVE); SignalP-noTM (SIGNALP_EUK); TMhelix (TMHMM)
TR52385|c1_g5_i1	---NA---	257	0	-	-		-	-	no IPS match
TR52895|c0_g1_i1	---NA---	325	0	-	-		-	-	SIGNAL_PEPTIDE_H_REGION (PHOBIUS); SIGNAL_PEPTIDE_C_REGION (PHOBIUS); SIGNAL_PEPTIDE (PHOBIUS); NON_CYTOPLASMIC_DOMAIN (PHOBIUS); SIGNAL_PEPTIDE_N_REGION (PHOBIUS); SignalP-noTM (SIGNALP_GRAM_NEGATIVE); SignalP-TM (SIGNALP_GRAM_POSITIVE); SignalP-noTM (SIGNALP_EUK)
TR11356|c0_g1_i1	---NA---	611	0	-	-		-	-	NON_CYTOPLASMIC_DOMAIN (PHOBIUS); CYTOPLASMIC_DOMAIN (PHOBIUS); TRANSMEMBRANE (PHOBIUS); TRANSMEMBRANE (PHOBIUS); NON_CYTOPLASMIC_DOMAIN (PHOBIUS)
TR46972|c0_g1_i1	---NA---	623	0	-	-		-	-	no IPS match
TR53318|c0_g3_i2	---NA---	371	0	-	-		-	-	no IPS match
TR52965|c0_g1_i1	---NA---	424	0	-	-		-	-	SIGNAL_PEPTIDE_H_REGION (PHOBIUS); SIGNAL_PEPTIDE_C_REGION (PHOBIUS); SIGNAL_PEPTIDE_N_REGION (PHOBIUS); NON_CYTOPLASMIC_DOMAIN (PHOBIUS); SIGNAL_PEPTIDE (PHOBIUS); TMhelix (TMHMM)
TR48812|c0_g1_i1	---NA---	444	0	-	-		-	-	SIGNAL_PEPTIDE_H_REGION (PHOBIUS); NON_CYTOPLASMIC_DOMAIN (PHOBIUS); SIGNAL_PEPTIDE (PHOBIUS); SIGNAL_PEPTIDE_C_REGION (PHOBIUS); SIGNAL_PEPTIDE_N_REGION (PHOBIUS); SignalP-noTM (SIGNALP_GRAM_NEGATIVE); SignalP-TM (SIGNALP_GRAM_POSITIVE); SignalP-noTM (SIGNALP_EUK)
TR49073|c7_g1_i4	---NA---	390	0	-	-		-	-	no IPS match
TR7337|c6_g2_i1	---NA---	231	0	-	-		-	-	no IPS match
TR71127|c3_g1_i1	---NA---	451	0	-	-		-	-	no IPS match
TR56966|c1_g1_i1	---NA---	691	0	-	-		-	-	no IPS match
TR27250|c29_g8_i2	---NA---	316	0	-	-		-	-	no IPS match
TR1227|c6_g4_i1	---NA---	812	0	-	-		-	-	no IPS match
TR4214|c0_g1_i4	---NA---	623	0	-	-		-	-	no IPS match
TR71143|c3_g1_i1	---NA---	416	0	-	-		-	-	CYTOPLASMIC_DOMAIN (PHOBIUS); CYTOPLASMIC_DOMAIN (PHOBIUS); NON_CYTOPLASMIC_DOMAIN (PHOBIUS); TRANSMEMBRANE (PHOBIUS); TRANSMEMBRANE (PHOBIUS); TMhelix (TMHMM); TMhelix (TMHMM)
TR46867|c0_g1_i1	---NA---	462	0	-	-	5	C:mitochondrial respiratory chain; F:cytochrome-c oxidase activity; P:mitochondrial electron transport, cytochrome c to oxygen; P:proton transport; C:respiratory chain complex IV	EC:1.9.3.1	PF02238 (PFAM); IPR003177 (G3DSA:4.10.91.GENE3D); NON_CYTOPLASMIC_DOMAIN (PHOBIUS); TRANSMEMBRANE (PHOBIUS); CYTOPLASMIC_DOMAIN (PHOBIUS); IPR003177 (SUPERFAMILY); TMhelix (TMHMM)
TR59625|c5_g1_i1	---NA---	2331	0	-	-		-	-	no IPS match
TR56166|c0_g2_i1	---NA---	231	0	-	-		-	-	no IPS match
TR7360|c0_g1_i1	---NA---	459	0	-	-		-	-	no IPS match
TR54798|c0_g1_i1	---NA---	306	0	-	-		-	-	TRANSMEMBRANE (PHOBIUS); NON_CYTOPLASMIC_DOMAIN (PHOBIUS); CYTOPLASMIC_DOMAIN (PHOBIUS)
TR54977|c1_g29_i1	---NA---	512	0	-	-		-	-	no IPS match
TR4910|c9_g8_i1	---NA---	2895	0	-	-		-	-	TRANSMEMBRANE (PHOBIUS); NON_CYTOPLASMIC_DOMAIN (PHOBIUS); CYTOPLASMIC_DOMAIN (PHOBIUS); TMhelix (TMHMM)
TR9596|c0_g1_i1	---NA---	453	0	-	-		-	-	SIGNAL_PEPTIDE_C_REGION (PHOBIUS); SIGNAL_PEPTIDE (PHOBIUS); SIGNAL_PEPTIDE_H_REGION (PHOBIUS); SIGNAL_PEPTIDE_N_REGION (PHOBIUS); NON_CYTOPLASMIC_DOMAIN (PHOBIUS); SignalP-noTM (SIGNALP_EUK)
TR45430|c1_g1_i1	---NA---	341	0	-	-		-	-	no IPS match
TR67059|c0_g1_i2	---NA---	413	0	-	-		-	-	no IPS match
TR17089|c2_g1_i1	---NA---	392	0	-	-		-	-	TRANSMEMBRANE (PHOBIUS); NON_CYTOPLASMIC_DOMAIN (PHOBIUS); CYTOPLASMIC_DOMAIN (PHOBIUS)
TR9030|c2_g3_i4	---NA---	941	0	-	-		-	-	no IPS match
TR44690|c1_g3_i1	---NA---	963	0	-	-		-	-	TMhelix (TMHMM)
TR19819|c0_g1_i1	---NA---	307	0	-	-		-	-	no IPS match
TR2820|c0_g1_i1	---NA---	396	0	-	-		-	-	no IPS match
TR61913|c3_g3_i1	---NA---	283	0	-	-		-	-	no IPS match
TR2698|c0_g1_i1	---NA---	243	0	-	-		-	-	TRANSMEMBRANE (PHOBIUS); CYTOPLASMIC_DOMAIN (PHOBIUS); NON_CYTOPLASMIC_DOMAIN (PHOBIUS)
TR26714|c29_g3_i1	---NA---	236	0	-	-		-	-	no IPS match
TR36750|c0_g1_i1	---NA---	436	0	-	-		-	-	SIGNAL_PEPTIDE_N_REGION (PHOBIUS); SIGNAL_PEPTIDE (PHOBIUS); NON_CYTOPLASMIC_DOMAIN (PHOBIUS); SIGNAL_PEPTIDE_H_REGION (PHOBIUS); SIGNAL_PEPTIDE_C_REGION (PHOBIUS); SignalP-noTM (SIGNALP_EUK); SignalP-noTM (SIGNALP_GRAM_NEGATIVE); SignalP-TM (SIGNALP_GRAM_POSITIVE)
TR25009|c0_g1_i1	---NA---	670	0	-	-		-	-	no IPS match
TR69736|c3_g5_i1	---NA---	488	0	-	-		-	-	NON_CYTOPLASMIC_DOMAIN (PHOBIUS); CYTOPLASMIC_DOMAIN (PHOBIUS); TRANSMEMBRANE (PHOBIUS)
TR72655|c0_g3_i1	---NA---	366	0	-	-		-	-	no IPS match
TR18513|c0_g1_i1	---NA---	240	0	-	-		-	-	no IPS match
TR31306|c1_g1_i1	---NA---	234	0	-	-		-	-	TRANSMEMBRANE (PHOBIUS); CYTOPLASMIC_DOMAIN (PHOBIUS); NON_CYTOPLASMIC_DOMAIN (PHOBIUS)
TR73901|c7_g1_i1	---NA---	393	0	-	-		-	-	NON_CYTOPLASMIC_DOMAIN (PHOBIUS); TRANSMEMBRANE (PHOBIUS); CYTOPLASMIC_DOMAIN (PHOBIUS); TMhelix (TMHMM)
TR72655|c0_g2_i1	---NA---	361	0	-	-		-	-	no IPS match
TR37717|c3_g3_i1	---NA---	336	0	-	-		-	-	no IPS match
TR3541|c4_g3_i2	---NA---	344	0	-	-		-	-	no IPS match
TR67314|c1_g16_i1	---NA---	355	0	-	-		-	-	CYTOPLASMIC_DOMAIN (PHOBIUS); NON_CYTOPLASMIC_DOMAIN (PHOBIUS); TRANSMEMBRANE (PHOBIUS); SignalP-noTM (SIGNALP_EUK)
TR52011|c0_g1_i1	---NA---	280	0	-	-		-	-	no IPS match
TR65328|c0_g2_i1	---NA---	241	0	-	-		-	-	no IPS match
TR47060|c0_g1_i1	---NA---	426	0	-	-		-	-	SignalP-noTM (SIGNALP_EUK)
TR36294|c2_g3_i1	---NA---	231	0	-	-		-	-	no IPS match
TR52424|c2_g4_i1	---NA---	225	0	-	-		-	-	no IPS match
TR54977|c1_g22_i1	---NA---	492	0	-	-		-	-	no IPS match
TR6136|c0_g1_i2	---NA---	574	0	-	-		-	-	no IPS match
TR66883|c0_g2_i1	---NA---	821	0	-	-		-	-	IPR006623 (SMART); IPR006623 (PFAM)
TR73633|c11_g1_i1	---NA---	1314	0	-	-		-	-	no IPS match
TR61913|c3_g14_i1	---NA---	309	0	-	-		-	-	no IPS match
TR39891|c0_g1_i1	---NA---	464	0	-	-		-	-	no IPS match
TR74699|c0_g3_i1	---NA---	976	0	-	-		-	-	SignalP-TM (SIGNALP_GRAM_POSITIVE)
TR50415|c0_g1_i1	---NA---	513	0	-	-		-	-	NON_CYTOPLASMIC_DOMAIN (PHOBIUS); TRANSMEMBRANE (PHOBIUS); TRANSMEMBRANE (PHOBIUS); TRANSMEMBRANE (PHOBIUS); NON_CYTOPLASMIC_DOMAIN (PHOBIUS); CYTOPLASMIC_DOMAIN (PHOBIUS); CYTOPLASMIC_DOMAIN (PHOBIUS); TMhelix (TMHMM); TMhelix (TMHMM); TMhelix (TMHMM)
TR16567|c0_g1_i1	---NA---	255	0	-	-		-	-	NON_CYTOPLASMIC_DOMAIN (PHOBIUS); SIGNAL_PEPTIDE_C_REGION (PHOBIUS); SIGNAL_PEPTIDE_N_REGION (PHOBIUS); SIGNAL_PEPTIDE (PHOBIUS); SIGNAL_PEPTIDE_H_REGION (PHOBIUS); SignalP-noTM (SIGNALP_GRAM_NEGATIVE); SignalP-noTM (SIGNALP_EUK)
TR203|c0_g1_i1	---NA---	418	0	-	-		-	-	NON_CYTOPLASMIC_DOMAIN (PHOBIUS); CYTOPLASMIC_DOMAIN (PHOBIUS); TRANSMEMBRANE (PHOBIUS); PS51257 (PROSITE_PROFILES); TMhelix (TMHMM)
TR35703|c0_g2_i1	---NA---	492	0	-	-		-	-	TRANSMEMBRANE (PHOBIUS); NON_CYTOPLASMIC_DOMAIN (PHOBIUS); CYTOPLASMIC_DOMAIN (PHOBIUS)
TR57282|c3_g3_i1	---NA---	239	0	-	-		-	-	TRANSMEMBRANE (PHOBIUS); CYTOPLASMIC_DOMAIN (PHOBIUS); NON_CYTOPLASMIC_DOMAIN (PHOBIUS)
TR42714|c1_g3_i9	---NA---	1554	0	-	-		-	-	no IPS match
TR69712|c5_g1_i1	---NA---	242	0	-	-		-	-	no IPS match
TR9030|c1_g2_i1	---NA---	490	0	-	-		-	-	NON_CYTOPLASMIC_DOMAIN (PHOBIUS); SIGNAL_PEPTIDE_N_REGION (PHOBIUS); SIGNAL_PEPTIDE_H_REGION (PHOBIUS); SIGNAL_PEPTIDE_C_REGION (PHOBIUS); SIGNAL_PEPTIDE (PHOBIUS); SignalP-TM (SIGNALP_GRAM_POSITIVE); SignalP-noTM (SIGNALP_EUK); TMhelix (TMHMM)
TR37762|c3_g9_i1	---NA---	2603	0	-	-		-	-	SIGNAL_PEPTIDE_N_REGION (PHOBIUS); SIGNAL_PEPTIDE_H_REGION (PHOBIUS); SIGNAL_PEPTIDE (PHOBIUS); NON_CYTOPLASMIC_DOMAIN (PHOBIUS); SIGNAL_PEPTIDE_C_REGION (PHOBIUS); TMhelix (TMHMM)
TR48127|c2_g1_i1	---NA---	582	0	-	-		-	-	SignalP-TM (SIGNALP_GRAM_POSITIVE)
TR52438|c1_g9_i1	---NA---	364	0	-	-		-	-	TRANSMEMBRANE (PHOBIUS); CYTOPLASMIC_DOMAIN (PHOBIUS); NON_CYTOPLASMIC_DOMAIN (PHOBIUS); TMhelix (TMHMM)
TR71166|c3_g37_i1	---NA---	238	0	-	-		-	-	no IPS match
TR4204|c0_g5_i1	---NA---	239	0	-	-		-	-	no IPS match
TR29717|c0_g3_i4	---NA---	3340	0	-	-		-	-	no IPS match
TR3537|c4_g2_i1	---NA---	1134	0	-	-		-	-	no IPS match
TR60178|c0_g2_i1	---NA---	643	0	-	-		-	-	no IPS match
TR21354|c0_g2_i1	---NA---	814	0	-	-		-	-	Coil (COILS); Coil (COILS); IPR007999 (PFAM); PTHR37161:SF2 (PANTHER); PTHR37161 (PANTHER); NON_CYTOPLASMIC_DOMAIN (PHOBIUS); SIGNAL_PEPTIDE_H_REGION (PHOBIUS); SIGNAL_PEPTIDE (PHOBIUS); SIGNAL_PEPTIDE_N_REGION (PHOBIUS); SIGNAL_PEPTIDE_C_REGION (PHOBIUS); SignalP-noTM (SIGNALP_EUK)
TR25865|c0_g1_i1	---NA---	305	0	-	-		-	-	no IPS match
TR18128|c10_g17_i1	---NA---	289	0	-	-		-	-	no IPS match
TR64909|c4_g1_i1	---NA---	1547	0	-	-		-	-	no IPS match
TR25374|c0_g4_i1	---NA---	279	0	-	-		-	-	no IPS match
TR38144|c2_g8_i1	---NA---	272	0	-	-		-	-	no IPS match
TR57534|c0_g1_i2	---NA---	651	0	-	-		-	-	no IPS match
TR15904|c3_g2_i1	---NA---	457	0	-	-		-	-	no IPS match
TR54977|c1_g25_i1	---NA---	506	0	-	-		-	-	no IPS match
TR71873|c3_g2_i1	---NA---	922	0	-	-		-	-	SIGNAL_PEPTIDE_N_REGION (PHOBIUS); SIGNAL_PEPTIDE_C_REGION (PHOBIUS); NON_CYTOPLASMIC_DOMAIN (PHOBIUS); SIGNAL_PEPTIDE (PHOBIUS); SIGNAL_PEPTIDE_H_REGION (PHOBIUS); SignalP-noTM (SIGNALP_GRAM_NEGATIVE); SignalP-noTM (SIGNALP_EUK); SignalP-TM (SIGNALP_GRAM_POSITIVE)
TR70839|c0_g1_i1	---NA---	1083	0	-	-		-	-	TRANSMEMBRANE (PHOBIUS); NON_CYTOPLASMIC_DOMAIN (PHOBIUS); CYTOPLASMIC_DOMAIN (PHOBIUS); TMhelix (TMHMM)
TR2855|c0_g1_i2	---NA---	2760	0	-	-		-	-	no IPS match
TR23137|c9_g9_i1	---NA---	1190	0	-	-		-	-	no IPS match
TR63578|c0_g2_i1	---NA---	232	0	-	-		-	-	Coil (COILS)
TR17220|c0_g2_i1	---NA---	957	0	-	-		-	-	TRANSMEMBRANE (PHOBIUS); CYTOPLASMIC_DOMAIN (PHOBIUS); NON_CYTOPLASMIC_DOMAIN (PHOBIUS); TMhelix (TMHMM)
TR7979|c0_g2_i1	---NA---	1213	0	-	-		-	-	no IPS match
TR33449|c0_g1_i1	---NA---	317	0	-	-		-	-	SIGNAL_PEPTIDE_C_REGION (PHOBIUS); NON_CYTOPLASMIC_DOMAIN (PHOBIUS); SIGNAL_PEPTIDE (PHOBIUS); SIGNAL_PEPTIDE_N_REGION (PHOBIUS); SIGNAL_PEPTIDE_H_REGION (PHOBIUS); SignalP-TM (SIGNALP_EUK); TMhelix (TMHMM)
TR848|c2_g1_i2	---NA---	262	0	-	-		-	-	no IPS match
TR11035|c0_g1_i1	---NA---	326	0	-	-		-	-	no IPS match
TR33479|c0_g1_i1	---NA---	538	0	-	-		-	-	SIGNAL_PEPTIDE_N_REGION (PHOBIUS); SIGNAL_PEPTIDE_H_REGION (PHOBIUS); SIGNAL_PEPTIDE_C_REGION (PHOBIUS); SIGNAL_PEPTIDE (PHOBIUS); NON_CYTOPLASMIC_DOMAIN (PHOBIUS)
TR69473|c0_g1_i1	---NA---	865	0	-	-		-	-	no IPS match
TR38458|c0_g1_i2	---NA---	3705	0	-	-		-	-	no IPS match
TR52645|c1_g7_i3	---NA---	340	0	-	-		-	-	SignalP-TM (SIGNALP_GRAM_POSITIVE)
TR848|c2_g2_i1	---NA---	235	0	-	-		-	-	no IPS match
TR7288|c0_g1_i3	---NA---	663	0	-	-		-	-	no IPS match
TR44677|c1_g1_i1	---NA---	341	0	-	-		-	-	TRANSMEMBRANE (PHOBIUS); CYTOPLASMIC_DOMAIN (PHOBIUS); NON_CYTOPLASMIC_DOMAIN (PHOBIUS); TMhelix (TMHMM)
TR38096|c1_g8_i1	---NA---	346	0	-	-		-	-	no IPS match
TR30460|c0_g1_i1	---NA---	1495	0	-	-		-	-	SIGNAL_PEPTIDE_C_REGION (PHOBIUS); NON_CYTOPLASMIC_DOMAIN (PHOBIUS); SIGNAL_PEPTIDE_H_REGION (PHOBIUS); SIGNAL_PEPTIDE_N_REGION (PHOBIUS); SIGNAL_PEPTIDE (PHOBIUS); SignalP-noTM (SIGNALP_EUK); SignalP-TM (SIGNALP_GRAM_POSITIVE); SignalP-noTM (SIGNALP_GRAM_NEGATIVE)
TR10054|c5_g6_i1	---NA---	269	0	-	-		-	-	no IPS match
TR23087|c5_g4_i1	---NA---	845	0	-	-		-	-	TMhelix (TMHMM)
TR54977|c1_g33_i1	---NA---	506	0	-	-		-	-	no IPS match
TR5510|c0_g1_i1	---NA---	255	0	-	-		-	-	no IPS match
TR9030|c1_g3_i2	---NA---	800	0	-	-		-	-	SIGNAL_PEPTIDE (PHOBIUS); NON_CYTOPLASMIC_DOMAIN (PHOBIUS); SIGNAL_PEPTIDE_H_REGION (PHOBIUS); SIGNAL_PEPTIDE_N_REGION (PHOBIUS); SIGNAL_PEPTIDE_C_REGION (PHOBIUS); SignalP-noTM (SIGNALP_EUK); TMhelix (TMHMM)
TR7979|c1_g1_i1	---NA---	334	0	-	-		-	-	TRANSMEMBRANE (PHOBIUS); TRANSMEMBRANE (PHOBIUS); NON_CYTOPLASMIC_DOMAIN (PHOBIUS); CYTOPLASMIC_DOMAIN (PHOBIUS); NON_CYTOPLASMIC_DOMAIN (PHOBIUS); TMhelix (TMHMM); TMhelix (TMHMM)
TR42621|c4_g4_i1	---NA---	295	0	-	-		-	-	no IPS match
TR4772|c0_g1_i1	---NA---	435	0	-	-		-	-	SIGNAL_PEPTIDE_H_REGION (PHOBIUS); SIGNAL_PEPTIDE (PHOBIUS); SIGNAL_PEPTIDE_N_REGION (PHOBIUS); NON_CYTOPLASMIC_DOMAIN (PHOBIUS); SIGNAL_PEPTIDE_C_REGION (PHOBIUS); PS51257 (PROSITE_PROFILES); SignalP-noTM (SIGNALP_GRAM_NEGATIVE); SignalP-TM (SIGNALP_GRAM_POSITIVE); SignalP-noTM (SIGNALP_EUK); TMhelix (TMHMM)
TR36166|c0_g1_i1	---NA---	316	0	-	-		-	-	no IPS match
TR56156|c0_g4_i1	---NA---	379	0	-	-		-	-	no IPS match
TR42630|c8_g3_i3	---NA---	393	0	-	-		-	-	no IPS match
TR44673|c0_g1_i1	---NA---	313	0	-	-		-	-	no IPS match
TR18144|c3_g1_i1	---NA---	243	0	-	-		-	-	no IPS match
TR39204|c1_g1_i1	---NA---	1815	0	-	-		-	-	no IPS match
TR7373|c1_g7_i3	---NA---	7419	0	-	-		-	-	Coil (COILS); NON_CYTOPLASMIC_DOMAIN (PHOBIUS); SIGNAL_PEPTIDE (PHOBIUS); SIGNAL_PEPTIDE_H_REGION (PHOBIUS); SIGNAL_PEPTIDE_N_REGION (PHOBIUS); SIGNAL_PEPTIDE_C_REGION (PHOBIUS); PS51257 (PROSITE_PROFILES); SignalP-TM (SIGNALP_GRAM_POSITIVE); SignalP-noTM (SIGNALP_GRAM_NEGATIVE); SignalP-noTM (SIGNALP_EUK)
TR48039|c0_g1_i2	---NA---	356	0	-	-		-	-	SSF57302 (SUPERFAMILY)
TR64715|c2_g3_i1	---NA---	231	0	-	-		-	-	no IPS match
TR23780|c5_g1_i1	---NA---	366	0	-	-		-	-	TRANSMEMBRANE (PHOBIUS); TRANSMEMBRANE (PHOBIUS); CYTOPLASMIC_DOMAIN (PHOBIUS); NON_CYTOPLASMIC_DOMAIN (PHOBIUS); CYTOPLASMIC_DOMAIN (PHOBIUS); TMhelix (TMHMM); TMhelix (TMHMM)
TR36346|c2_g1_i2	---NA---	445	0	-	-		-	-	no IPS match
TR15221|c0_g2_i1	---NA---	404	0	-	-		-	-	G3DSA:2.10.25.10 (GENE3D); IPR002919 (PFAM); NON_CYTOPLASMIC_DOMAIN (PHOBIUS); SIGNAL_PEPTIDE_N_REGION (PHOBIUS); SIGNAL_PEPTIDE_C_REGION (PHOBIUS); SIGNAL_PEPTIDE (PHOBIUS); SIGNAL_PEPTIDE_H_REGION (PHOBIUS); SignalP-noTM (SIGNALP_EUK); SignalP-noTM (SIGNALP_GRAM_NEGATIVE); SignalP-TM (SIGNALP_GRAM_POSITIVE); IPR002919 (SUPERFAMILY); TMhelix (TMHMM)
TR36189|c0_g1_i1	---NA---	281	0	-	-		-	-	no IPS match
TR58282|c0_g1_i1	---NA---	380	0	-	-		-	-	no IPS match
TR52446|c0_g11_i1	---NA---	231	0	-	-		-	-	no IPS match
TR26271|c0_g1_i1	---NA---	242	0	-	-		-	-	no IPS match
TR63936|c0_g1_i1	---NA---	1950	0	-	-		-	-	no IPS match
TR52427|c2_g1_i1	---NA---	420	0	-	-		-	-	no IPS match
TR36310|c3_g2_i2	---NA---	471	0	-	-		-	-	no IPS match
TR68114|c0_g1_i1	---NA---	269	0	-	-		-	-	no IPS match
TR24660|c0_g1_i2	---NA---	481	0	-	-		-	-	SIGNAL_PEPTIDE_C_REGION (PHOBIUS); SIGNAL_PEPTIDE_N_REGION (PHOBIUS); SIGNAL_PEPTIDE (PHOBIUS); NON_CYTOPLASMIC_DOMAIN (PHOBIUS); SIGNAL_PEPTIDE_H_REGION (PHOBIUS); TMhelix (TMHMM)
TR20040|c2_g5_i1	---NA---	235	0	-	-		-	-	no IPS match
TR23093|c7_g1_i1	---NA---	355	0	-	-		-	-	no IPS match
TR23219|c0_g1_i1	---NA---	1120	0	-	-		-	-	Coil (COILS); Coil (COILS)
TR25384|c0_g2_i1	---NA---	240	0	-	-		-	-	no IPS match
TR2346|c9_g5_i2	---NA---	391	0	-	-		-	-	no IPS match
TR52422|c8_g8_i1	---NA---	352	0	-	-		-	-	NON_CYTOPLASMIC_DOMAIN (PHOBIUS); SIGNAL_PEPTIDE (PHOBIUS); SIGNAL_PEPTIDE_H_REGION (PHOBIUS); SIGNAL_PEPTIDE_C_REGION (PHOBIUS); SIGNAL_PEPTIDE_N_REGION (PHOBIUS); TMhelix (TMHMM)
TR55513|c0_g2_i1	---NA---	353	0	-	-		-	-	no IPS match
TR2297|c0_g1_i1	---NA---	407	0	-	-		-	-	NON_CYTOPLASMIC_DOMAIN (PHOBIUS); TRANSMEMBRANE (PHOBIUS); CYTOPLASMIC_DOMAIN (PHOBIUS); TMhelix (TMHMM)
TR12191|c1_g5_i1	---NA---	847	0	-	-		-	-	SIGNAL_PEPTIDE (PHOBIUS); SIGNAL_PEPTIDE_H_REGION (PHOBIUS); SIGNAL_PEPTIDE_N_REGION (PHOBIUS); SIGNAL_PEPTIDE_C_REGION (PHOBIUS); NON_CYTOPLASMIC_DOMAIN (PHOBIUS); PS51257 (PROSITE_PROFILES); SignalP-noTM (SIGNALP_GRAM_NEGATIVE); SignalP-noTM (SIGNALP_EUK); SignalP-TM (SIGNALP_GRAM_POSITIVE)
TR1934|c0_g2_i1	---NA---	568	0	-	-		-	-	no IPS match
TR56706|c0_g1_i1	---NA---	301	0	-	-		-	-	no IPS match
TR15435|c0_g1_i1	---NA---	849	0	-	-		-	-	no IPS match
TR57891|c0_g1_i1	---NA---	425	0	-	-	5	C:mitochondrial proton-transporting ATP synthase complex, catalytic core F(1); F:proton-transporting ATP synthase activity, rotational mechanism; F:proton-transporting ATPase activity, rotational mechanism; P:ATP synthesis coupled proton transport; P:oxidative phosphorylation	EC:3.6.1; EC:3.6.1.3; EC:3.6.1.15	IPR006721 (G3DSA:1.10.1620.GENE3D); IPR006721 (PFAM); NON_CYTOPLASMIC_DOMAIN (PHOBIUS); CYTOPLASMIC_DOMAIN (PHOBIUS); TRANSMEMBRANE (PHOBIUS); IPR006721 (SUPERFAMILY); TMhelix (TMHMM)
TR25374|c0_g2_i1	---NA---	292	0	-	-		-	-	TRANSMEMBRANE (PHOBIUS); NON_CYTOPLASMIC_DOMAIN (PHOBIUS); CYTOPLASMIC_DOMAIN (PHOBIUS); TMhelix (TMHMM)
TR26684|c10_g1_i1	---NA---	229	0	-	-	1	C:extracellular space	-	G3DSA:2.30.39.10 (GENE3D); IPR023796 (PFAM); IPR000215 (PANTHER); IPR023795 (PROSITE_PATTERNS); IPR023796 (SUPERFAMILY)
TR39204|c0_g1_i1	---NA---	1520	0	-	-		-	-	Coil (COILS)
TR12217|c0_g3_i1	---NA---	359	0	-	-		-	-	SIGNAL_PEPTIDE (PHOBIUS); SIGNAL_PEPTIDE_N_REGION (PHOBIUS); SIGNAL_PEPTIDE_H_REGION (PHOBIUS); SIGNAL_PEPTIDE_C_REGION (PHOBIUS); NON_CYTOPLASMIC_DOMAIN (PHOBIUS); SignalP-TM (SIGNALP_GRAM_POSITIVE); SignalP-noTM (SIGNALP_EUK); SignalP-TM (SIGNALP_GRAM_NEGATIVE); TMhelix (TMHMM)
TR29970|c1_g4_i1	---NA---	496	0	-	-		-	-	no IPS match
TR33449|c0_g3_i1	---NA---	293	0	-	-		-	-	SIGNAL_PEPTIDE_N_REGION (PHOBIUS); SIGNAL_PEPTIDE_C_REGION (PHOBIUS); SIGNAL_PEPTIDE (PHOBIUS); SIGNAL_PEPTIDE_H_REGION (PHOBIUS); NON_CYTOPLASMIC_DOMAIN (PHOBIUS); SignalP-noTM (SIGNALP_EUK); TMhelix (TMHMM)
TR42692|c0_g4_i1	---NA---	1339	0	-	-		-	-	no IPS match
TR40547|c2_g1_i1	---NA---	320	0	-	-		-	-	G3DSA:2.10.25.10 (GENE3D); IPR002919 (PFAM); SIGNAL_PEPTIDE_N_REGION (PHOBIUS); SIGNAL_PEPTIDE (PHOBIUS); NON_CYTOPLASMIC_DOMAIN (PHOBIUS); SIGNAL_PEPTIDE_H_REGION (PHOBIUS); SIGNAL_PEPTIDE_C_REGION (PHOBIUS); SignalP-noTM (SIGNALP_EUK); IPR002919 (SUPERFAMILY)
TR55432|c0_g1_i1	---NA---	275	0	-	-		-	-	SIGNAL_PEPTIDE_C_REGION (PHOBIUS); NON_CYTOPLASMIC_DOMAIN (PHOBIUS); SIGNAL_PEPTIDE_N_REGION (PHOBIUS); SIGNAL_PEPTIDE (PHOBIUS); SIGNAL_PEPTIDE_H_REGION (PHOBIUS); SignalP-noTM (SIGNALP_EUK)
TR52542|c9_g1_i1	---NA---	468	0	-	-		-	-	no IPS match
TR50117|c0_g1_i1	---NA---	953	0	-	-		-	-	Coil (COILS); Coil (COILS); CYTOPLASMIC_DOMAIN (PHOBIUS); NON_CYTOPLASMIC_DOMAIN (PHOBIUS); TRANSMEMBRANE (PHOBIUS)
TR68439|c0_g7_i1	---NA---	331	0	-	-		-	-	no IPS match
TR66614|c0_g1_i1	---NA---	255	0	-	-		-	-	no IPS match
TR65800|c0_g1_i1	---NA---	649	0	-	-		-	-	no IPS match
TR51551|c0_g1_i1	---NA---	606	0	-	-		-	-	CYTOPLASMIC_DOMAIN (PHOBIUS); TRANSMEMBRANE (PHOBIUS); NON_CYTOPLASMIC_DOMAIN (PHOBIUS); TMhelix (TMHMM)
TR56145|c1_g8_i1	---NA---	712	0	-	-		-	-	no IPS match
TR2313|c2_g6_i1	---NA---	326	0	-	-		-	-	no IPS match
TR74159|c0_g1_i1	---NA---	577	0	-	-		-	-	no IPS match
TR40144|c0_g1_i1	---NA---	794	0	-	-		-	-	Coil (COILS); Coil (COILS); Coil (COILS); Coil (COILS)
TR20035|c2_g1_i1	---NA---	224	0	-	-		-	-	no IPS match
TR53506|c0_g1_i6	---NA---	4047	0	-	-		-	-	no IPS match
TR45008|c0_g1_i1	---NA---	230	0	-	-		-	-	no IPS match
TR25362|c0_g1_i11	---NA---	3410	0	-	-		-	-	no IPS match
TR15893|c0_g20_i2	---NA---	249	0	-	-		-	-	no IPS match
TR26287|c10_g5_i1	---NA---	1191	0	-	-		-	-	no IPS match
TR65453|c0_g2_i1	---NA---	320	0	-	-		-	-	NON_CYTOPLASMIC_DOMAIN (PHOBIUS); SIGNAL_PEPTIDE_C_REGION (PHOBIUS); SIGNAL_PEPTIDE_H_REGION (PHOBIUS); SIGNAL_PEPTIDE_N_REGION (PHOBIUS); SIGNAL_PEPTIDE (PHOBIUS); SignalP-noTM (SIGNALP_EUK)
TR17569|c0_g1_i1	---NA---	453	0	-	-		-	-	SIGNAL_PEPTIDE (PHOBIUS); SIGNAL_PEPTIDE_N_REGION (PHOBIUS); SIGNAL_PEPTIDE_H_REGION (PHOBIUS); SIGNAL_PEPTIDE_C_REGION (PHOBIUS); NON_CYTOPLASMIC_DOMAIN (PHOBIUS); PS51257 (PROSITE_PROFILES); SignalP-noTM (SIGNALP_EUK); SignalP-TM (SIGNALP_GRAM_POSITIVE)
TR65880|c0_g1_i1	---NA---	514	0	-	-		-	-	SIGNAL_PEPTIDE_N_REGION (PHOBIUS); SIGNAL_PEPTIDE (PHOBIUS); SIGNAL_PEPTIDE_C_REGION (PHOBIUS); NON_CYTOPLASMIC_DOMAIN (PHOBIUS); SIGNAL_PEPTIDE_H_REGION (PHOBIUS); TMhelix (TMHMM)
TR10633|c0_g1_i1	---NA---	510	0	-	-		-	-	CYTOPLASMIC_DOMAIN (PHOBIUS); TRANSMEMBRANE (PHOBIUS); NON_CYTOPLASMIC_DOMAIN (PHOBIUS); CYTOPLASMIC_DOMAIN (PHOBIUS); TRANSMEMBRANE (PHOBIUS); TMhelix (TMHMM); TMhelix (TMHMM)
TR2386|c2_g3_i1	---NA---	242	0	-	-		-	-	no IPS match
TR7300|c0_g2_i1	---NA---	457	0	-	-		-	-	no IPS match
TR61913|c3_g8_i1	---NA---	283	0	-	-		-	-	no IPS match
TR28089|c0_g1_i1	---NA---	676	0	-	-		-	-	no IPS match
TR55882|c1_g4_i1	---NA---	405	0	-	-		-	-	no IPS match
TR11893|c0_g1_i1	---NA---	235	0	-	-		-	-	no IPS match
TR33563|c6_g13_i1	---NA---	237	0	-	-		-	-	no IPS match
TR19058|c0_g2_i1	---NA---	724	0	-	-		-	-	no IPS match
TR2313|c2_g3_i1	---NA---	341	0	-	-		-	-	no IPS match
TR24074|c0_g2_i1	---NA---	391	0	-	-		-	-	no IPS match
TR18181|c2_g21_i1	---NA---	253	0	-	-		-	-	no IPS match
TR26276|c2_g2_i1	---NA---	242	0	-	-		-	-	TRANSMEMBRANE (PHOBIUS); NON_CYTOPLASMIC_DOMAIN (PHOBIUS); CYTOPLASMIC_DOMAIN (PHOBIUS); TMhelix (TMHMM)
TR15881|c6_g1_i1	---NA---	825	0	-	-		-	-	no IPS match
TR26101|c0_g1_i1	---NA---	363	0	-	-		-	-	IPR029208 (PFAM); TRANSMEMBRANE (PHOBIUS); NON_CYTOPLASMIC_DOMAIN (PHOBIUS); CYTOPLASMIC_DOMAIN (PHOBIUS); TMhelix (TMHMM)
TR34623|c0_g1_i2	---NA---	487	0	-	-		-	-	no IPS match
TR52666|c1_g3_i2	---NA---	761	0	-	-	4	C:nucleosome; C:nucleus; F:DNA binding; P:nucleosome assembly	-	IPR005818 (PFAM); IPR011991 (G3DSA:1.10.10.GENE3D); SSF46785 (SUPERFAMILY)
TR25129|c0_g1_i2	---NA---	384	0	-	-		-	-	no IPS match
TR73665|c18_g1_i1	---NA---	252	0	-	-		-	-	no IPS match
TR68439|c0_g4_i2	---NA---	267	0	-	-		-	-	no IPS match
TR65800|c1_g1_i1	---NA---	320	0	-	-		-	-	no IPS match
TR54977|c1_g32_i1	---NA---	506	0	-	-		-	-	no IPS match
TR26271|c0_g6_i3	---NA---	536	0	-	-		-	-	no IPS match
TR74481|c0_g1_i1	---NA---	568	0	-	-		-	-	no IPS match
TR50771|c0_g1_i2	---NA---	525	0	-	-		-	-	no IPS match
TR64296|c0_g1_i2	---NA---	340	0	-	-		-	-	SignalP-TM (SIGNALP_GRAM_POSITIVE)
TR7298|c33_g5_i1	---NA---	259	0	-	-		-	-	no IPS match
TR28165|c2_g8_i1	---NA---	264	0	-	-		-	-	no IPS match
TR23196|c0_g1_i1	---NA---	364	0	-	-		-	-	SIGNAL_PEPTIDE_C_REGION (PHOBIUS); SIGNAL_PEPTIDE_H_REGION (PHOBIUS); NON_CYTOPLASMIC_DOMAIN (PHOBIUS); SIGNAL_PEPTIDE_N_REGION (PHOBIUS); SIGNAL_PEPTIDE (PHOBIUS)
TR64275|c4_g3_i2	---NA---	509	0	-	-		-	-	TRANSMEMBRANE (PHOBIUS); TRANSMEMBRANE (PHOBIUS); CYTOPLASMIC_DOMAIN (PHOBIUS); NON_CYTOPLASMIC_DOMAIN (PHOBIUS); NON_CYTOPLASMIC_DOMAIN (PHOBIUS)
TR44673|c0_g12_i1	---NA---	319	0	-	-		-	-	no IPS match
TR21213|c5_g8_i1	---NA---	419	0	-	-		-	-	SignalP-TM (SIGNALP_GRAM_POSITIVE)
TR2311|c1_g6_i1	---NA---	247	0	-	-		-	-	no IPS match
TR25772|c1_g7_i1	---NA---	224	0	-	-		-	-	no IPS match
TR8855|c0_g1_i1	---NA---	1005	0	-	-		-	-	CYTOPLASMIC_DOMAIN (PHOBIUS); NON_CYTOPLASMIC_DOMAIN (PHOBIUS); TRANSMEMBRANE (PHOBIUS); TRANSMEMBRANE (PHOBIUS); CYTOPLASMIC_DOMAIN (PHOBIUS); TMhelix (TMHMM)
TR33296|c6_g5_i1	---NA---	225	0	-	-		-	-	no IPS match
TR50783|c0_g1_i1	---NA---	1084	0	-	-		-	-	no IPS match
TR26729|c1_g2_i1	---NA---	417	0	-	-		-	-	no IPS match
TR64220|c0_g1_i3	---NA---	1765	0	-	-		-	-	SIGNAL_PEPTIDE_H_REGION (PHOBIUS); TRANSMEMBRANE (PHOBIUS); SIGNAL_PEPTIDE_N_REGION (PHOBIUS); CYTOPLASMIC_DOMAIN (PHOBIUS); SIGNAL_PEPTIDE (PHOBIUS); NON_CYTOPLASMIC_DOMAIN (PHOBIUS); SIGNAL_PEPTIDE_C_REGION (PHOBIUS); TMhelix (TMHMM)
TR69763|c2_g1_i1	---NA---	807	0	-	-		-	-	no IPS match
TR9401|c1_g1_i2	---NA---	5285	0	-	-		-	-	Coil (COILS); Coil (COILS); Coil (COILS); Coil (COILS)
TR12191|c1_g9_i1	---NA---	331	0	-	-		-	-	no IPS match
TR29689|c3_g5_i1	---NA---	406	0	-	-		-	-	NON_CYTOPLASMIC_DOMAIN (PHOBIUS); CYTOPLASMIC_DOMAIN (PHOBIUS); TRANSMEMBRANE (PHOBIUS); TMhelix (TMHMM)
TR28679|c0_g1_i1	---NA---	427	0	-	-		-	-	no IPS match
TR36180|c2_g5_i1	---NA---	256	0	-	-		-	-	SIGNAL_PEPTIDE (PHOBIUS); SIGNAL_PEPTIDE_N_REGION (PHOBIUS); SIGNAL_PEPTIDE_C_REGION (PHOBIUS); NON_CYTOPLASMIC_DOMAIN (PHOBIUS); SIGNAL_PEPTIDE_H_REGION (PHOBIUS); TMhelix (TMHMM)
TR28279|c5_g3_i1	---NA---	279	0	-	-		-	-	no IPS match
TR69754|c2_g10_i1	---NA---	1335	0	-	-		-	-	no IPS match
TR74065|c0_g1_i2	---NA---	443	0	-	-		-	-	TMhelix (TMHMM)
TR9401|c0_g6_i2	---NA---	4695	0	-	-		-	-	Coil (COILS)
TR18199|c6_g22_i2	---NA---	400	0	-	-		-	-	no IPS match
TR16769|c0_g1_i1	---NA---	359	0	-	-		-	-	CYTOPLASMIC_DOMAIN (PHOBIUS); TRANSMEMBRANE (PHOBIUS); NON_CYTOPLASMIC_DOMAIN (PHOBIUS); TMhelix (TMHMM)
TR64598|c0_g1_i1	---NA---	347	0	-	-		-	-	no IPS match
TR31190|c3_g1_i1	---NA---	234	0	-	-		-	-	no IPS match
TR75373|c0_g1_i1	---NA---	673	0	-	-		-	-	TRANSMEMBRANE (PHOBIUS); NON_CYTOPLASMIC_DOMAIN (PHOBIUS); CYTOPLASMIC_DOMAIN (PHOBIUS); SIGNAL_PEPTIDE_H_REGION (PHOBIUS); SIGNAL_PEPTIDE_N_REGION (PHOBIUS); SIGNAL_PEPTIDE_C_REGION (PHOBIUS); SIGNAL_PEPTIDE (PHOBIUS); TMhelix (TMHMM); TMhelix (TMHMM)
TR39194|c0_g1_i3	---NA---	1500	0	-	-		-	-	no IPS match
